# Supplementary material for: Transcriptomic Alteration in FUS-ALS Points Towards Apoptosis-Rather than Ferroptosis-Related Cell Death Pathway
Source: Cells. 2025 Sep 10;14(18):1417. doi: 10.3390/cells14181417 (PMC12468769; doi:10.3390/cells14181417)
Supplement: Supplementary file 1 [file cells-14-01417-s001.zip]

Archive with 8 entries (7 files):
- cells-3784481-supplementary-english.pdf
- Supple_Tables/
- Supple_Tables/Table S1.xlsx
- Supple_Tables/Table S2.xlsx
- Supple_Tables/Table S3.xlsx
- Supple_Tables/Table S4.xlsx
- Supple_Tables/Table S5.xlsx
- Supple_Tables/Table S6.xlsx
