# Supplementary material for: Transcriptomic Alteration in FUS-ALS Points Towards Apoptosis-Rather than Ferroptosis-Related Cell Death Pathway
Source: Cells. 2025 Sep 10;14(18):1417. doi: 10.3390/cells14181417 (PMC12468769; doi:10.3390/cells14181417)
Supplement: Supplementary file 1 [file cells-14-01417-s001.zip › Supple_Tables/Table S1.xlsx]

## Sheet: Study 1-5_DESeq2
Supplementary Table S1: Combined differential gene expression results of FUS mutant versus FUS WT iPSC-derived MNs (Study 1-5, DESeq2, FC +1/-1 FDR0.05)
Feature ID	Gene name	P-value (FUS mutant vs FUS WT)	FDR step up (FUS mutant vs FUS WT)	Ratio (FUS mutant vs FUS WT)	Fold change (FUS mutant vs FUS WT)	LSMean(FUS mutant) (FUS mutant vs FUS WT)	LSMean(FUS WT) (FUS mutant vs FUS WT)
ENSG00000147381	MAGEA4	4.95862e-18	1.08227e-13	1.84441e-08	-5.42178e+07	1.77338e-10	0.00961487
ENSG00000275954	TBC1D3F	2.42548e-13	?	3.00631e-07	-3.32634e+06	2.13976e-09	0.00711757
ENSG00000188404	SELL	5.37771e-11	3.8965e-07	0.414898	-2.41023	2.16416	5.21613
ENSG00000227012	LINC02527	5.4917e-11	3.8965e-07	31.3042	31.3042	8.57337	0.273873
ENSG00000113248	PCDHB15	7.14102e-11	3.8965e-07	2.15198	2.15198	527.223	244.995
ENSG00000132780	NASP	2.70126e-10	1.17915e-06	1.26415	1.26415	2140.67	1693.37
ENSG00000182220	ATP6AP2	3.8082e-10	1.3853e-06	0.717085	-1.39454	2691.32	3753.14
ENSG00000124205	EDN3	6.36555e-10	1.98478e-06	6.65485	6.65485	14.0536	2.11178
ENSG00000166598	HSP90B1	3.0745e-09	8.19452e-06	0.740928	-1.34966	6854.1	9250.7
ENSG00000169021	UQCRFS1	3.37903e-09	8.19452e-06	0.764821	-1.30749	1236.69	1616.96
ENSG00000065923	SLC9A7	4.89403e-09	9.89711e-06	0.599211	-1.66886	1525.3	2545.51
ENSG00000106538	RARRES2	4.988e-09	9.89711e-06	2.8697	2.8697	42.1521	14.6887
ENSG00000278705	H4C2	7.17584e-09	1.2544e-05	1.92251	1.92251	4.64033	2.41368
ENSG00000230798	FOXD3-AS1	7.47145e-09	1.2544e-05	4.42903	4.42903	9.74203	2.19959
ENSG00000259485	LINC02253	1.00631e-08	1.55877e-05	2.94533	2.94533	11.7313	3.98302
ENSG00000163219	ARHGAP25	1.07127e-08	1.55877e-05	2.71142	2.71142	24.4699	9.02476
ENSG00000232389	---	1.32603e-08	1.75841e-05	0.60901	-1.64201	58.9285	96.7611
ENSG00000183878	UTY	1.3696e-08	1.75841e-05	56.7831	56.7831	95.8082	1.68727
ENSG00000118946	PCDH17	1.94588e-08	2.35949e-05	0.660048	-1.51504	1065.79	1614.71
ENSG00000268883	PNMA6B	3.13476e-08	3.44524e-05	21.9077	21.9077	74.3675	3.39459
ENSG00000168916	ZNF608	3.37812e-08	3.44524e-05	1.3766	1.3766	2361.6	1715.53
ENSG00000230778	ANKRD63	3.40676e-08	3.44524e-05	2.34968	2.34968	33.8356	14.4001
ENSG00000133943	DGLUCY	3.4727e-08	3.44524e-05	0.772657	-1.29424	534.509	691.781
ENSG00000001461	NIPAL3	3.80506e-08	3.61084e-05	0.744933	-1.3424	638.55	857.192
ENSG00000137338	PGBD1	4.20147e-08	3.82089e-05	1.21576	1.21576	591.452	486.486
ENSG00000104853	CLPTM1	5.31366e-08	4.63903e-05	0.802202	-1.24657	1958.2	2441.03
ENSG00000176624	MEX3C	5.67847e-08	4.76685e-05	1.12568	1.12568	1866.71	1658.3
ENSG00000066248	NGEF	6.19446e-08	5.00742e-05	0.438663	-2.27965	134.108	305.72
ENSG00000247400	DNAJC3-DT	9.16974e-08	7.14782e-05	0.589985	-1.69496	88.4332	149.891
ENSG00000147437	GNRH1	1.08733e-07	8.17859e-05	1.81849	1.81849	29.8663	16.4237
ENSG00000167306	MYO5B	1.12415e-07	8.17859e-05	0.502876	-1.98856	67.0582	133.349
ENSG00000150893	FREM2	1.85156e-07	0.000130362	0.336334	-2.97323	35.8201	106.502
ENSG00000009694	TENM1	2.35819e-07	0.000156594	0.58636	-1.70544	730.256	1245.4
ENSG00000168564	CDKN2AIP	2.36764e-07	0.000156594	1.19061	1.19061	663.191	557.018
ENSG00000275714	H3C1	3.10811e-07	0.000199523	2.2073	2.2073	11.3906	5.1604
ENSG00000203930	LINC00632	3.25199e-07	0.000200699	0.713136	-1.40226	4369.82	6127.62
ENSG00000289088	---	3.31035e-07	0.000200699	0.342341	-2.92106	9.93527	29.0216
ENSG00000162998	FRZB	3.47898e-07	0.000205222	2.06341	2.06341	285.541	138.383
ENSG00000243701	DUBR	3.7284e-07	0.000214148	0.742189	-1.34737	484.908	653.348
ENSG00000166582	CENPV	3.83198e-07	0.000214453	1.29419	1.29419	1379.25	1065.72
ENSG00000147100	SLC16A2	4.00473e-07	0.000218518	0.685236	-1.45935	1038.48	1515.5
ENSG00000101680	LAMA1	4.47983e-07	0.00023848	1.49642	1.49642	411.095	274.719
ENSG00000187140	FOXD3	4.78825e-07	0.000248829	3.61702	3.61702	8.84675	2.44587
ENSG00000171291	ZNF439	5.19504e-07	0.000263691	2.87565	2.87565	186.952	65.0123
ENSG00000068323	TFE3	5.66819e-07	0.000281168	0.735683	-1.35928	912.988	1241.01
ENSG00000122126	OCRL	5.84911e-07	0.000282344	0.715583	-1.39746	2009.18	2807.75
ENSG00000229807	XIST	5.98642e-07	0.000282344	0.0180209	-55.491	15.6172	866.613
ENSG00000267481	---	6.07997e-07	0.000282344	1.82493	1.82493	38.3203	20.9982
ENSG00000120647	CCDC77	7.48691e-07	0.000340436	1.38273	1.38273	218.915	158.321
ENSG00000140451	PIF1	8.11576e-07	0.000361367	2.1998	2.1998	35.1168	15.9637
ENSG00000233016	SNHG7	8.27836e-07	0.000361367	1.3444	1.3444	963.106	716.384
ENSG00000123612	ACVR1C	8.85914e-07	0.000379136	2.92721	2.92721	60.5838	20.6967
ENSG00000227268	KLLN	9.35847e-07	0.000392804	0.682833	-1.46449	48.4467	70.9496
ENSG00000112983	BRD8	9.61697e-07	0.000396038	1.17269	1.17269	1264.76	1078.51
ENSG00000136541	ERMN	1.22168e-06	0.000493787	2.24945	2.24945	2.3444	1.04221
ENSG00000243279	PRAF2	1.28882e-06	0.00051145	0.841015	-1.18904	922.481	1096.87
ENSG00000147255	IGSF1	1.5575e-06	0.000604875	0.490576	-2.03842	211.79	431.717
ENSG00000240225	ZNF542P	1.57967e-06	0.000604875	1.27673	1.27673	702.664	550.364
ENSG00000223749	MIR503HG	1.66036e-06	0.000624812	0.339769	-2.94318	3.53486	10.4037
ENSG00000214796	TUBA5P	1.74661e-06	0.000646128	1.44344	1.44344	170.53	118.142
ENSG00000148606	POLR3A	1.86805e-06	0.000679533	0.876986	-1.14027	1655.24	1887.42
ENSG00000166603	MC4R	1.94401e-06	0.000685848	0.250133	-3.99787	29.6339	118.473
ENSG00000162344	FGF19	1.9739e-06	0.000685848	5.30125	5.30125	6.6088	1.24665
ENSG00000085276	MECOM	1.97968e-06	0.000685848	3.10359	3.10359	289.264	93.203
ENSG00000123575	FAM199X	2.11099e-06	0.000708858	0.700159	-1.42825	2012.24	2873.97
ENSG00000183496	MEX3B	2.12251e-06	0.000708858	1.2035	1.2035	1744.26	1449.32
ENSG00000127337	YEATS4	2.14353e-06	0.000708858	1.295	1.295	349.6	269.962
ENSG00000214940	NPIPA8	2.28561e-06	0.000744562	0.0167987	-59.5286	1.36927	81.5106
ENSG00000187624	C17orf97	2.34554e-06	0.000752848	0.607731	-1.64547	56.4753	92.9281
ENSG00000023516	AKAP11	2.4859e-06	0.00078432	0.745994	-1.34049	3294.88	4416.76
ENSG00000165695	AK8	2.51546e-06	0.00078432	0.555755	-1.79935	16.2499	29.2394
ENSG00000166508	MCM7	2.6031e-06	0.000795986	1.3112	1.3112	1477.02	1126.47
ENSG00000082684	SEMA5B	2.62581e-06	0.000795986	1.40705	1.40705	794.47	564.635
ENSG00000046647	GEMIN8	2.73758e-06	0.0008185	0.702133	-1.42423	185.486	264.174
ENSG00000184831	APOO	2.81148e-06	0.000829234	0.673301	-1.48522	343.584	510.298
ENSG00000229743	LINC01159	2.89715e-06	0.000843109	2.00378	2.00378	15.2752	7.6232
ENSG00000163918	RFC4	2.97468e-06	0.000854282	1.3013	1.3013	343.452	263.93
ENSG00000229950	TFAP2A-AS1	3.18359e-06	?	6.74101	6.74101	1.34507	0.199535
ENSG00000091583	APOH	3.2749e-06	0.000928285	0.300487	-3.32793	1.33867	4.455
ENSG00000151693	ASAP2	3.88946e-06	0.00108835	1.23197	1.23197	1310.73	1063.93
ENSG00000163923	RPL39L	4.1276e-06	0.00114037	1.80392	1.80392	198.378	109.971
ENSG00000153048	CARHSP1	4.21566e-06	0.00115014	1.18875	1.18875	2001.89	1684.04
ENSG00000169427	KCNK9	4.90298e-06	0.00130756	0.375168	-2.66547	216.412	576.841
ENSG00000170088	TMEM192	4.91249e-06	0.00130756	0.82228	-1.21613	485.352	590.251
ENSG00000197653	DNAH10	5.00512e-06	0.00131616	0.53326	-1.87526	65.6135	123.042
ENSG00000189266	PNRC2	5.2053e-06	0.00135251	1.2455	1.2455	1516.7	1217.74
ENSG00000185896	LAMP1	5.46791e-06	0.00140403	0.722811	-1.38349	1789.77	2476.13
ENSG00000143727	ACP1	5.54983e-06	0.00140849	1.12536	1.12536	1808.91	1607.41
ENSG00000106771	TMEM245	7.59658e-06	0.00190578	0.872108	-1.14665	2282.98	2617.77
ENSG00000175701	MTLN	7.76108e-06	0.00192492	1.61425	1.61425	34.3126	21.256
ENSG00000104518	GSDMD	7.92379e-06	0.0019432	0.498409	-2.00639	3.11121	6.24228
ENSG00000078403	MLLT10	8.28986e-06	0.00201038	1.15717	1.15717	955.452	825.682
ENSG00000102226	USP11	8.82102e-06	0.00210611	0.762382	-1.31168	7601.02	9970.09
ENSG00000128045	RASL11B	8.8776e-06	0.00210611	1.50122	1.50122	135.418	90.2053
ENSG00000136813	ECPAS	9.32488e-06	0.00218844	0.867793	-1.15235	2503.9	2885.36
ENSG00000205927	OLIG2	9.70209e-06	0.00225274	2.73985	2.73985	13.9086	5.07642
ENSG00000183508	TENT5C	1.00927e-05	0.0022856	0.431684	-2.31651	5.02192	11.6333
ENSG00000166681	BEX3	1.00998e-05	0.0022856	0.800948	-1.24852	5064.63	6323.29
ENSG00000176387	HSD11B2	1.01577e-05	0.0022856	1.74112	1.74112	139.879	80.3386
ENSG00000233639	PANTR1	1.03279e-05	0.00229389	1.8357	1.8357	75.1014	40.9116
ENSG00000146242	TPBG	1.04048e-05	0.00229389	1.70126	1.70126	250.684	147.352
ENSG00000274419	TBC1D3D	1.11531e-05	0.00243427	0.070996	-14.0853	3.13513	44.1593
ENSG00000102181	CD99L2	1.13738e-05	0.00243646	0.826506	-1.20991	2565.18	3103.64
ENSG00000255737	AGAP2-AS1	1.13864e-05	0.00243646	1.54013	1.54013	121.729	79.0386
ENSG00000119778	ATAD2B	1.17699e-05	0.00249408	1.1949	1.1949	914.268	765.144
ENSG00000256087	ZNF432	1.20775e-05	0.00253465	1.23279	1.23279	518.434	420.536
ENSG00000165804	ZNF219	1.22201e-05	0.00254015	1.27416	1.27416	678.588	532.577
ENSG00000095002	MSH2	1.25742e-05	0.0025891	1.14381	1.14381	1330.84	1163.52
ENSG00000177133	PRDM16-DT	1.29503e-05	0.00264162	4.92756	4.92756	25.3528	5.1451
ENSG00000180867	PDIA3P1	1.39316e-05	0.00281547	0.795139	-1.25764	1151.97	1448.76
ENSG00000107672	NSMCE4A	1.45278e-05	0.00290903	1.15626	1.15626	369.991	319.99
ENSG00000103021	CCDC113	1.51579e-05	0.0030076	0.7481	-1.33672	267.065	356.991
ENSG00000198835	GJC2	1.59843e-05	0.00314301	0.703362	-1.42174	31.7061	45.0779
ENSG00000054983	GALC	1.64478e-05	0.00320527	0.729205	-1.37136	732.773	1004.89
ENSG00000279058	AGAP14P	1.69315e-05	0.00327033	5.55073	5.55073	20.62	3.71483
ENSG00000180182	MED14	1.71591e-05	0.00328522	0.773392	-1.293	1159.32	1499.01
ENSG00000172465	TCEAL1	1.75688e-05	0.0033344	0.798719	-1.252	420.444	526.398
ENSG00000150768	DLAT	1.78252e-05	0.00335391	0.862872	-1.15892	969.927	1124.07
ENSG00000101639	CEP192	1.81445e-05	0.00337308	1.17145	1.17145	694.703	593.03
ENSG00000107438	PDLIM1	1.82362e-05	0.00337308	1.59609	1.59609	1093.08	684.85
ENSG00000166250	CLMP	1.854e-05	0.00337564	1.78113	1.78113	357.645	200.797
ENSG00000261572	---	1.85594e-05	0.00337564	0.425503	-2.35016	6.80208	15.986
ENSG00000280187	---	1.89185e-05	0.00341253	0.706017	-1.4164	72.6943	102.964
ENSG00000167771	RCOR2	1.92251e-05	0.00343941	1.46534	1.46534	1487.98	1015.45
ENSG00000147872	PLIN2	2.01744e-05	0.00357989	1.36592	1.36592	356.756	261.184
ENSG00000102580	DNAJC3	2.04838e-05	0.00360548	0.666579	-1.5002	401.338	602.086
ENSG00000289089	---	2.07775e-05	0.00362792	0.270793	-3.69286	37.4926	138.455
ENSG00000125304	TM9SF2	2.12617e-05	0.003683	0.773897	-1.29216	2110.59	2727.23
ENSG00000127586	CHTF18	2.20161e-05	0.00377281	1.39399	1.39399	237.952	170.698
ENSG00000122644	ARL4A	2.21912e-05	0.00377281	1.32587	1.32587	424.784	320.382
ENSG00000039068	CDH1	2.22988e-05	0.00377281	0.490144	-2.04022	3.86267	7.88068
ENSG00000164104	HMGB2	2.26346e-05	0.00380017	1.52703	1.52703	634.759	415.682
ENSG00000267868	---	2.29417e-05	0.00381463	0.637385	-1.56891	43.4157	68.1154
ENSG00000162086	ZNF75A	2.30703e-05	0.00381463	1.17648	1.17648	434.662	369.458
ENSG00000007350	TKTL1	2.3922e-05	0.00392572	2.31314	2.31314	22.3429	9.65912
ENSG00000188002	---	2.4118e-05	0.00392836	1.22639	1.22639	277.517	226.287
ENSG00000141314	RHBDL3	2.45701e-05	0.00396333	1.64511	1.64511	609.576	370.537
ENSG00000124486	USP9X	2.46959e-05	0.00396333	0.734885	-1.36076	4684.35	6374.26
ENSG00000178726	THBD	2.53493e-05	0.00403849	0.387496	-2.58067	10.9273	28.1998
ENSG00000288765	---	2.60951e-05	0.00412718	0.68166	-1.46701	96.1682	141.079
ENSG00000114204	SERPINI2	2.64108e-05	0.00414706	0.415019	-2.40953	7.84326	18.8986
ENSG00000232599	---	2.86698e-05	0.00446962	0.597984	-1.67229	13.3788	22.3731
ENSG00000285570	---	2.90013e-05	?	3.66428	3.66428	5.60909	1.53075
ENSG00000196466	ZNF799	2.90527e-05	0.00448337	1.3456	1.3456	109.688	81.5163
ENSG00000169895	SYAP1	2.91688e-05	0.00448337	0.698665	-1.4313	1234.37	1766.75
ENSG00000248905	FMN1	2.99519e-05	0.00457154	0.455656	-2.19464	40.2925	88.4276
ENSG00000164532	TBX20	3.03686e-05	0.00460295	0.294081	-3.40042	53.733	182.715
ENSG00000144407	PTH2R	3.14592e-05	?	0.191642	-5.21806	0.396844	2.07076
ENSG00000169249	ZRSR2	3.1766e-05	0.00478155	0.762011	-1.31232	246.172	323.055
ENSG00000280128	---	3.25033e-05	0.00485902	0.78865	-1.26799	470.315	596.355
ENSG00000130985	UBA1	3.27346e-05	0.00486031	0.799513	-1.25076	10600.5	13258.7
ENSG00000010404	IDS	3.40114e-05	0.00499138	0.777549	-1.28609	6481.77	8336.16
ENSG00000110080	ST3GAL4	3.40748e-05	0.00499138	0.813146	-1.22979	158.95	195.475
ENSG00000175093	SPSB4	3.61611e-05	0.00526168	1.29094	1.29094	943.96	731.217
ENSG00000102910	LONP2	3.70164e-05	0.00535046	0.882789	-1.13277	1603.67	1816.6
ENSG00000259781	HMGB1P6	3.74291e-05	0.00537039	1.2135	1.2135	746.071	614.808
ENSG00000130363	RSPH3	3.76464e-05	0.00537039	0.801196	-1.24813	262.627	327.793
ENSG00000152785	BMP3	3.98719e-05	0.00562042	1.77182	1.77182	13.6199	7.68697
ENSG00000174740	PABPC5	3.99141e-05	0.00562042	0.726497	-1.37647	220.795	303.918
ENSG00000272512	---	4.05207e-05	0.00565286	1.97952	1.97952	100.882	50.9628
ENSG00000157600	TMEM164	4.07508e-05	0.00565286	0.699987	-1.4286	1207.03	1724.36
ENSG00000237440	ZNF737	4.11308e-05	0.00565286	1.77247	1.77247	861.786	486.205
ENSG00000103512	NOMO1	4.11805e-05	0.00565286	0.857837	-1.16572	2451.03	2857.23
ENSG00000103995	CEP152	4.1628e-05	0.00565609	1.42996	1.42996	87.3673	61.0975
ENSG00000115421	PAPOLG	4.17223e-05	0.00565609	1.19074	1.19074	798.279	670.405
ENSG00000137868	STRA6	4.36671e-05	0.0058832	2.67046	2.67046	34.8301	13.0428
ENSG00000069535	MAOB	4.44332e-05	0.00594968	0.553269	-1.80744	86.4537	156.26
ENSG00000139880	CDH24	4.5334e-05	0.00603329	1.38155	1.38155	817.656	591.84
ENSG00000165186	PTCHD1	4.5768e-05	0.00605414	0.412927	-2.42174	220.104	533.033
ENSG00000215374	FAM66B	4.60691e-05	0.00605725	2.15402	2.15402	159.28	73.9457
ENSG00000147041	SYTL5	4.72489e-05	0.00617518	0.358483	-2.78953	48.4002	135.014
ENSG00000185262	UBALD2	4.85776e-05	0.00628205	1.36622	1.36622	571.907	418.604
ENSG00000156976	EIF4A2	4.86423e-05	0.00628205	1.17613	1.17613	14764	12553.1
ENSG00000165280	VCP	4.89877e-05	0.00628878	0.872432	-1.14622	6261.49	7177.05
ENSG00000068308	OTUD5	4.92707e-05	0.00628878	0.793726	-1.25988	1110.58	1399.2
ENSG00000170348	TMED10	5.10646e-05	0.00647986	0.858187	-1.16525	3813.34	4443.48
ENSG00000104805	NUCB1	5.2579e-05	0.00663346	0.838294	-1.1929	1532.4	1827.99
ENSG00000188706	ZDHHC9	5.35292e-05	0.00671454	0.71401	-1.40054	1275.5	1786.38
ENSG00000127252	PLAAT1	5.48011e-05	0.00681468	1.60096	1.60096	64.0706	40.0202
ENSG00000082258	CCNT2	5.49521e-05	0.00681468	1.159	1.159	2020.21	1743.07
ENSG00000108582	CPD	5.6661e-05	0.00698691	0.85174	-1.17407	1951.62	2291.34
ENSG00000167004	PDIA3	5.78277e-05	0.00706617	0.802978	-1.24536	3790.03	4719.97
ENSG00000152348	ATG10	5.79513e-05	0.00706617	0.698919	-1.43078	130.375	186.539
ENSG00000185842	DNAH14	5.88231e-05	0.00708206	1.31488	1.31488	432.232	328.725
ENSG00000133135	RNF128	5.88818e-05	0.00708206	0.380235	-2.62996	11.9233	31.3578
ENSG00000182195	LDOC1	5.91714e-05	0.00708206	0.770685	-1.29755	1065.06	1381.96
ENSG00000104331	BPNT2	5.93795e-05	0.00708206	0.821141	-1.21782	1885.45	2296.13
ENSG00000118402	ELOVL4	5.97251e-05	0.00708457	0.825993	-1.21066	1296.27	1569.35
ENSG00000178913	TAF7	6.13886e-05	0.00724253	1.24128	1.24128	3398.54	2737.94
ENSG00000143815	LBR	6.179e-05	0.0072507	1.20907	1.20907	1611.62	1332.94
ENSG00000157570	TSPAN18	6.2877e-05	0.00733879	1.39605	1.39605	599.297	429.281
ENSG00000249471	ZNF324B	6.60113e-05	0.00766363	0.847245	-1.1803	195.769	231.066
ENSG00000229956	ZRANB2-AS2	6.68395e-05	0.0076761	0.550864	-1.81533	25.4644	46.2263
ENSG00000173805	HAP1	6.75128e-05	0.0076761	0.630201	-1.5868	276.33	438.479
ENSG00000156097	GPR61	6.75911e-05	0.0076761	0.655023	-1.52666	92.101	140.607
ENSG00000176658	MYO1D	6.77098e-05	0.0076761	1.32851	1.32851	241.611	181.866
ENSG00000160226	CFAP410	6.78772e-05	0.0076761	0.820064	-1.21942	463.531	565.238
ENSG00000092470	WDR76	6.88319e-05	0.00774394	1.44381	1.44381	98.5114	68.2302
ENSG00000169891	REPS2	7.10713e-05	0.00793104	0.501943	-1.99226	119.112	237.303
ENSG00000101843	PSMD10	7.12217e-05	0.00793104	0.714148	-1.40027	934.902	1309.12
ENSG00000205250	E2F4	7.29911e-05	0.00808682	1.15002	1.15002	767.95	667.773
ENSG00000139174	PRICKLE1	7.42102e-05	0.00816596	0.63155	-1.58341	574.032	908.925
ENSG00000170502	NUDT9	7.44536e-05	0.00816596	0.845608	-1.18258	321.349	380.021
ENSG00000176244	ACBD7	7.53264e-05	0.00818601	1.38758	1.38758	159.575	115.002
ENSG00000102383	ZDHHC15	7.53866e-05	0.00818601	0.844034	-1.18479	343.913	407.464
ENSG00000170017	ALCAM	7.77258e-05	0.00839654	0.58672	-1.70439	2873.63	4897.8
ENSG00000185164	NOMO2	7.80949e-05	0.00839654	0.782268	-1.27833	1996.01	2551.57
ENSG00000101846	STS	7.85739e-05	0.00840664	0.618865	-1.61586	384.024	620.529
ENSG00000112280	COL9A1	8.01852e-05	0.00853718	1.83497	1.83497	39.1105	21.314
ENSG00000231977	---	8.08804e-05	0.0085694	2.76386	2.76386	33.682	12.1866
ENSG00000175745	NR2F1	8.13595e-05	0.00857851	1.45915	1.45915	1579.88	1082.74
ENSG00000180447	GAS1	8.20337e-05	0.00860801	1.49803	1.49803	83.8792	55.9929
ENSG00000006128	TAC1	8.33833e-05	0.00870777	0.309595	-3.23002	410.618	1326.31
ENSG00000112146	FBXO9	8.47245e-05	0.00875889	0.866986	-1.15342	857.195	988.707
ENSG00000072135	PTPN18	8.49756e-05	0.00875889	1.37584	1.37584	564.882	410.574
ENSG00000162434	JAK1	8.52043e-05	0.00875889	0.771679	-1.29588	3317.4	4298.94
ENSG00000180667	YOD1	8.5478e-05	0.00875889	1.23856	1.23856	939.85	758.825
ENSG00000134532	SOX5	8.62331e-05	0.00879203	1.39142	1.39142	503.492	361.855
ENSG00000111275	ALDH2	8.66071e-05	0.00879203	0.831631	-1.20246	1676.67	2016.13
ENSG00000227811	INKA2-AS1	8.7111e-05	0.00880225	1.29137	1.29137	123.356	95.5231
ENSG00000235194	PPP1R3E	8.80268e-05	0.00884787	0.815262	-1.2266	347.522	426.27
ENSG00000229043	ZFAND2A-DT	8.83733e-05	0.00884787	0.639285	-1.56425	84.9488	132.881
ENSG00000174652	ZNF266	8.93812e-05	0.00890792	1.26751	1.26751	662.137	522.393
ENSG00000182108	DEXI	8.98836e-05	0.00891727	0.869271	-1.15039	599.265	689.388
ENSG00000196268	ZNF493	9.12341e-05	0.00894689	1.33025	1.33025	700.794	526.814
ENSG00000259775	---	9.12802e-05	0.00894689	0.584956	-1.70953	11.0105	18.8227
ENSG00000160055	TMEM234	9.19144e-05	0.00894689	0.769171	-1.3001	187.836	244.206
ENSG00000103528	SYT17	9.21214e-05	0.00894689	0.613427	-1.63019	828.996	1351.42
ENSG00000212747	RTL8B	9.23475e-05	0.00894689	0.764646	-1.3078	470.134	614.839
ENSG00000164983	TMEM65	9.26417e-05	0.00894689	0.786166	-1.272	1339.02	1703.23
ENSG00000187741	FANCA	9.34112e-05	0.00898147	1.39963	1.39963	163.037	116.486
ENSG00000010704	HFE	9.43925e-05	0.00898655	0.462147	-2.16381	1.65925	3.59031
ENSG00000113083	LOX	9.46188e-05	0.00898655	0.582013	-1.71818	57.785	99.2848
ENSG00000256771	ZNF253	9.46993e-05	0.00898655	1.25761	1.25761	603.48	479.863
ENSG00000173599	PC	9.7425e-05	0.00920519	0.8058	-1.241	301.184	373.77
ENSG00000275713	H2BC9	9.88352e-05	0.00926673	2.4086	2.4086	40.3291	16.7438
ENSG00000226085	UQCRFS1P1	9.89255e-05	0.00926673	0.790997	-1.26423	218.471	276.198
ENSG00000127022	CANX	0.000101999	0.00951378	0.809183	-1.23581	11973.2	14796.7
ENSG00000196757	ZNF700	0.00010301	0.00954393	1.19684	1.19684	239.015	199.706
ENSG00000148516	ZEB1	0.000103197	0.00954393	1.19646	1.19646	2137.52	1786.54
ENSG00000106772	PRUNE2	0.00010425	0.00960065	0.727379	-1.3748	988.188	1358.56
ENSG00000118418	HMGN3	0.000105597	0.00968389	1.28936	1.28936	671.216	520.581
ENSG00000129595	EPB41L4A	0.000106346	0.00971179	1.27382	1.27382	890.733	699.26
ENSG00000125482	TTF1	0.000107165	0.00974575	1.14242	1.14242	377.818	330.716
ENSG00000180346	TIGD2	0.000107946	0.00974998	1.27091	1.27091	171.919	135.272
ENSG00000175344	CHRNA7	0.000108183	0.00974998	0.724599	-1.38007	404.803	558.658
ENSG00000157625	TAB3	0.000108707	0.00974998	0.806184	-1.24041	1297.68	1609.66
ENSG00000058453	CROCC	0.000108998	0.00974998	1.2003	1.2003	685.539	571.14
ENSG00000181218	H2AW	0.00011351	0.0101121	1.28116	1.28116	453.028	353.609
ENSG00000256683	ZNF350	0.000114855	0.0101535	1.45656	1.45656	148.377	101.868
ENSG00000080709	KCNN2	0.000114905	0.0101535	1.56698	1.56698	97.8069	62.4175
ENSG00000198028	ZNF560	0.000116403	0.0102444	3.22358	3.22358	11.1771	3.4673
ENSG00000164548	TRA2A	0.000118091	0.0103453	1.10737	1.10737	1445.74	1305.56
ENSG00000205476	CCDC85C	0.000118497	0.0103453	1.17098	1.17098	1738.03	1484.26
ENSG00000166963	MAP1A	0.000119504	0.0103916	0.805152	-1.242	6366.38	7907.05
ENSG00000118271	TTR	0.000120314	0.0104206	0.308991	-3.23634	1.49563	4.84037
ENSG00000157514	TSC22D3	0.00012241	0.0105516	0.749072	-1.33498	2277.01	3039.77
ENSG00000183763	TRAIP	0.000122794	0.0105516	1.36735	1.36735	56.1854	41.0906
ENSG00000155561	NUP205	0.000123615	0.0105614	1.24254	1.24254	1593.49	1282.45
ENSG00000203740	NTMT2	0.00012418	0.0105614	3.27078	3.27078	5.5515	1.6973
ENSG00000072182	ASIC4	0.00012436	0.0105614	2.10693	2.10693	816.735	387.641
ENSG00000260664	---	0.000124935	0.0105691	0.328185	-3.04706	5.82621	17.7528
ENSG00000144161	ZC3H8	0.000125538	0.0105791	1.20147	1.20147	564.962	470.224
ENSG00000102100	SLC35A2	0.000127164	0.0106749	0.725939	-1.37753	407.415	561.226
ENSG00000198914	POU3F3	0.000128258	0.0107255	1.53624	1.53624	319.905	208.239
ENSG00000184205	TSPYL2	0.000129338	0.0107745	0.850747	-1.17544	766.908	901.452
ENSG00000261934	PCDHGA9	0.000130279	0.0108117	0.448663	-2.22884	13.494	30.0761
ENSG00000164107	HAND2	0.000130638	?	5.69585	5.69585	4.31057	0.756791
ENSG00000267575	---	0.000132672	0.0109685	0.502914	-1.98841	102.013	202.844
ENSG00000110075	PPP6R3	0.000133779	0.0110183	1.1236	1.1236	1969.37	1752.74
ENSG00000288947	---	0.000139938	0.0114823	0.345241	-2.89653	33.411	96.776
ENSG00000124795	DEK	0.000144754	0.011833	1.17544	1.17544	1582.61	1346.4
ENSG00000140534	TICRR	0.000145531	0.0118521	1.46047	1.46047	117.745	80.6208
ENSG00000271714	---	0.000146084	0.0118529	0.616421	-1.62227	12.7061	20.6127
ENSG00000112246	SIM1	0.000146757	0.0118634	2.52799	2.52799	51.3236	20.3021
ENSG00000279453	---	0.000149539	0.012004	0.810638	-1.2336	252.059	310.939
ENSG00000022840	RNF10	0.000150354	0.012004	0.829753	-1.20518	2721.36	3279.72
ENSG00000181666	ZNF875	0.000150518	0.012004	1.14839	1.14839	748.5	651.782
ENSG00000171295	ZNF440	0.000150696	0.012004	1.36247	1.36247	362.828	266.301
ENSG00000115042	FAHD2A	0.000151833	0.0120505	1.12621	1.12621	467.322	414.949
ENSG00000135486	HNRNPA1	0.000152743	0.0120789	1.17707	1.17707	8894.97	7556.87
ENSG00000275367	---	0.000154773	0.0121952	1.4765	1.4765	184.767	125.138
ENSG00000140332	TLE3	0.000157959	0.0124015	1.21011	1.21011	1767.37	1460.5
ENSG00000118971	CCND2	0.0001591	0.0124463	0.693289	-1.4424	2993.62	4317.99
ENSG00000131724	IL13RA1	0.000160389	0.0124546	0.595046	-1.68054	190.468	320.09
ENSG00000172167	MTBP	0.000161112	0.0124546	1.28502	1.28502	87.7804	68.3104
ENSG00000159259	CHAF1B	0.000161544	0.0124546	1.42308	1.42308	101.772	71.5155
ENSG00000121068	TBX2	0.000161879	0.0124546	0.424641	-2.35493	263.645	620.865
ENSG00000262539	---	0.000162059	0.0124546	10.9978	10.9978	8.95277	0.814054
ENSG00000169239	CA5B	0.00016279	0.0124668	0.664844	-1.50411	123.332	185.505
ENSG00000138650	PCDH10	0.000163926	0.01251	0.757241	-1.32058	1853.43	2447.61
ENSG00000213297	ZNF625-ZNF20	0.000169739	0.0129084	1.49567	1.49567	167.617	112.069
ENSG00000148680	HTR7	0.000170506	0.0129218	0.480503	-2.08115	131.418	273.502
ENSG00000261770	---	0.000173199	0.0130696	0.299863	-3.33486	21.4557	71.5516
ENSG00000175348	TMEM9B	0.000173654	0.0130696	0.841475	-1.18839	857.18	1018.66
ENSG00000268119	---	0.000177683	0.0132619	2.18715	2.18715	165.154	75.5109
ENSG00000184408	KCND2	0.000177737	0.0132619	0.647013	-1.54556	804.282	1243.07
ENSG00000046653	GPM6B	0.000178033	0.0132619	0.667492	-1.49815	4900.55	7341.74
ENSG00000165138	ANKS6	0.00018095	0.0134029	1.14695	1.14695	284.052	247.658
ENSG00000110104	CCDC86	0.000181154	0.0134029	0.637088	-1.56964	346.992	544.653
ENSG00000137135	ARHGEF39	0.000182406	0.01345	1.44305	1.44305	70.6097	48.931
ENSG00000173208	ABCD2	0.000186077	0.0136745	0.562541	-1.77765	56.7002	100.793
ENSG00000123570	RAB9B	0.000188785	0.0138269	0.740504	-1.35043	666.418	899.952
ENSG00000253554	LINC01414	0.000193486	0.0140383	1.65121	1.65121	80.3503	48.6614
ENSG00000246985	SOCS2-AS1	0.000193958	0.0140383	0.684588	-1.46073	107.406	156.891
ENSG00000227060	LINC00629	0.000194268	0.0140383	0.39032	-2.562	2.29096	5.86944
ENSG00000275956	---	0.000195147	0.0140383	0.579129	-1.72673	13.2143	22.8174
ENSG00000126785	RHOJ	0.000195256	0.0140383	0.431286	-2.31865	10.3013	23.8851
ENSG00000174684	B4GAT1	0.000195731	0.0140383	0.767679	-1.30263	2139.09	2786.44
ENSG00000164176	EDIL3	0.000196173	0.0140383	0.719322	-1.3902	3671.57	5104.2
ENSG00000057704	TMCC3	0.000197568	0.0140564	0.614653	-1.62693	398.178	647.809
ENSG00000138760	SCARB2	0.000197715	0.0140564	0.880964	-1.13512	5699.69	6469.84
ENSG00000228451	SDAD1P1	0.000199108	0.0140912	0.585208	-1.7088	35.0543	59.9006
ENSG00000111581	NUP107	0.000199495	0.0140912	1.18403	1.18403	631.252	533.14
ENSG00000162992	NEUROD1	0.000200296	0.0141021	2.21766	2.21766	92.8948	41.8886
ENSG00000002933	TMEM176A	0.000201117	0.0141144	1.79363	1.79363	198.001	110.391
ENSG00000238039	---	0.000204871	0.0143318	0.57031	-1.75343	15.2716	26.7778
ENSG00000198759	EGFL6	0.00020665	0.0143911	0.535924	-1.86594	49.4345	92.2417
ENSG00000224578	HNRNPA1P48	0.000207037	0.0143911	1.22615	1.22615	5124.64	4179.45
ENSG00000182405	PGBD4	0.00020907	0.0144863	0.8312	-1.20308	121.983	146.756
ENSG00000164128	NPY1R	0.000210036	0.0145071	0.569119	-1.7571	159.087	279.532
ENSG00000145246	ATP10D	0.000210749	0.0145104	0.63065	-1.58567	193.971	307.573
ENSG00000183891	TTC32	0.000211651	0.0145267	1.34218	1.34218	163.044	121.477
ENSG00000081377	CDC14B	0.000213625	0.0146113	1.18878	1.18878	455.133	382.856
ENSG00000137203	TFAP2A	0.000214706	0.0146113	3.27375	3.27375	38.9963	11.9118
ENSG00000286330	---	0.000214891	0.0146113	0.310309	-3.2226	0.5955	1.91906
ENSG00000164794	KCNV1	0.000216943	0.014705	0.382912	-2.61157	22.5507	58.8927
ENSG00000258768	---	0.000218625	0.014761	0.682933	-1.46427	54.9843	80.5119
ENSG00000146757	ZNF92	0.000219123	0.014761	1.19651	1.19651	743.392	621.3
ENSG00000185915	KLHL34	0.0002207	0.0148216	0.638652	-1.5658	17.8406	27.9347
ENSG00000158290	CUL4B	0.000226401	0.0151503	0.867584	-1.15263	2085.55	2403.86
ENSG00000159216	RUNX1	0.000226984	0.0151503	0.524494	-1.9066	258.697	493.232
ENSG00000116819	TFAP2E	0.000227977	0.0151702	0.632437	-1.58119	40.6104	64.2126
ENSG00000269556	TMEM185A	0.000229256	0.015209	0.774267	-1.29154	572.115	738.911
ENSG00000284969	---	0.000233594	0.0154447	0.37517	-2.66546	16.0112	42.6773
ENSG00000285799	---	0.000234226	0.0154447	0.428475	-2.33386	3.46793	8.09367
ENSG00000122512	PMS2	0.000235046	0.0154522	0.907119	-1.10239	781.908	861.968
ENSG00000101138	CSTF1	0.000236675	0.0154926	1.17455	1.17455	555.055	472.569
ENSG00000259706	HSP90B2P	0.000237081	0.0154926	0.728801	-1.37212	84.3024	115.673
ENSG00000141401	IMPA2	0.000241255	0.0156769	1.86542	1.86542	53.7969	28.8389
ENSG00000284966	---	0.000241578	0.0156769	0.72262	-1.38385	60.7058	84.0078
ENSG00000171681	ATF7IP	0.000242056	0.0156769	1.14993	1.14993	4625.24	4022.19
ENSG00000271576	PRKACB-DT	0.000244719	0.0157743	1.35145	1.35145	87.9634	65.0882
ENSG00000204869	IGFL4	0.000245545	0.0157743	1.47773	1.47773	46.512	31.4752
ENSG00000250208	FZD10-AS1	0.000245872	0.0157743	2.57939	2.57939	13.6769	5.30239
ENSG00000133687	TMTC1	0.000246451	0.0157743	0.757283	-1.32051	890.983	1176.55
ENSG00000167723	TRPV3	0.000250198	0.0159673	2.01798	2.01798	19.3153	9.57164
ENSG00000167920	KRT10-AS1	0.000255043	0.0162291	0.708248	-1.41193	88.2673	124.628
ENSG00000244239	---	0.000256737	0.0162894	0.586731	-1.70436	12.4909	21.289
ENSG00000185485	SDHAP1	0.000257568	0.0162947	1.25408	1.25408	326.384	260.258
ENSG00000178403	NEUROG2	0.000259478	0.0163681	2.28986	2.28986	123.091	53.7547
ENSG00000233974	---	0.000260809	0.0164047	0.258785	-3.86422	6.6103	25.5437
ENSG00000136240	KDELR2	0.000261699	0.0164134	0.858197	-1.16523	2118.48	2468.53
ENSG00000260372	AQP4-AS1	0.000263453	?	0.332216	-3.01009	2.24059	6.74437
ENSG00000134323	MYCN	0.000265271	0.0165893	1.41589	1.41589	728.676	514.643
ENSG00000270647	TAF15	0.000266025	0.0165893	1.14536	1.14536	2164.44	1889.74
ENSG00000132824	SERINC3	0.000267963	0.0166314	0.900583	-1.11039	2380.26	2643.02
ENSG00000172469	MANEA	0.000268223	0.0166314	0.770812	-1.29733	413.184	536.036
ENSG00000251680	---	0.000271383	0.0167796	0.40087	-2.49458	4.52057	11.2769
ENSG00000183474	GTF2H2C	0.000274401	0.0168792	1.29103	1.29103	710.499	550.335
ENSG00000197020	ZNF100	0.000275313	0.0168792	1.2944	1.2944	260.658	201.374
ENSG00000125827	TMX4	0.000275313	0.0168792	0.759306	-1.31699	3368.67	4436.52
ENSG00000133059	DSTYK	0.000276548	0.0169074	0.851147	-1.17489	1033.41	1214.13
ENSG00000103534	TMC5	0.000280915	0.0170933	0.575482	-1.73767	48.3007	83.9307
ENSG00000089335	ZNF302	0.000281336	0.0170933	1.22886	1.22886	1223.92	995.975
ENSG00000267586	LINC00907	0.000282029	0.0170933	2.11971	2.11971	8.90549	4.20128
ENSG00000269743	SLC25A53	0.000282722	0.0170933	0.689608	-1.4501	216.484	313.923
ENSG00000183850	ZNF730	0.000284984	0.0171779	1.51761	1.51761	90.8811	59.8845
ENSG00000180574	EIF2S3B	0.000285695	0.0171779	0.769581	-1.29941	510.238	663.007
ENSG00000284946	---	0.000287044	0.0171992	1.42419	1.42419	250.677	176.013
ENSG00000204388	HSPA1B	0.000288272	0.0171992	0.84325	-1.18589	2595.07	3077.46
ENSG00000111911	HINT3	0.000289051	0.0171992	0.867117	-1.15325	1284.58	1481.43
ENSG00000180440	SERTM1	0.000289201	0.0171992	0.31833	-3.1414	16.8645	52.9782
ENSG00000125266	EFNB2	0.000291399	0.0172828	0.752766	-1.32843	1590.22	2112.5
ENSG00000198729	PPP1R14C	0.000293346	0.0172954	0.702363	-1.42377	834.966	1188.8
ENSG00000203883	SOX18	0.000293815	0.0172954	3.12496	3.12496	3.81131	1.21964
ENSG00000185808	PIGP	0.000293989	0.0172954	0.807604	-1.23823	161.432	199.891
ENSG00000167011	NAT16	0.000295646	0.0173462	0.63521	-1.57428	108.989	171.58
ENSG00000164032	H2AZ1	0.000300915	0.0175397	1.19492	1.19492	2861.59	2394.79
ENSG00000136144	RCBTB1	0.000301046	0.0175397	0.793004	-1.26103	751.176	947.253
ENSG00000105357	MYH14	0.000302133	0.0175397	1.9476	1.9476	95.0206	48.7885
ENSG00000141252	VPS53	0.000302202	0.0175397	0.782048	-1.27869	1584.71	2026.36
ENSG00000165802	NSMF	0.000303131	0.0175397	0.790958	-1.26429	2867.98	3625.96
ENSG00000106853	PTGR1	0.000303767	0.0175397	1.82078	1.82078	316.609	173.886
ENSG00000278897	---	0.000313033	0.0180271	2.38559	2.38559	20.408	8.55471
ENSG00000281453	TGFB2-OT1	0.000316604	0.0180535	0.38505	-2.59707	3.25349	8.44952
ENSG00000076003	MCM6	0.000316671	0.0180535	1.43259	1.43259	555.529	387.78
ENSG00000143198	MGST3	0.000316998	0.0180535	0.838205	-1.19303	1611.45	1922.5
ENSG00000132967	HMGB1P5	0.000317298	0.0180535	1.20257	1.20257	1136.04	944.676
ENSG00000180178	FAR2P1	0.000317628	0.0180535	3.19602	3.19602	53.3503	16.6927
ENSG00000044574	HSPA5	0.000320049	0.0180613	0.761975	-1.31238	5792.09	7601.42
ENSG00000177189	RPS6KA3	0.000320219	0.0180613	0.781937	-1.27888	1482.07	1895.38
ENSG00000102172	SMS	0.000321242	0.0180613	0.769672	-1.29926	1691.5	2197.69
ENSG00000197467	COL13A1	0.000321353	0.0180613	2.0787	2.0787	10.6238	5.11081
ENSG00000130741	EIF2S3	0.000321903	0.0180613	0.776498	-1.28783	2687.8	3461.44
ENSG00000178947	SMIM10L2A	0.000329618	0.0183887	0.782138	-1.27855	1037.73	1326.78
ENSG00000178695	KCTD12	0.000329746	0.0183887	0.599571	-1.66786	341.993	570.396
ENSG00000164733	CTSB	0.000330265	0.0183887	0.848191	-1.17898	3863.86	4555.42
ENSG00000121957	GPSM2	0.000333158	0.0185026	1.28312	1.28312	290.327	226.266
ENSG00000160223	ICOSLG	0.000341334	0.0188851	0.475899	-2.10129	3.3937	7.13115
ENSG00000133134	BEX2	0.000341776	0.0188851	0.738807	-1.35353	1685.39	2281.23
ENSG00000123636	BAZ2B	0.000343385	0.0189261	1.24127	1.24127	4512.45	3635.34
ENSG00000175711	B3GNTL1	0.000346368	0.0190424	0.817113	-1.22382	137.683	168.499
ENSG00000124279	FASTKD3	0.000351879	0.019269	1.17206	1.17206	200.198	170.809
ENSG00000073792	IGF2BP2	0.000352484	0.019269	1.17505	1.17505	2124.97	1808.41
ENSG00000186310	NAP1L3	0.000353138	0.019269	0.684975	-1.45991	3338.57	4874
ENSG00000146374	RSPO3	0.000354891	0.0193163	0.235289	-4.2501	1.1982	5.09246
ENSG00000116062	MSH6	0.000358511	0.0193667	1.11903	1.11903	1854.41	1657.15
ENSG00000142530	FAM71E1	0.000360497	0.0193667	0.748245	-1.33646	64.1778	85.7712
ENSG00000130224	LRCH2	0.00036077	0.0193667	0.802637	-1.24589	1006.43	1253.91
ENSG00000189223	PAX8-AS1	0.000362359	0.0193667	23.1451	23.1451	251.811	10.8796
ENSG00000133639	BTG1	0.000362511	0.0193667	1.25274	1.25274	1928.27	1539.24
ENSG00000287358	---	0.000362644	0.0193667	0.722514	-1.38406	49.7462	68.8515
ENSG00000130021	PUDP	0.000362881	0.0193667	0.78159	-1.27944	453.534	580.271
ENSG00000113719	ERGIC1	0.000362915	0.0193667	0.909269	-1.09978	2167.13	2383.37
ENSG00000100890	PRORP	0.000365318	0.0194474	0.87337	-1.14499	494.473	566.167
ENSG00000204257	HLA-DMA	0.000369652	0.0196302	0.534157	-1.87211	21.5086	40.2665
ENSG00000197930	ERO1A	0.000373723	0.0197982	0.858947	-1.16422	1048.19	1220.32
ENSG00000117643	MAN1C1	0.000377343	0.0199416	0.660305	-1.51445	169.373	256.508
ENSG00000013288	MAN2B2	0.00038154	0.0201147	0.826469	-1.20997	433.208	524.167
ENSG00000164929	BAALC	0.000384417	0.0202175	0.783004	-1.27713	1666.91	2128.86
ENSG00000285793	ANAPC1P2	0.000387158	0.0203128	1.31278	1.31278	342.3	260.745
ENSG00000166526	ZNF3	0.000388552	0.020337	1.12219	1.12219	1005.01	895.58
ENSG00000116729	WLS	0.000391528	0.0204438	0.539258	-1.8544	332.685	616.932
ENSG00000096696	DSP	0.000395403	0.020533	0.516134	-1.93748	181.3	351.265
ENSG00000115919	KYNU	0.00039542	?	4.41926	4.41926	4.62796	1.04722
ENSG00000129682	FGF13	0.00039613	0.020533	0.676528	-1.47813	4777.96	7062.47
ENSG00000066735	KIF26A	0.000396405	0.020533	1.59398	1.59398	2012.49	1262.56
ENSG00000180611	MB21D2	0.000397	0.020533	1.42909	1.42909	1004.25	702.721
ENSG00000083720	OXCT1	0.000400733	0.0206771	0.849344	-1.17738	1315.34	1548.66
ENSG00000233608	TWIST2	0.000402102	?	2.93211	2.93211	2.72279	0.928611
ENSG00000188611	ASAH2	0.000402541	0.0207119	1.34577	1.34577	126.681	94.1332
ENSG00000197841	ZNF181	0.000403779	0.0207119	1.13539	1.13539	494.636	435.653
ENSG00000236439	---	0.000404255	0.0207119	1.54069	1.54069	363.007	235.614
ENSG00000155097	ATP6V1C1	0.000406705	0.0207383	0.854466	-1.17032	1774.42	2076.64
ENSG00000162191	UBXN1	0.000406879	0.0207383	1.152	1.152	1354	1175.35
ENSG00000132781	MUTYH	0.000407621	0.0207383	1.19748	1.19748	196.136	163.791
ENSG00000167632	TRAPPC9	0.000409696	0.0207954	0.809362	-1.23554	1273.35	1573.28
ENSG00000153904	DDAH1	0.000411449	0.0208298	0.760183	-1.31547	2281.56	3001.32
ENSG00000170689	HOXB9	0.000412283	0.0208298	2.5096	2.5096	60.2407	24.0041
ENSG00000102225	CDK16	0.000414355	0.0208862	0.800107	-1.24983	4450.47	5562.35
ENSG00000162591	MEGF6	0.000415943	0.0209179	1.48545	1.48545	582.321	392.017
ENSG00000156313	RPGR	0.000418018	0.0209193	0.688604	-1.45221	130.597	189.654
ENSG00000205578	POM121B	0.000418698	0.0209193	3.09884	3.09884	19.1305	6.17345
ENSG00000151348	EXT2	0.000418847	0.0209193	0.884084	-1.13111	1997.43	2259.32
ENSG00000196459	TRAPPC2	0.000420355	0.0209467	0.804761	-1.24261	614.746	763.887
ENSG00000171476	HOPX	0.000423573	0.0210251	0.665767	-1.50203	51.9004	77.9559
ENSG00000101189	MRGBP	0.000423855	0.0210251	1.13519	1.13519	393.73	346.841
ENSG00000278259	MYO19	0.00042706	0.0210958	1.18487	1.18487	380.373	321.026
ENSG00000178719	GRINA	0.000427212	0.0210958	0.88803	-1.12609	2586.19	2912.28
ENSG00000234773	---	0.000428598	0.0211164	1.82289	1.82289	62.1822	34.1119
ENSG00000147526	TACC1	0.000433926	0.0213308	0.809056	-1.23601	841.534	1040.14
ENSG00000171823	FBXL14	0.000438517	0.021487	1.13818	1.13818	365.374	321.016
ENSG00000215612	HMX1	0.000439425	0.021487	1.88149	1.88149	19.7082	10.4748
ENSG00000142188	TMEM50B	0.00044109	0.021487	0.842577	-1.18684	581.889	690.606
ENSG00000136111	TBC1D4	0.000441786	0.021487	0.694303	-1.44029	380.346	547.809
ENSG00000196642	RABL6	0.000442026	0.021487	1.11945	1.11945	2383.27	2128.97
ENSG00000227518	MIR1302-9HG	0.000444444	0.0215565	1.28325	1.28325	129.365	100.811
ENSG00000137106	GRHPR	0.0004456	0.0215647	0.896624	-1.11529	1375.62	1534.22
ENSG00000242797	GLYCTK-AS1	0.000447335	0.0216007	1.40507	1.40507	92.5497	65.8683
ENSG00000073464	CLCN4	0.000449433	0.0216541	0.815102	-1.22684	2346.24	2878.46
ENSG00000138083	SIX3	0.000461442	0.0221538	6.64445	6.64445	15.0514	2.26526
ENSG00000188729	OSTN	0.000461833	0.0221538	2.18457	2.18457	16.6965	7.6429
ENSG00000125462	MIR9-1HG	0.000463378	0.0221791	0.479417	-2.08587	66.095	137.865
ENSG00000125885	MCM8	0.000470903	0.02249	1.25788	1.25788	251.434	199.888
ENSG00000198814	GK	0.000475	0.0226361	0.80302	-1.2453	178.124	221.818
ENSG00000139675	HNRNPA1L2	0.000479373	0.0227947	1.33776	1.33776	477.068	356.616
ENSG00000163273	NPPC	0.000481978	0.0228688	1.4646	1.4646	100.324	68.4993
ENSG00000198108	CHSY3	0.000484347	0.022891	0.63733	-1.56905	49.3614	77.4503
ENSG00000286485	---	0.000485227	0.022891	0.590779	-1.69268	23.7381	40.181
ENSG00000143033	MTF2	0.000486606	0.022891	1.23088	1.23088	1909.11	1551.01
ENSG00000118495	PLAGL1	0.00048664	0.022891	1.79623	1.79623	291.434	162.248
ENSG00000136536	MARCHF7	0.000488193	0.0229146	1.13775	1.13775	1859.34	1634.23
ENSG00000168843	FSTL5	0.000493185	0.0230993	0.575337	-1.73811	522.866	908.798
ENSG00000270607	NAV2-AS6	0.000498337	0.0232906	0.541089	-1.84813	40.4377	74.7339
ENSG00000101198	NKAIN4	0.000500047	0.0233206	1.42325	1.42325	381.648	268.153
ENSG00000154975	CA10	0.000504154	0.023462	0.420337	-2.37904	346.091	823.366
ENSG00000141569	TRIM65	0.000507004	0.0235444	1.26259	1.26259	286.544	226.95
ENSG00000175029	CTBP2	0.000508554	0.0235662	1.09951	1.09951	2740.04	2492.06
ENSG00000186104	CYP2R1	0.000516807	0.0238535	1.19998	1.19998	355.874	296.567
ENSG00000185753	CXorf38	0.000516938	0.0238535	0.756327	-1.32218	338.344	447.351
ENSG00000254087	LYN	0.000522282	0.0240055	0.358266	-2.79122	8.11584	22.6531
ENSG00000035499	DEPDC1B	0.000522432	0.0240055	1.4103	1.4103	151.157	107.181
ENSG00000056998	GYG2	0.000526817	0.0241561	0.677573	-1.47586	939.686	1386.84
ENSG00000168505	GBX2	0.000529654	0.0241959	2.01553	2.01553	222.569	110.427
ENSG00000164669	INTS4P1	0.000530411	0.0241959	2.52902	2.52902	21.8007	8.62022
ENSG00000100380	ST13	0.000531011	0.0241959	0.893324	-1.11941	3409.57	3816.73
ENSG00000137656	BUD13	0.000537591	0.0244447	1.13618	1.13618	408.083	359.171
ENSG00000126821	SGPP1	0.000539278	0.0244704	0.824257	-1.21321	317.452	385.138
ENSG00000197249	SERPINA1	0.000546012	0.0247246	0.595126	-1.68032	1.71996	2.89008
ENSG00000172461	FUT9	0.000552183	0.0249523	0.756508	-1.32186	2816.35	3722.83
ENSG00000008196	TFAP2B	0.000554207	0.0249636	5.89641	5.89641	4.19994	0.712287
ENSG00000111087	GLI1	0.000554722	0.0249636	2.85186	2.85186	10.4811	3.67517
ENSG00000154764	WNT7A	0.000559687	0.0251352	1.66242	1.66242	91.6623	55.1379
ENSG00000130695	CEP85	0.000563703	0.0252158	1.22942	1.22942	639.034	519.784
ENSG00000135253	KCP	0.000563792	0.0252158	0.785165	-1.27362	104.658	133.294
ENSG00000243694	LINC02027	0.00056818	0.0253601	0.163056	-6.13285	0.609168	3.73594
ENSG00000280248	---	0.00057195	0.0254763	0.530954	-1.8834	5.99698	11.2947
ENSG00000176868	---	0.000575054	0.0255624	0.225662	-4.4314	8.85195	39.2266
ENSG00000136161	RCBTB2	0.000580828	0.0257337	0.805647	-1.24124	274.306	340.479
ENSG00000288075	---	0.000581878	0.0257337	1.70575	1.70575	117.351	68.7976
ENSG00000286948	---	0.000582445	0.0257337	2.06349	2.06349	10.8704	5.26796
ENSG00000014138	POLA2	0.000587312	0.0258237	1.35502	1.35502	121.636	89.7668
ENSG00000085552	IGSF9	0.000587803	0.0258237	1.308	1.308	657.435	502.625
ENSG00000143321	HDGF	0.000588032	0.0258237	1.17715	1.17715	2775.05	2357.43
ENSG00000198689	SLC9A6	0.000592349	0.0259611	0.776085	-1.28852	2396.65	3088.13
ENSG00000133142	TCEAL4	0.000594557	0.0259778	0.810444	-1.23389	1484.75	1832.02
ENSG00000127526	SLC35E1	0.000595111	0.0259778	0.866409	-1.15419	999.159	1153.22
ENSG00000127481	UBR4	0.000599417	0.0261135	0.887533	-1.12672	5445.86	6135.95
ENSG00000129354	AP1M2	0.00060213	0.0261161	0.316704	-3.15753	0.813258	2.56788
ENSG00000142611	PRDM16	0.000603361	0.0261161	2.42819	2.42819	70.5795	29.0667
ENSG00000130762	ARHGEF16	0.00060371	0.0261161	1.65235	1.65235	46.7728	28.3069
ENSG00000187323	DCC	0.000604263	0.0261161	1.38504	1.38504	3484.48	2515.8
ENSG00000233396	LINC01719	0.000608329	0.0262399	1.18867	1.18867	410.123	345.025
ENSG00000137449	CPEB2	0.00061194	0.0263436	0.777729	-1.28579	1419.24	1824.85
ENSG00000165494	PCF11	0.00061534	0.0264378	1.11553	1.11553	1623.71	1455.56
ENSG00000110917	MLEC	0.000618826	0.0265353	0.879297	-1.13727	3699.18	4206.98
ENSG00000085365	SCAMP1	0.000621751	0.0265939	0.810827	-1.23331	2675.94	3300.26
ENSG00000269473	ZNF132-DT	0.000622628	0.0265939	0.672154	-1.48776	18.695	27.8137
ENSG00000138061	CYP1B1	0.000624302	0.0266133	2.71558	2.71558	21.82	8.03512
ENSG00000119326	CTNNAL1	0.000626402	0.0266508	1.29087	1.29087	201.704	156.254
ENSG00000105223	PLD3	0.00062857	0.026691	0.845667	-1.1825	8635.87	10211.9
ENSG00000165194	PCDH19	0.000630884	0.0267372	0.618904	-1.61576	375.81	607.218
ENSG00000242574	HLA-DMB	0.000637508	0.0269656	0.438233	-2.28189	6.66708	15.2136
ENSG00000160917	CPSF4	0.00064049	0.0270393	1.18075	1.18075	733.844	621.506
ENSG00000180098	TRNAU1AP	0.000643092	0.0270463	1.15151	1.15151	473.518	411.216
ENSG00000170468	RIOX1	0.000643561	0.0270463	1.1476	1.1476	410.091	357.346
ENSG00000182504	CEP97	0.000644372	0.0270463	1.14404	1.14404	1424.79	1245.41
ENSG00000182580	EPHB3	0.000646777	0.0270951	1.38665	1.38665	980.694	707.239
ENSG00000112562	SMOC2	0.000648738	0.0271252	0.652861	-1.53172	81.6969	125.137
ENSG00000259856	RAB43P1	0.000654232	0.0273026	0.724376	-1.3805	21.3865	29.5241
ENSG00000286058	---	0.000657812	0.0273298	3.75425	3.75425	132.463	35.2835
ENSG00000124181	PLCG1	0.000658545	0.0273298	1.15914	1.15914	2747.91	2370.64
ENSG00000153094	BCL2L11	0.00065864	0.0273298	1.37863	1.37863	539.509	391.337
ENSG00000125962	ARMCX5	0.000660281	0.0273445	1.19922	1.19922	575.098	479.561
ENSG00000214415	GNAT3	0.0006615	0.0273445	2.76077	2.76077	13.352	4.83632
ENSG00000163285	GABRG1	0.000664919	0.0274339	0.402761	-2.48286	9.12479	22.6556
ENSG00000172845	SP3	0.000668457	0.0275278	1.12226	1.12226	1860.1	1657.46
ENSG00000109743	BST1	0.000670175	0.0275466	0.579646	-1.72519	9.0944	15.6896
ENSG00000259425	---	0.00067378	0.0276427	1.75638	1.75638	9.23278	5.25672
ENSG00000250222	---	0.000675664	0.027668	0.677437	-1.47615	6.11518	9.02694
ENSG00000197479	PCDHB11	0.000678099	0.0277157	0.494373	-2.02276	120.978	244.711
ENSG00000175906	ARL4D	0.000687376	0.0280424	1.32828	1.32828	320.275	241.12
ENSG00000163510	CWC22	0.000703713	0.0286553	1.18844	1.18844	533.33	448.764
ENSG00000188488	SERPINA5	0.000707331	0.028749	0.490072	-2.04051	15.9648	32.5764
ENSG00000165416	SUGT1	0.000715965	0.0290458	0.802527	-1.24606	1637.76	2040.75
ENSG00000102445	RUBCNL	0.000718929	0.029112	0.604643	-1.65387	39.1214	64.7016
ENSG00000068366	ACSL4	0.000720886	0.0291371	0.725984	-1.37744	3930.23	5413.66
ENSG00000184144	CNTN2	0.000723255	0.0291705	1.43144	1.43144	2941.55	2054.95
ENSG00000225603	---	0.000724383	0.0291705	1.26437	1.26437	61.1929	48.3981
ENSG00000165704	HPRT1	0.000727661	0.0292485	0.71939	-1.39007	367.865	511.357
ENSG00000178401	DNAJC22	0.000736792	0.0295611	1.48682	1.48682	206.769	139.068
ENSG00000283093	CENPVL2	0.000740807	0.0296676	1.64461	1.64461	37.3497	22.7104
ENSG00000067992	PDK3	0.000744801	0.0297729	0.740721	-1.35004	783.015	1057.1
ENSG00000181588	MEX3D	0.000752653	0.0300318	1.17643	1.17643	1382.93	1175.53
ENSG00000155897	ADCY8	0.000765558	0.030491	0.579974	-1.72421	169.731	292.653
ENSG00000047579	DTNBP1	0.000768065	0.0305351	0.851279	-1.1747	438.721	515.367
ENSG00000286353	---	0.000773026	0.0306765	0.519722	-1.92411	26.9162	51.7897
ENSG00000249026	CTNNA1P1	0.000777497	0.0307979	1.39725	1.39725	17.6051	12.5998
ENSG00000181195	PENK	0.000789138	0.03116	0.412875	-2.42204	262.543	635.889
ENSG00000123191	ATP7B	0.000789493	0.03116	0.750111	-1.33314	531.978	709.199
ENSG00000143631	FLG	0.000797918	0.0314357	4.35223	4.35223	4.70551	1.08117
ENSG00000212643	ZRSR2P1	0.000805441	0.0316749	0.533605	-1.87405	25.3374	47.4834
ENSG00000100280	AP1B1	0.00081133	0.031778	0.894114	-1.11843	2021.61	2261.02
ENSG00000169045	HNRNPH1	0.000814582	0.031778	1.12492	1.12492	6684.95	5942.59
ENSG00000114446	IFT57	0.000814937	0.031778	0.847847	-1.17946	538.719	635.397
ENSG00000234171	RNASEH1-AS1	0.000814958	0.031778	0.772759	-1.29406	165.986	214.797
ENSG00000173210	ABLIM3	0.000815343	0.031778	0.678803	-1.47318	710.395	1046.54
ENSG00000206417	H1-10-AS1	0.00081688	0.0317811	1.39275	1.39275	63.4595	45.5642
ENSG00000289511	---	0.00082344	0.0319794	0.723388	-1.38238	29.8931	41.3238
ENSG00000184635	ZNF93	0.000827796	0.0320914	1.30894	1.30894	209.326	159.92
ENSG00000102471	NDFIP2	0.000834439	0.0322916	0.76237	-1.3117	805.615	1056.72
ENSG00000169550	MUC15	0.000836302	0.0323064	0.408072	-2.45055	2.62637	6.43605
ENSG00000183935	HTR7P1	0.000839133	0.0323193	0.6597	-1.51584	44.4491	67.3777
ENSG00000170558	CDH2	0.000839596	0.0323193	0.805662	-1.24122	5020.07	6230.99
ENSG00000196205	EEF1A1P5	0.000843601	0.0324163	1.13522	1.13522	62045.4	54655
ENSG00000160949	TONSL	0.000857454	0.0328907	1.22313	1.22313	280.713	229.503
ENSG00000176769	TCERG1L	0.000863673	0.0330711	0.215175	-4.64737	10.8846	50.5846
ENSG00000181541	MAB21L2	0.000872754	0.0333501	0.466044	-2.14572	1010.28	2167.78
ENSG00000277157	H4C4	0.000874015	0.0333501	1.67705	1.67705	9.77404	5.82812
ENSG00000134744	TUT4	0.000879437	0.0334984	1.14108	1.14108	2152.68	1886.53
ENSG00000145743	FBXL17	0.000884484	0.033632	0.832438	-1.20129	717.579	862.021
ENSG00000135406	PRPH	0.000887213	0.0336705	0.726522	-1.37642	3645.56	5017.83
ENSG00000105373	NOP53	0.000888582	0.0336705	1.16228	1.16228	2275.2	1957.53
ENSG00000183044	ABAT	0.000890827	0.0336824	1.20875	1.20875	3900.92	3227.23
ENSG00000171606	ZNF274	0.000891983	0.0336824	1.13612	1.13612	657.331	578.574
ENSG00000146938	NLGN4X	0.000897879	0.0338465	0.793803	-1.25976	2183.55	2750.74
ENSG00000135999	EPC2	0.000906221	0.0341021	1.13022	1.13022	1171.44	1036.47
ENSG00000248498	ASNSP1	0.000907879	0.0341056	5.44168	5.44168	10.5912	1.94632
ENSG00000204792	LINC01291	0.000912138	0.0342067	2.43079	2.43079	39.9352	16.4289
ENSG00000173295	FAM86B3P	0.000913888	0.0342136	1.37036	1.37036	60.1991	43.9294
ENSG00000174498	IGDCC3	0.000919898	0.0343796	1.48892	1.48892	2537.74	1704.42
ENSG00000167711	SERPINF2	0.000948747	0.0353972	0.547013	-1.82811	14.9477	27.326
ENSG00000198453	ZNF568	0.000953293	0.0355061	1.36083	1.36083	297.246	218.43
ENSG00000169446	MMGT1	0.000955409	0.0355243	0.775745	-1.28908	1498.67	1931.92
ENSG00000169740	ZNF32	0.000957227	0.0355314	1.20388	1.20388	625.007	519.159
ENSG00000101363	MANBAL	0.000965585	0.0357357	0.891531	-1.12167	548.997	615.791
ENSG00000223547	ZNF844	0.000966006	0.0357357	1.34876	1.34876	356.54	264.347
ENSG00000185985	SLITRK2	0.000973358	0.0359467	3.76125	3.76125	1164.98	309.731
ENSG00000139651	ZNF740	0.000981124	0.0361723	1.11403	1.11403	1026.1	921.074
ENSG00000258743	LINC02301	0.00098858	?	2.12944	2.12944	9.7602	4.58346
ENSG00000163444	TMEM183A	0.000988788	0.0363934	0.868989	-1.15076	1390.75	1600.42
ENSG00000100281	HMGXB4	0.000992603	0.0364723	1.16777	1.16777	711.99	609.7
ENSG00000189042	ZNF567	0.00101207	0.0370363	1.1908	1.1908	209.927	176.291
ENSG00000198586	TLK1	0.00101341	0.0370363	1.16972	1.16972	913.173	780.677
ENSG00000091129	NRCAM	0.00101403	0.0370363	0.833931	-1.19914	5505.87	6602.31
ENSG00000148339	SLC25A25	0.00101474	0.0370363	0.896911	-1.11494	1039.14	1158.58
ENSG00000174437	ATP2A2	0.00101913	0.0371099	0.816154	-1.22526	9717.18	11906.1
ENSG00000167384	ZNF180	0.00102047	0.0371099	1.14111	1.14111	359.409	314.965
ENSG00000228223	HCG11	0.00102186	0.0371099	0.710376	-1.40771	51.8446	72.9819
ENSG00000136840	ST6GALNAC4	0.00102485	0.0371569	0.831061	-1.20328	163.561	196.809
ENSG00000071553	ATP6AP1	0.00103805	0.037573	0.847513	-1.17992	3197.96	3773.35
ENSG00000087111	PIGS	0.00104396	0.0376901	0.893561	-1.11912	1281.95	1434.65
ENSG00000279254	---	0.00104474	0.0376901	1.7777	1.7777	13.1802	7.41422
ENSG00000180543	TSPYL5	0.00105219	0.0378961	2.91127	2.91127	596.134	204.768
ENSG00000164054	SHISA5	0.00105897	0.0380514	0.903853	-1.10637	3357.63	3714.79
ENSG00000183814	LIN9	0.00105999	0.0380514	1.30316	1.30316	134.792	103.435
ENSG00000121898	CPXM2	0.00106331	0.0381081	0.534406	-1.87123	4.08472	7.64348
ENSG00000263809	---	0.00106856	0.0381752	2.40391	2.40391	16.939	7.04643
ENSG00000229097	CALM2P2	0.00107015	0.0381752	1.23895	1.23895	801.897	647.238
ENSG00000140015	KCNH5	0.00107043	0.0381752	0.552187	-1.81098	250.86	454.304
ENSG00000198056	PRIM1	0.00107695	0.0383452	1.25623	1.25623	179.14	142.601
ENSG00000289586	---	0.00108251	0.0384393	0.798682	-1.25206	257.426	322.313
ENSG00000169946	ZFPM2	0.00108431	0.0384393	0.613635	-1.62963	58.2684	94.9561
ENSG00000115129	TP53I3	0.00108535	0.0384393	1.58991	1.58991	336.017	211.344
ENSG00000123739	PLA2G12A	0.00108664	0.0384393	0.88485	-1.13013	547.144	618.347
ENSG00000138136	LBX1	0.00108879	0.0384528	2.91404	2.91404	20.2549	6.95078
ENSG00000115155	OTOF	0.00110173	0.0388472	0.214552	-4.66088	2.03589	9.48904
ENSG00000105877	DNAH11	0.00110704	0.0389712	0.457647	-2.18509	6.11316	13.3578
ENSG00000155846	PPARGC1B	0.00111253	0.0391017	0.719813	-1.38925	70.9686	98.593
ENSG00000164002	EXO5	0.00111608	0.0391633	1.29024	1.29024	241.496	187.171
ENSG00000123728	RAP2C	0.00112547	0.0393525	0.789352	-1.26686	921.964	1168
ENSG00000069482	GAL	0.00112609	0.0393525	0.445229	-2.24604	14.2325	31.9668
ENSG00000170035	UBE2E3	0.00112688	0.0393525	1.19355	1.19355	3267.95	2738
ENSG00000258616	LINC02303	0.00113593	0.0395406	2.35486	2.35486	5.56345	2.36254
ENSG00000253981	ALG1L13P	0.00113651	0.0395406	1.52151	1.52151	25.673	16.8734
ENSG00000135472	FAIM2	0.0011377	0.0395406	0.782813	-1.27745	2079.18	2656.04
ENSG00000242516	LINC00960	0.00115537	0.0400459	1.74889	1.74889	75.501	43.1708
ENSG00000150051	MKX	0.00115591	0.0400459	0.477873	-2.09261	30.5425	63.9134
ENSG00000130962	PRRG1	0.00116932	0.0404463	0.758717	-1.31801	415.302	547.374
ENSG00000267565	---	0.00118387	0.0408846	1.49948	1.49948	24.6092	16.4118
ENSG00000138311	ZNF365	0.00118948	0.0410134	0.666493	-1.50039	70.2264	105.367
ENSG00000126012	KDM5C	0.00119553	0.041107	0.840732	-1.18944	3415	4061.93
ENSG00000278023	RDM1	0.00119596	0.041107	1.72643	1.72643	7.94317	4.60093
ENSG00000138138	ATAD1	0.00119915	0.0411519	0.864911	-1.15619	2780.07	3214.29
ENSG00000260240	APOOP5	0.00120425	0.0411521	0.574951	-1.73928	6.61235	11.5007
ENSG00000213445	SIPA1	0.00120642	0.0411521	1.32371	1.32371	168.985	127.661
ENSG00000138050	THUMPD2	0.00120666	0.0411521	1.20586	1.20586	213.945	177.42
ENSG00000256849	TCP1P3	0.0012067	0.0411521	0.721042	-1.38688	22.9133	31.7781
ENSG00000145365	TIFA	0.00121593	0.0414025	1.39707	1.39707	88.619	63.4319
ENSG00000152822	GRM1	0.00122212	0.0415482	0.648364	-1.54234	31.7683	48.9977
ENSG00000146197	SCUBE3	0.00122431	0.041558	1.30975	1.30975	695.898	531.319
ENSG00000182796	TMEM198B	0.00122696	0.0415833	1.21457	1.21457	439.359	361.74
ENSG00000275880	---	0.0012301	0.0416249	0.60266	-1.65931	5.92137	9.82539
ENSG00000254206	NPIPB11	0.00123531	0.0417367	0.652236	-1.53319	23.483	36.0039
ENSG00000177410	ZFAS1	0.00124415	0.0419702	1.19612	1.19612	1826.28	1526.84
ENSG00000189077	TMEM120A	0.0012478	0.0420285	0.847426	-1.18004	534.134	630.302
ENSG00000005893	LAMP2	0.00125276	0.0421262	0.836656	-1.19523	1708.09	2041.57
ENSG00000127241	MASP1	0.00125496	0.0421262	2.05932	2.05932	58.2041	28.2637
ENSG00000142606	MMEL1	0.00125649	0.0421262	0.325186	-3.07516	20.9037	64.2822
ENSG00000138376	BARD1	0.00126029	0.0421888	1.34469	1.34469	227.527	169.204
ENSG00000143882	ATP6V1C2	0.00126974	0.0424401	0.830192	-1.20454	69.6358	83.8791
ENSG00000287972	---	0.0012763	?	4.32904	4.32904	3.46081	0.799441
ENSG00000273108	---	0.00128055	0.0424833	0.683205	-1.46369	35.5201	51.9904
ENSG00000173894	CBX2	0.00128137	0.0424833	1.26884	1.26884	682.098	537.577
ENSG00000107187	LHX3	0.00128242	0.0424833	2.24274	2.24274	60.4541	26.9554
ENSG00000233820	---	0.00128292	0.0424833	2.06166	2.06166	10.8054	5.2411
ENSG00000086598	TMED2	0.00128294	0.0424833	0.850917	-1.1752	2713.36	3188.74
ENSG00000101958	GLRA2	0.00128436	0.0424833	0.599771	-1.6673	1346.64	2245.26
ENSG00000102078	SLC25A14	0.00128524	0.0424833	0.801729	-1.2473	430.236	536.636
ENSG00000115392	FANCL	0.00128661	0.0424833	1.34549	1.34549	271.024	201.432
ENSG00000100591	AHSA1	0.00129792	0.0427923	0.886437	-1.12811	1539.07	1736.25
ENSG00000225470	JPX	0.00130072	0.0428053	0.771189	-1.2967	665.008	862.315
ENSG00000117984	CTSD	0.00130224	0.0428053	0.804945	-1.24232	1722.9	2140.4
ENSG00000099282	TSPAN15	0.00130804	0.0429313	1.41727	1.41727	124.698	87.9846
ENSG00000213551	DNAJC9	0.00131258	0.0430155	1.17001	1.17001	677.282	578.869
ENSG00000090615	GOLGA3	0.00131472	0.0430211	0.89212	-1.12092	2009.78	2252.81
ENSG00000198589	LRBA	0.00131887	0.0430923	0.74075	-1.34998	796.856	1075.74
ENSG00000109132	PHOX2B	0.00133216	0.0434616	0.475667	-2.10231	204.217	429.327
ENSG00000173041	ZNF680	0.00133842	0.0436004	1.64342	1.64342	217.449	132.315
ENSG00000154620	TMSB4Y	0.00134764	0.0438353	4.79654	4.79654	13.093	2.72968
ENSG00000101986	ABCD1	0.00136055	0.0441895	0.771394	-1.29636	267.113	346.273
ENSG00000088888	MAVS	0.00136268	0.0441929	0.832037	-1.20187	1209.12	1453.21
ENSG00000075651	PLD1	0.00136593	0.0442325	0.517427	-1.93264	12.4806	24.1204
ENSG00000101624	CEP76	0.00137442	0.0444417	1.19889	1.19889	205.297	171.239
ENSG00000109606	DHX15	0.0013774	0.0444722	1.09407	1.09407	2962.1	2707.42
ENSG00000162426	SLC45A1	0.00139046	0.044759	0.784598	-1.27454	266.554	339.733
ENSG00000057593	F7	0.00139055	0.044759	0.58762	-1.70178	15.0901	25.68
ENSG00000105429	MEGF8	0.00139365	0.044759	0.845306	-1.183	3633.21	4298.1
ENSG00000254101	LINC02055	0.00139635	0.044759	0.294227	-3.39874	2.62608	8.92535
ENSG00000129757	CDKN1C	0.00139654	0.044759	1.25746	1.25746	1218.79	969.244
ENSG00000287346	---	0.00139777	?	3.95916	3.95916	3.34464	0.844783
ENSG00000113212	PCDHB7	0.001402	0.0448682	0.350341	-2.85436	44.0548	125.748
ENSG00000115884	SDC1	0.0014066	0.0449493	1.29189	1.29189	769.139	595.359
ENSG00000102024	PLS3	0.00141305	0.0449801	0.447824	-2.23302	140.833	314.482
ENSG00000185352	HS6ST3	0.00141362	0.0449801	0.691239	-1.44668	523.78	757.74
ENSG00000016082	ISL1	0.00141374	0.0449801	1.65854	1.65854	1111.94	670.432
ENSG00000170745	KCNS3	0.00141737	0.04503	1.60585	1.60585	25.3521	15.7873
ENSG00000163902	RPN1	0.00144033	0.0456512	0.883012	-1.13249	3740	4235.5
ENSG00000186625	KATNA1	0.00144311	0.0456512	1.22351	1.22351	177.589	145.147
ENSG00000198400	NTRK1	0.00144394	0.0456512	1.73776	1.73776	22.5227	12.9607
ENSG00000101442	ACTR5	0.00144894	0.0456512	1.18811	1.18811	200.74	168.958
ENSG00000162733	DDR2	0.00144942	0.0456512	0.584644	-1.71044	73.0082	124.876
ENSG00000102780	DGKH	0.00144948	0.0456512	0.746509	-1.33957	580.232	777.261
ENSG00000159176	CSRP1	0.00146418	0.0460479	1.41182	1.41182	903.466	639.93
ENSG00000100479	POLE2	0.00147252	0.0461208	1.455	1.455	33.6046	23.0959
ENSG00000116183	PAPPA2	0.00147415	0.0461208	1.87639	1.87639	282.76	150.694
ENSG00000151967	SCHIP1	0.00147493	0.0461208	1.26644	1.26644	627.309	495.331
ENSG00000255397	NASPP1	0.00147495	0.0461208	1.30163	1.30163	48.9138	37.5788
ENSG00000081665	ZNF506	0.00149139	0.046568	1.63398	1.63398	685.721	419.662
ENSG00000102935	ZNF423	0.00150311	0.0468118	1.22484	1.22484	1120.73	915.003
ENSG00000113368	LMNB1	0.00150349	0.0468118	1.25585	1.25585	1592.99	1268.46
ENSG00000145736	GTF2H2	0.00150598	0.0468209	1.52705	1.52705	394.79	258.531
ENSG00000070081	NUCB2	0.00150807	0.0468209	0.841242	-1.18872	674.006	801.203
ENSG00000110013	SIAE	0.00151031	0.0468238	0.796224	-1.25593	687.467	863.409
ENSG00000109065	NAT9	0.00151821	0.0470022	1.20581	1.20581	611.899	507.458
ENSG00000221914	PPP2R2A	0.00152325	0.0470912	0.904812	-1.1052	1206.03	1332.91
ENSG00000171121	KCNMB3	0.00152839	0.0471762	1.38223	1.38223	67.3547	48.7289
ENSG00000239713	APOBEC3G	0.00153032	0.0471762	1.80546	1.80546	25.0827	13.8927
ENSG00000270022	---	0.00153256	0.0471786	2.13387	2.13387	5.196	2.43501
ENSG00000251095	---	0.00155384	0.0477663	1.63361	1.63361	52.144	31.9195
ENSG00000148814	LRRC27	0.00156893	0.0481555	0.857176	-1.16662	328.258	382.952
ENSG00000184470	TXNRD2	0.00157208	0.0481555	2.65791	2.65791	158.009	59.4487
ENSG00000177599	ZNF491	0.00157312	0.0481555	1.30046	1.30046	178.752	137.453
ENSG00000272070	---	0.00158118	0.0483274	1.79951	1.79951	53.9732	29.9933
ENSG00000151503	NCAPD3	0.00158316	0.0483274	1.17812	1.17812	574.883	487.965
ENSG00000100664	EIF5	0.00158545	0.0483295	1.1046	1.1046	6013.7	5444.25
ENSG00000115380	EFEMP1	0.00158779	0.0483335	0.631651	-1.58315	60.1795	95.2734
ENSG00000247498	GPRC5D-AS1	0.00159264	0.0484137	2.47632	2.47632	9.67586	3.90735
ENSG00000228283	KATNBL1P6	0.00159728	0.0484265	1.24537	1.24537	104.651	84.0316
ENSG00000279480	---	0.00159751	?	2.68419	2.68419	7.13896	2.65963
ENSG00000131051	RBM39	0.00160529	0.0484265	1.11411	1.11411	4169.55	3742.5
ENSG00000162714	ZNF496	0.00160569	0.0484265	1.16695	1.16695	1640.95	1406.19
ENSG00000157212	PAXIP1	0.00160711	0.0484265	1.1818	1.1818	320.549	271.239
ENSG00000286099	---	0.00160757	0.0484265	6.38364	6.38364	4.74699	0.743618
ENSG00000125944	HNRNPR	0.00160829	0.0484265	1.09973	1.09973	4578.9	4163.64
ENSG00000198185	ZNF334	0.00160859	0.0484265	1.24538	1.24538	505.91	406.231
ENSG00000205268	PDE7A	0.00162685	0.0489084	1.17119	1.17119	1114.04	951.209
ENSG00000117519	CNN3	0.00164207	0.0492983	1.20647	1.20647	2799.2	2320.16
ENSG00000154654	NCAM2	0.00164888	0.0494347	0.622515	-1.60639	893.084	1434.64
ENSG00000175806	MSRA	0.00165455	0.0495366	0.744119	-1.34387	57.8552	77.7499
ENSG00000259316	---	0.00165876	0.0495875	1.74427	1.74427	30.7295	17.6174
ENSG00000107959	PITRM1	0.00166079	0.0495875	0.865852	-1.15493	1475.87	1704.53
ENSG00000114650	SCAP	0.00166725	0.0497122	0.899544	-1.11167	1957.76	2176.39
ENSG00000106066	CPVL	0.00167149	0.0497708	0.557942	-1.7923	19.7839	35.4587
ENSG00000245105	A2M-AS1	0.00169238	0.0503242	0.442134	-2.26176	18.3864	41.5855
ENSG00000105655	ISYNA1	0.00169802	0.0504232	1.26675	1.26675	1746.43	1378.67
ENSG00000259954	IL21R-AS1	0.00170926	0.0505655	0.547223	-1.82741	4.96772	9.07805
ENSG00000284906	---	0.00170958	0.0505655	1.68315	1.68315	24.631	14.6339
ENSG00000240849	PEDS1	0.00170977	0.0505655	0.905097	-1.10485	992.236	1096.28
ENSG00000101782	RIOK3	0.00172405	0.0509189	0.885267	-1.1296	1630.87	1842.24
ENSG00000099331	MYO9B	0.00174229	0.051388	1.15819	1.15819	1580.46	1364.59
ENSG00000205534	SMG1P2	0.00176032	0.0518498	1.57926	1.57926	146.413	92.7104
ENSG00000100285	NEFH	0.00176398	0.0518878	0.665589	-1.50243	697.008	1047.2
ENSG00000261342	---	0.00177092	0.051959	0.792541	-1.26176	52.3728	66.082
ENSG00000102054	RBBP7	0.00177117	0.051959	0.819491	-1.22027	2124.84	2592.88
ENSG00000164082	GRM2	0.00177554	0.0520172	1.42872	1.42872	187.94	131.545
ENSG00000110074	FOXRED1	0.00178275	0.0521586	1.12717	1.12717	681.455	604.572
ENSG00000187815	ZFP69	0.00179611	0.0524792	1.21654	1.21654	207.126	170.258
ENSG00000102763	VWA8	0.0018054	0.052657	0.825175	-1.21186	393.52	476.893
ENSG00000163166	IWS1	0.00180703	0.052657	1.10197	1.10197	1217.37	1104.72
ENSG00000242353	RPL12P30	0.00180943	0.052657	2.299	2.299	7.58343	3.29857
ENSG00000134297	PLEKHA8P1	0.00181984	0.0528894	1.22395	1.22395	271.92	222.167
ENSG00000118620	ZNF430	0.00184694	0.0533696	1.11235	1.11235	319.803	287.503
ENSG00000082438	COBLL1	0.00184736	0.0533696	0.504257	-1.98312	14.9486	29.6448
ENSG00000228236	TXNP5	0.00185278	0.0533696	0.597819	-1.67275	3.43644	5.74829
ENSG00000250295	RDH10-AS1	0.00185542	?	0.362421	-2.75922	1.64356	4.53496
ENSG00000224781	EIF4A2P4	0.00185569	0.0533696	1.23615	1.23615	201.445	162.962
ENSG00000179604	CDC42EP4	0.00185868	0.0533696	1.25128	1.25128	1195.48	955.406
ENSG00000175445	LPL	0.00185886	0.0533696	0.574073	-1.74194	12.1117	21.0979
ENSG00000288891	---	0.00185926	0.0533696	1.50624	1.50624	51.2453	34.0219
ENSG00000166840	GLYATL1	0.00186044	0.0533696	1.48006	1.48006	20.1941	13.6441
ENSG00000277462	ZNF670	0.001861	0.0533696	1.22496	1.22496	296.636	242.16
ENSG00000198912	C1orf174	0.00186269	0.0533696	1.13869	1.13869	337.135	296.072
ENSG00000108651	UTP6	0.00186331	0.0533696	1.12539	1.12539	651.442	578.861
ENSG00000119614	VSX2	0.00186694	0.0533696	2.28698	2.28698	308.362	134.834
ENSG00000257674	---	0.00186816	0.0533696	1.23858	1.23858	86.2233	69.6149
ENSG00000068903	SIRT2	0.0018764	0.053479	0.870058	-1.14935	1188.37	1365.85
ENSG00000125798	FOXA2	0.00187689	0.053479	0.556789	-1.79601	2.99024	5.37052
ENSG00000157837	SPPL3	0.00188112	0.0535297	0.870208	-1.14915	1603.45	1842.61
ENSG00000092148	HECTD1	0.00188651	0.0535709	0.930912	-1.07421	3868.62	4155.73
ENSG00000171004	HS6ST2	0.00188799	0.0535709	0.737861	-1.35527	1511.11	2047.96
ENSG00000145740	SLC30A5	0.00188993	0.0535709	0.884961	-1.12999	651.689	736.405
ENSG00000235916	MRPS18CP7	0.00189691	0.053699	0.746498	-1.33959	18.1667	24.3359
ENSG00000143842	SOX13	0.00190266	0.053792	1.34855	1.34855	678.952	503.469
ENSG00000186326	RGS9BP	0.00190669	0.0538363	0.573649	-1.74323	9.20008	16.0378
ENSG00000079335	CDC14A	0.00191375	0.0539582	1.27139	1.27139	133.379	104.908
ENSG00000018869	ZNF582	0.00192373	0.0539582	1.20487	1.20487	129.272	107.292
ENSG00000232888	RPS11P5	0.0019247	0.0539582	1.23152	1.23152	176.252	143.118
ENSG00000165698	SPACA9	0.00192609	0.0539582	0.738807	-1.35353	159.242	215.539
ENSG00000137871	ZNF280D	0.0019273	0.0539582	1.25146	1.25146	629.201	502.775
ENSG00000067221	STOML1	0.00192777	0.0539582	0.855301	-1.16918	586.768	686.037
ENSG00000145241	CENPC	0.00192831	0.0539582	1.13844	1.13844	353.997	310.948
ENSG00000258035	---	0.00194159	0.0542601	0.575521	-1.73756	9.57128	16.6306
ENSG00000140350	ANP32A	0.00194875	0.0543906	1.13304	1.13304	2426.54	2141.63
ENSG00000128917	DLL4	0.00195456	0.0544829	1.59296	1.59296	141.264	88.6804
ENSG00000130177	CDC16	0.00196675	0.0545952	0.846365	-1.18152	1072.62	1267.33
ENSG00000183798	EMILIN3	0.00196752	0.0545952	1.56229	1.56229	34.4619	22.0586
ENSG00000140481	CCDC33	0.00196787	0.0545952	2.48208	2.48208	15.4993	6.24445
ENSG00000139865	TTC6	0.00196859	0.0545952	0.567243	-1.76291	6.56262	11.5693
ENSG00000130675	MNX1	0.00197429	0.0546838	2.30305	2.30305	281.056	122.036
ENSG00000169306	IL1RAPL1	0.00198662	0.0549457	0.698959	-1.4307	142.58	203.989
ENSG00000213315	---	0.00198878	0.0549457	1.23581	1.23581	163.977	132.688
ENSG00000144843	ADPRH	0.00199393	0.0550184	0.626272	-1.59675	10.0332	16.0206
ENSG00000079616	KIF22	0.00200031	0.0550669	1.2248	1.2248	679.939	555.141
ENSG00000006555	TTC22	0.00200074	0.0550669	2.57076	2.57076	2.53905	0.987665
ENSG00000049130	KITLG	0.00200484	0.0551103	0.646269	-1.54734	291.57	451.158
ENSG00000179833	SERTAD2	0.00200785	0.0551238	1.15007	1.15007	514.973	447.774
ENSG00000101966	XIAP	0.00203399	0.0557712	0.825591	-1.21125	1630.58	1975.05
ENSG00000197702	PARVA	0.00203678	0.0557777	0.756214	-1.32238	393.96	520.964
ENSG00000207955	---	0.00205131	0.056056	1.38998	1.38998	68.6944	49.4211
ENSG00000187446	CHP1	0.00205208	0.056056	0.893729	-1.11891	1403.92	1570.86
ENSG00000173681	BCLAF3	0.00205508	0.0560678	0.824929	-1.21223	545.837	661.678
ENSG00000139684	ESD	0.00206292	0.0561434	0.825626	-1.2112	1426.89	1728.25
ENSG00000136731	UGGT1	0.00206346	0.0561434	0.891562	-1.12163	2207.78	2476.3
ENSG00000169297	NR0B1	0.00206921	0.0561434	0.482135	-2.07411	4.52958	9.39483
ENSG00000136156	ITM2B	0.00207028	0.0561434	0.798283	-1.25269	3250.15	4071.42
ENSG00000100603	SNW1	0.00207072	0.0561434	1.11918	1.11918	984.256	879.447
ENSG00000181291	TMEM132E	0.00207435	0.0561721	1.28689	1.28689	1754.18	1363.12
ENSG00000182621	PLCB1	0.00208087	0.0562657	0.802495	-1.24611	1215.73	1514.93
ENSG00000288025	---	0.00208296	0.0562657	0.62842	-1.59129	14.2083	22.6096
ENSG00000141574	SECTM1	0.00208723	0.056287	1.66947	1.66947	4.57398	2.73978
ENSG00000196345	ZKSCAN7	0.0020889	0.056287	1.42404	1.42404	442.961	311.059
ENSG00000277767	---	0.00210209	0.0565426	0.629929	-1.58748	13.1586	20.889
ENSG00000101557	USP14	0.00210604	0.0565426	0.86933	-1.15031	1957.7	2251.96
ENSG00000154920	EME1	0.00210616	0.0565426	1.49454	1.49454	46.8345	31.3371
ENSG00000162928	PEX13	0.00211283	0.0565773	1.12188	1.12188	846.813	754.814
ENSG00000137198	GMPR	0.00211393	0.0565773	0.564197	-1.77243	18.8634	33.434
ENSG00000010292	NCAPD2	0.00211523	0.0565773	1.24378	1.24378	781.259	628.135
ENSG00000162607	USP1	0.00213212	0.0569593	1.20104	1.20104	619.806	516.056
ENSG00000147434	CHRNA6	0.00213864	0.0570304	0.395858	-2.52616	4.39063	11.0914
ENSG00000165661	QSOX2	0.00214122	0.0570304	1.108	1.108	655.28	591.406
ENSG00000255717	SNHG1	0.00214262	0.0570304	1.27217	1.27217	1490.24	1171.41
ENSG00000120555	SEPTIN7P9	0.00214741	0.0570881	0.360373	-2.7749	3.92094	10.8802
ENSG00000113209	PCDHB5	0.00215048	0.0571002	1.82497	1.82497	742.113	406.643
ENSG00000143622	RIT1	0.00215319	0.0571028	1.16052	1.16052	777.207	669.706
ENSG00000278637	H4C1	0.0021567	0.0571133	1.84484	1.84484	4.02978	2.18435
ENSG00000080031	PTPRH	0.00215882	0.0571133	1.18869	1.18869	496.679	417.836
ENSG00000198093	ZNF649	0.00217329	0.0573181	1.2123	1.2123	455.821	375.997
ENSG00000278903	---	0.00217352	0.0573181	1.3041	1.3041	352.803	270.534
ENSG00000179673	RPRML	0.00217444	0.0573181	1.67924	1.67924	3.04078	1.81081
ENSG00000279633	---	0.0021757	?	0.280695	-3.56259	0.750054	2.67213
ENSG00000234664	HMGN2P5	0.00218502	0.057467	1.25172	1.25172	327.764	261.852
ENSG00000109756	RAPGEF2	0.00218536	0.057467	1.13836	1.13836	2103.68	1847.99
ENSG00000122966	CIT	0.00219534	0.0576095	1.22605	1.22605	466.71	380.66
ENSG00000251102	CTBP2P4	0.00219757	0.0576095	1.33816	1.33816	42.5673	31.8104
ENSG00000124193	SRSF6	0.00220107	0.0576095	1.10437	1.10437	4292.88	3887.18
ENSG00000260032	NORAD	0.00220371	0.0576095	0.913829	-1.0943	9788.04	10711
ENSG00000284727	---	0.00220397	0.0576095	0.499565	-2.00174	5.45027	10.9101
ENSG00000147044	CASK	0.00220723	0.0576255	0.815859	-1.2257	3325.15	4075.64
ENSG00000260142	---	0.002221	0.0579157	4.49363	4.49363	8.82891	1.96476
ENSG00000003096	KLHL13	0.00222752	0.0580166	0.788623	-1.26803	1748.57	2217.25
ENSG00000280202	---	0.00223465	?	0.385931	-2.59114	1.86509	4.83271
ENSG00000205084	TMEM231	0.00223894	0.0582446	0.771279	-1.29655	525.902	681.858
ENSG00000132792	CTNNBL1	0.00225981	0.0587174	1.12556	1.12556	549.362	488.078
ENSG00000164318	EGFLAM	0.00226257	0.0587193	1.9042	1.9042	19.8352	10.4166
ENSG00000223511	---	0.00226411	?	2.39011	2.39011	2.90381	1.21493
ENSG00000277715	---	0.00226601	0.0587386	0.733744	-1.36287	19.9295	27.1614
ENSG00000089682	RBM41	0.00227031	0.0587802	0.812333	-1.23102	543.022	668.473
ENSG00000087842	PIR	0.00227482	0.0588272	0.55822	-1.79141	53.3852	95.6347
ENSG00000162441	LZIC	0.00228227	0.058896	0.890623	-1.12281	1419.99	1594.37
ENSG00000054803	CBLN4	0.00228288	0.058896	0.332095	-3.01118	0.987686	2.97411
ENSG00000173436	MICOS10	0.00229079	0.0590304	0.824469	-1.2129	681.952	827.14
ENSG00000160570	DEDD2	0.0023163	0.0596174	0.887067	-1.12731	414.487	467.255
ENSG00000134077	THUMPD3	0.0023286	0.0597192	1.10344	1.10344	711.27	644.593
ENSG00000215595	C20orf202	0.00232929	0.0597192	0.646367	-1.54711	8.64646	13.377
ENSG00000135052	GOLM1	0.0023343	0.0597192	0.850079	-1.17636	4430.76	5212.17
ENSG00000282339	---	0.0023347	0.0597192	3.80785	3.80785	18.4883	4.85531
ENSG00000256500	---	0.00234311	0.0597192	0.646064	-1.54783	120.915	187.156
ENSG00000250546	---	0.00234329	0.0597192	0.262092	-3.81546	2.76436	10.5473
ENSG00000165152	PGAP4	0.00234348	0.0597192	0.678917	-1.47293	914.27	1346.66
ENSG00000101901	ALG13	0.00234439	0.0597192	0.856785	-1.16715	760.105	887.159
ENSG00000169330	MINAR1	0.00234488	0.0597192	0.748449	-1.3361	978.679	1307.61
ENSG00000271533	---	0.00235843	0.0599942	0.734416	-1.36163	262.95	358.04
ENSG00000116990	MYCL	0.00237104	0.0602448	1.36634	1.36634	493.672	361.309
ENSG00000065154	OAT	0.00238094	0.0604234	0.870763	-1.14842	1458.42	1674.87
ENSG00000139624	CERS5	0.00238486	0.0604234	1.13242	1.13242	1457.39	1286.97
ENSG00000221829	FANCG	0.00238838	0.0604234	1.21943	1.21943	293.646	240.807
ENSG00000101938	CHRDL1	0.00239177	0.0604234	0.583391	-1.71412	131.832	225.975
ENSG00000065618	COL17A1	0.00239191	0.0604234	3.38926	3.38926	9.09601	2.68377
ENSG00000253276	CCDC71L	0.00240147	0.0604931	1.14334	1.14334	749.654	655.669
ENSG00000143320	CRABP2	0.00240253	0.0604931	1.59733	1.59733	1719.03	1076.19
ENSG00000070182	SPTB	0.00240298	0.0604931	0.622518	-1.60638	250.788	402.86
ENSG00000100461	RBM23	0.002421	0.0607583	0.874922	-1.14296	1424.49	1628.14
ENSG00000111897	SERINC1	0.00242117	0.0607583	0.852889	-1.17249	11144.4	13066.7
ENSG00000232815	DUX4L50	0.00242187	0.0607583	0.489106	-2.04455	16.4979	33.7306
ENSG00000052749	RRP12	0.00242868	0.0608592	0.794376	-1.25885	551.209	693.888
ENSG00000282458	WASH5P	0.0024316	0.0608625	1.27178	1.27178	1117.68	878.834
ENSG00000132622	HSPA12B	0.00243553	0.0608911	0.505118	-1.97974	16.999	33.6536
ENSG00000106462	EZH2	0.00244721	0.0610588	1.28489	1.28489	593.467	461.882
ENSG00000167972	ABCA3	0.00244783	0.0610588	0.805813	-1.24098	3722.59	4619.67
ENSG00000110455	ACCS	0.00246405	0.0613522	0.417984	-2.39244	11.1973	26.7888
ENSG00000075891	PAX2	0.00246522	0.0613522	2.73221	2.73221	98.0423	35.8839
ENSG00000276724	---	0.00246807	?	0.465536	-2.14806	2.86578	6.15586
ENSG00000139410	SDSL	0.00247173	0.0614441	0.561407	-1.78124	97.929	174.435
ENSG00000157765	SLC34A2	0.00247472	?	0.406255	-2.46151	1.12689	2.77386
ENSG00000272572	---	0.0024773	0.0615127	0.658819	-1.51787	16.8998	25.6517
ENSG00000120802	TMPO	0.00248068	0.0615266	1.1819	1.1819	2074.13	1754.9
ENSG00000198734	F5	0.0024851	0.061552	0.61555	-1.62456	32.9874	53.5902
ENSG00000213722	DDAH2	0.00248919	0.061552	1.17892	1.17892	2832.63	2402.74
ENSG00000281692	PACRG-AS1	0.00249017	0.061552	0.475108	-2.10479	4.12032	8.6724
ENSG00000159450	TCHH	0.00249465	0.0615931	2.27553	2.27553	6.03846	2.65365
ENSG00000166960	CCDC178	0.00251645	0.0620612	0.543349	-1.84044	13.0121	23.948
ENSG00000204624	DISP3	0.0025242	0.062182	1.37104	1.37104	472.377	344.539
ENSG00000165953	SERPINA12	0.00253286	?	0.496492	-2.01413	0.32984	0.664341
ENSG00000165792	METTL17	0.00253606	0.0623589	1.13727	1.13727	593.529	521.892
ENSG00000262198	---	0.00253908	0.0623589	1.51295	1.51295	122.081	80.6907
ENSG00000255248	MIR100HG	0.00253995	0.0623589	0.759834	-1.31608	1978.75	2604.19
ENSG00000152672	CLEC4F	0.00256554	?	2.37076	2.37076	3.26338	1.37651
ENSG00000177485	ZBTB33	0.00257099	0.0630499	0.858459	-1.16488	1246.43	1451.94
ENSG00000176953	NFATC2IP	0.0025752	0.0630824	1.11212	1.11212	688.937	619.479
ENSG00000105402	NAPA	0.00258087	0.0631116	0.862674	-1.15919	1091.63	1265.4
ENSG00000123131	PRDX4	0.00258218	0.0631116	0.716448	-1.39577	793.603	1107.69
ENSG00000289517	---	0.00258838	0.0631923	2.2519	2.2519	16.9832	7.54171
ENSG00000060688	SNRNP40	0.00259195	0.0632089	1.1505	1.1505	760.905	661.369
ENSG00000157693	TMEM268	0.00260025	0.0633405	0.848656	-1.17833	551.336	649.658
ENSG00000101443	WFDC2	0.00261007	0.0635088	1.51384	1.51384	63.2583	41.7866
ENSG00000064655	EYA2	0.00262784	0.0638234	1.86852	1.86852	27.5663	14.753
ENSG00000196569	LAMA2	0.00263084	0.0638234	1.69274	1.69274	126.404	74.6737
ENSG00000273311	DGCR11	0.00263177	0.0638234	0.717141	-1.39443	31.6802	44.1757
ENSG00000185825	BCAP31	0.00263485	0.063827	0.844419	-1.18425	1367.56	1619.52
ENSG00000263874	LINC00672	0.00264276	0.0639477	0.506268	-1.97524	88.9543	175.706
ENSG00000245910	SNHG6	0.00265067	0.0640681	1.13933	1.13933	1186.79	1041.65
ENSG00000154556	SORBS2	0.00266281	0.0641998	0.884297	-1.13084	2318.07	2621.37
ENSG00000245694	CRNDE	0.00266291	0.0641998	1.42841	1.42841	1623.45	1136.54
ENSG00000103066	PLA2G15	0.00266966	0.0641998	0.8549	-1.16973	475.504	556.209
ENSG00000230581	ACTG1P14	0.00267061	0.0641998	0.760588	-1.31477	15.4385	20.2982
ENSG00000150764	DIXDC1	0.00267082	0.0641998	1.09678	1.09678	1640.84	1496.06
ENSG00000147003	CLTRN	0.00267383	0.0642014	0.616801	-1.62127	14.6116	23.6893
ENSG00000243695	---	0.00267397	?	0.342833	-2.91687	0.904918	2.63953
ENSG00000171469	ZNF561	0.00269094	0.0645412	1.14753	1.14753	764.02	665.795
ENSG00000197579	TOPORS	0.00269919	0.0646681	1.10137	1.10137	718.974	652.797
ENSG00000049656	CLPTM1L	0.00271133	0.0648485	0.880566	-1.13563	1128.88	1281.99
ENSG00000165970	SLC6A5	0.00271267	0.0648485	2.70247	2.70247	130.046	48.1211
ENSG00000170779	CDCA4	0.00271925	0.0649347	1.34061	1.34061	190.201	141.876
ENSG00000178996	SNX18	0.00274058	0.0653726	1.2506	1.2506	881.532	704.888
ENSG00000084234	APLP2	0.00274398	0.0653822	0.838874	-1.19207	8738.69	10417.2
ENSG00000269825	---	0.00274857	0.0654022	1.33508	1.33508	316.766	237.263
ENSG00000156508	EEF1A1	0.00275081	0.0654022	1.1049	1.1049	88073.4	79711.9
ENSG00000214456	PLIN5	0.00275452	0.065419	1.64921	1.64921	13.6281	8.26336
ENSG00000174460	ZCCHC12	0.00276155	0.0655148	0.788131	-1.26882	2102.64	2667.88
ENSG00000137492	THAP12	0.00276868	0.0655625	1.08989	1.08989	1501.56	1377.72
ENSG00000155876	RRAGA	0.00276957	0.0655625	0.887753	-1.12644	1666.81	1877.56
ENSG00000054277	OPN3	0.00277427	0.0655693	1.36181	1.36181	89.0861	65.4174
ENSG00000100413	POLR3H	0.00277587	0.0655693	0.824779	-1.21245	966.526	1171.86
ENSG00000174032	SLC25A30	0.00278282	0.0655989	0.808268	-1.23721	200.05	247.505
ENSG00000105726	ATP13A1	0.00278327	0.0655989	0.906904	-1.10265	915.244	1009.2
ENSG00000152700	SAR1B	0.00278614	0.0655989	0.879701	-1.13675	943.565	1072.6
ENSG00000125384	PTGER2	0.00279551	0.0657486	0.576045	-1.73597	28.2952	49.1197
ENSG00000167617	CDC42EP5	0.00281693	0.0661813	2.16716	2.16716	5.79049	2.67193
ENSG00000256663	---	0.00283287	0.066484	1.59863	1.59863	39.0667	24.4376
ENSG00000161091	MFSD12	0.00283661	0.0665005	0.899452	-1.11179	787.65	875.7
ENSG00000230772	VN1R108P	0.00283993	0.0665068	0.764935	-1.3073	24.0264	31.4098
ENSG00000232346	---	0.00285219	0.0667223	1.39004	1.39004	418.661	301.187
ENSG00000248610	HSPA8P4	0.00285811	?	0.446673	-2.23878	1.9705	4.4115
ENSG00000144771	LRTM1	0.00286053	0.0668456	0.306574	-3.26185	3.83891	12.5219
ENSG00000225689	---	0.00286448	0.0668666	0.377494	-2.64905	3.79063	10.0416
ENSG00000132386	SERPINF1	0.00286868	0.0668929	0.582617	-1.71639	165.506	284.073
ENSG00000105426	PTPRS	0.00287394	0.0669209	1.14185	1.14185	12315	10785.1
ENSG00000268041	ERFL	0.00287601	0.0669209	0.534972	-1.86925	102.287	191.2
ENSG00000089597	GANAB	0.00289797	0.0673498	0.89131	-1.12194	3834.88	4302.52
ENSG00000246792	---	0.00290062	0.0673498	0.661233	-1.51233	8.91573	13.4835
ENSG00000162669	HFM1	0.00290423	0.0673621	1.23246	1.23246	230.301	186.862
ENSG00000269210	---	0.00290683	?	3.61326	3.61326	5.05331	1.39854
ENSG00000085185	BCORL1	0.00291614	0.0675666	0.836298	-1.19575	800.725	957.464
ENSG00000148358	GPR107	0.00292885	0.0677889	0.910254	-1.0986	2793.17	3068.56
ENSG00000164626	KCNK5	0.00293427	0.0678252	1.71896	1.71896	57.6856	33.5585
ENSG00000258150	---	0.00293583	?	0.191498	-5.22199	1.38148	7.2141
ENSG00000087206	UIMC1	0.00293893	0.0678252	1.14655	1.14655	531.351	463.434
ENSG00000188158	NHS	0.00294166	0.0678252	0.743304	-1.34534	603.915	812.474
ENSG00000159314	ARHGAP27	0.00294284	0.0678252	0.693964	-1.441	44.733	64.4602
ENSG00000134874	DZIP1	0.0029568	0.0680097	0.736753	-1.35731	1355.83	1840.28
ENSG00000247627	MTND4P12	0.00295708	0.0680097	1.56867	1.56867	52.7426	33.6226
ENSG00000106565	TMEM176B	0.00296106	0.0680295	1.44564	1.44564	292.493	202.327
ENSG00000074047	GLI2	0.002972	0.0682091	1.87666	1.87666	57.2048	30.4822
ENSG00000102174	PHEX	0.00298231	0.0683737	0.405994	-2.46309	13.2144	32.5482
ENSG00000136986	DERL1	0.00300098	0.0687296	0.92364	-1.08267	1147.46	1242.32
ENSG00000095464	PDE6C	0.00300879	?	2.00596	2.00596	6.92265	3.45104
ENSG00000090273	NUDC	0.0030098	0.0688594	0.860313	-1.16237	1253.45	1456.97
ENSG00000249014	HMGN2P4	0.00301596	0.0688817	1.31037	1.31037	47.9079	36.5605
ENSG00000100297	MCM5	0.00301708	0.0688817	1.38774	1.38774	235.092	169.406
ENSG00000120725	SIL1	0.00302986	0.0691011	0.759821	-1.3161	187.325	246.538
ENSG00000135678	CPM	0.00303368	0.0691159	0.452146	-2.21168	9.05191	20.0199
ENSG00000186193	SAPCD2	0.00304286	0.0692478	1.57644	1.57644	262.731	166.661
ENSG00000134256	CD101	0.00304581	0.0692478	0.639851	-1.56286	14.6635	22.917
ENSG00000104472	CHRAC1	0.00305932	0.0694826	1.20405	1.20405	153.402	127.405
ENSG00000172915	NBEA	0.00308424	0.0699757	0.734414	-1.36163	2937.53	3999.83
ENSG00000126259	KIRREL2	0.00308867	0.0700035	1.52647	1.52647	109.842	71.9582
ENSG00000249790	---	0.00311067	0.070429	1.9659	1.9659	23.4095	11.9078
ENSG00000187068	C3orf70	0.00311875	0.0705387	0.667203	-1.49879	311.041	466.186
ENSG00000092853	CLSPN	0.00312234	0.0705468	1.43674	1.43674	142.862	99.4351
ENSG00000132646	PCNA	0.0031331	0.0707167	1.33172	1.33172	716.926	538.344
ENSG00000285733	---	0.0031369	0.0707292	0.548751	-1.82232	7.24075	13.195
ENSG00000237125	HAND2-AS1	0.00314546	?	3.39818	3.39818	3.19511	0.94024
ENSG00000236287	ZBED5	0.00315542	0.0710735	1.08909	1.08909	1623.19	1490.41
ENSG00000203685	STUM	0.00316431	0.0712003	0.513136	-1.9488	129.943	253.233
ENSG00000130816	DNMT1	0.00317259	0.071313	1.11615	1.11615	1684.1	1508.85
ENSG00000267740	---	0.00319975	0.0718494	0.488449	-2.0473	8.36316	17.1219
ENSG00000108511	HOXB6	0.00320425	0.0718766	2.50157	2.50157	424.946	169.872
ENSG00000162551	ALPL	0.00320996	0.0719247	1.5756	1.5756	66.5192	42.2184
ENSG00000132669	RIN2	0.00321654	0.0719247	1.12122	1.12122	574.72	512.585
ENSG00000177084	POLE	0.00321766	0.0719247	1.16551	1.16551	795.716	682.719
ENSG00000172301	COPRS	0.00321958	0.0719247	0.831624	-1.20247	527.196	633.936
ENSG00000189403	HMGB1	0.00323462	0.0721868	1.15396	1.15396	5943.3	5150.36
ENSG00000136527	TRA2B	0.00324723	0.0723944	1.10532	1.10532	3519.28	3183.96
ENSG00000197320	---	0.00326085	0.0726232	1.8645	1.8645	7.77153	4.16815
ENSG00000125458	NT5C	0.00326415	0.0726232	1.22956	1.22956	366.156	297.795
ENSG00000089116	LHX5	0.00327782	0.0728531	2.71584	2.71584	34.7013	12.7774
ENSG00000224204	PHEX-AS1	0.00328234	?	0.253408	-3.9462	0.739657	2.91884
ENSG00000145604	SKP2	0.00328479	0.0729312	1.19695	1.19695	560.614	468.37
ENSG00000118242	MREG	0.0032927	0.0729312	1.22056	1.22056	130.594	106.996
ENSG00000277150	F8A3	0.00329319	0.0729312	4.67521	4.67521	8.22125	1.75847
ENSG00000129009	ISLR	0.0032947	0.0729312	3.77457	3.77457	5.02152	1.33035
ENSG00000179083	FAM133A	0.0033046	0.0730762	0.635648	-1.5732	65.7402	103.422
ENSG00000186235	LINC02610	0.00331	0.0731215	0.640678	-1.56085	41.8702	65.353
ENSG00000154146	NRGN	0.00331664	0.0731475	0.580884	-1.72151	111.698	192.29
ENSG00000005302	MSL3	0.00332122	0.0731475	0.828607	-1.20685	700.583	845.495
ENSG00000120833	SOCS2	0.00332123	0.0731475	0.81315	-1.22979	1017.25	1251.01
ENSG00000161671	EMC10	0.00332459	0.0731476	0.854199	-1.17069	3058.99	3581.12
ENSG00000080839	RBL1	0.00333647	0.0733352	1.20262	1.20262	122.955	102.24
ENSG00000165572	KBTBD6	0.00334173	0.0733769	0.821942	-1.21663	1425.37	1734.14
ENSG00000230105	---	0.00335535	0.073602	0.586894	-1.70389	2.80924	4.78663
ENSG00000137825	ITPKA	0.00336808	0.073807	1.48323	1.48323	24.4631	16.4932
ENSG00000182287	AP1S2	0.0033766	0.0738676	0.7398	-1.35172	1913.24	2586.16
ENSG00000112599	GUCA1B	0.0033784	0.0738676	0.664032	-1.50595	31.128	46.8773
ENSG00000180229	HERC2P3	0.003381	0.0738676	1.86953	1.86953	322.781	172.653
ENSG00000181404	WASHC1	0.00338772	0.0739404	1.2634	1.2634	284.401	225.107
ENSG00000035681	NSMAF	0.00340364	0.0742137	1.10042	1.10042	389.398	353.862
ENSG00000168496	FEN1	0.00341089	0.0742604	1.23652	1.23652	431.403	348.885
ENSG00000131152	---	0.00341396	0.0742604	2.31137	2.31137	7.78674	3.36888
ENSG00000136143	SUCLA2	0.00341599	0.0742604	0.80096	-1.2485	1025.14	1279.9
ENSG00000267041	ZNF850	0.00342431	0.0743672	1.37001	1.37001	87.7964	64.0845
ENSG00000184058	TBX1	0.00342908	?	0.302611	-3.30457	0.992187	3.27875
ENSG00000182149	IST1	0.00343957	0.0745942	1.09941	1.09941	2692.29	2448.85
ENSG00000164116	GUCY1A1	0.00344302	0.0745942	0.768591	-1.30108	544.697	708.696
ENSG00000000003	TSPAN6	0.00344502	0.0745942	0.824735	-1.21251	847.971	1028.17
ENSG00000279656	---	0.0034512	0.0745994	0.74717	-1.33838	31.0421	41.5462
ENSG00000144619	CNTN4	0.00345209	0.0745994	0.405141	-2.46828	192.759	475.784
ENSG00000038210	PI4K2B	0.00345755	0.0746281	1.21998	1.21998	101.963	83.578
ENSG00000228409	CCT6P1	0.00346191	0.0746281	1.13303	1.13303	280.197	247.298
ENSG00000187533	PRR27	0.00346368	0.0746281	0.471467	-2.12104	1.64803	3.49554
ENSG00000108433	GOSR2	0.00346888	0.0746536	0.869294	-1.15036	1148.26	1320.91
ENSG00000018408	WWTR1	0.0034717	0.0746536	0.539868	-1.8523	112.417	208.231
ENSG00000273820	USP27X	0.0034793	0.0747433	0.826352	-1.21014	376.53	455.653
ENSG00000234743	EIF5AP4	0.00349287	0.0747951	0.725598	-1.37817	35.8432	49.3982
ENSG00000227766	---	0.00349495	0.0747951	1.6137	1.6137	10.6223	6.58255
ENSG00000215424	MCM3AP-AS1	0.0034952	0.0747951	1.14054	1.14054	333.659	292.544
ENSG00000170571	EMB	0.00349542	0.0747951	1.23614	1.23614	511.467	413.76
ENSG00000204619	PPP1R11	0.00350068	0.0748343	0.872706	-1.14586	1266.21	1450.9
ENSG00000123178	SPRYD7	0.00352075	0.0751896	0.805413	-1.2416	311.342	386.562
ENSG00000077147	TM9SF3	0.00352774	0.075201	0.868956	-1.15081	3263.75	3755.95
ENSG00000224358	TMCO1-AS1	0.00352817	0.075201	0.591024	-1.69198	7.95045	13.452
ENSG00000106459	NRF1	0.00355492	0.0756972	1.12567	1.12567	344.652	306.175
ENSG00000139842	CUL4A	0.00357761	0.0761061	0.82984	-1.20505	732.774	883.03
ENSG00000198113	TOR4A	0.00358633	0.0762174	0.618832	-1.61595	15.796	25.5256
ENSG00000274588	DGKK	0.00359314	0.0762877	0.543774	-1.839	58.837	108.201
ENSG00000097033	SH3GLB1	0.00359777	0.0763119	0.913332	-1.09489	3813.99	4175.91
ENSG00000289639	---	0.00360217	?	0.321996	-3.10563	1.05374	3.27253
ENSG00000248648	---	0.00362193	0.0767497	0.623502	-1.60384	2.80989	4.50662
ENSG00000254254	PENK-AS1	0.00363053	0.0767873	0.446944	-2.23742	29.9665	67.0475
ENSG00000267368	UPK3BL1	0.00363106	0.0767873	0.737411	-1.3561	161.798	219.414
ENSG00000164114	MAP9	0.00363426	0.0767873	0.851834	-1.17394	1576.81	1851.08
ENSG00000100842	EFS	0.00365378	0.077125	1.50011	1.50011	153.328	102.211
ENSG00000214182	PTMAP5	0.00365831	0.0771462	1.16344	1.16344	1306.01	1122.55
ENSG00000174547	MRPL11	0.00367302	0.0773017	1.17735	1.17735	310.445	263.682
ENSG00000171867	PRNP	0.00367551	0.0773017	0.860095	-1.16266	2173.43	2526.96
ENSG00000132003	ZSWIM4	0.00367764	0.0773017	1.23766	1.23766	882.955	713.41
ENSG00000167925	GHDC	0.00367985	0.0773017	0.819644	-1.22004	136.134	166.089
ENSG00000138316	ADAMTS14	0.00369552	0.0775562	0.267036	-3.74482	1.55262	5.81428
ENSG00000253831	ETV3L	0.00370599	0.0775843	0.347046	-2.88146	12.3156	35.4868
ENSG00000260230	FRRS1L	0.0037065	0.0775843	0.805212	-1.24191	2551.48	3168.7
ENSG00000250982	GAPDHP35	0.00370753	0.0775843	0.719096	-1.39063	23.7138	32.9772
ENSG00000137947	GTF2B	0.0037138	0.077639	1.11794	1.11794	558.08	499.205
ENSG00000243232	PCDHAC2	0.00371725	0.077639	0.756771	-1.3214	353.743	467.437
ENSG00000186603	HPDL	0.00372739	0.0776443	1.62989	1.62989	46.4571	28.5032
ENSG00000015285	WAS	0.0037276	0.0776443	1.36216	1.36216	20.3317	14.9261
ENSG00000102753	KPNA3	0.00372818	0.0776443	0.835659	-1.19666	1677.09	2006.91
ENSG00000100219	XBP1	0.00373459	0.0776525	0.774426	-1.29128	1098.03	1417.87
ENSG00000261366	MANEA-DT	0.00373569	0.0776525	0.7448	-1.34264	65.7775	88.3157
ENSG00000255320	---	0.00373977	0.0776634	1.57094	1.57094	21.6956	13.8106
ENSG00000289594	---	0.00376336	0.078079	0.529302	-1.88928	10.3774	19.6059
ENSG00000180488	MIGA1	0.00378309	0.0784138	0.896381	-1.1156	621.403	693.235
ENSG00000156709	AIFM1	0.00378976	0.0784776	0.800872	-1.24864	431.326	538.571
ENSG00000143379	SETDB1	0.00380865	0.0787857	1.09412	1.09412	1219.48	1114.58
ENSG00000215492	HNRNPA1P7	0.00381465	0.0787857	1.18321	1.18321	4324.73	3655.07
ENSG00000204252	HLA-DOA	0.00381547	0.0787857	1.72113	1.72113	15.5554	9.03792
ENSG00000151726	ACSL1	0.00384154	0.0792219	0.798759	-1.25194	501.102	627.35
ENSG00000177383	MAGEF1	0.00384386	0.0792219	1.1537	1.1537	1986.58	1721.91
ENSG00000262454	MIR193BHG	0.00386263	0.0793776	0.747755	-1.33734	92.6013	123.839
ENSG00000133872	SARAF	0.00386687	0.0793776	0.887241	-1.12709	9165.14	10329.9
ENSG00000136866	ZFP37	0.00387401	0.0793776	1.23351	1.23351	535.877	434.433
ENSG00000145642	SHISAL2B	0.00387445	0.0793776	0.490184	-2.04005	3.64331	7.43252
ENSG00000234685	NUS1P2	0.00387446	0.0793776	1.59167	1.59167	44.8644	28.187
ENSG00000146433	TMEM181	0.00387587	0.0793776	0.892029	-1.12104	1357.85	1522.21
ENSG00000089472	HEPH	0.00387687	0.0793776	0.717851	-1.39305	312.765	435.696
ENSG00000099998	GGT5	0.00387724	?	2.04944	2.04944	3.16063	1.54219
ENSG00000246082	NUDT16L2P	0.00388692	0.0795088	1.82752	1.82752	11.1755	6.1151
ENSG00000132294	EFR3A	0.00389626	0.0796253	0.820657	-1.21854	492.54	600.178
ENSG00000179295	PTPN11	0.00390487	0.0797265	0.894753	-1.11763	2572.46	2875.05
ENSG00000247708	STX18-AS1	0.0039119	0.0797955	0.835004	-1.1976	191.816	229.719
ENSG00000197409	H3C4	0.0039251	0.0799191	2.1681	2.1681	7.55162	3.48306
ENSG00000146112	PPP1R18	0.00393074	0.0799191	1.18663	1.18663	2220.61	1871.36
ENSG00000231527	FAM27C	0.00393253	0.0799191	1.1928	1.1928	368.39	308.845
ENSG00000279685	MAPT-IT1	0.00393321	0.0799191	0.682371	-1.46548	58.9838	86.4395
ENSG00000213185	FAM24B	0.00393627	0.0799191	3.54665	3.54665	17.862	5.03629
ENSG00000246375	PPM1K-DT	0.00394737	?	0.390649	-2.55984	1.74336	4.46272
ENSG00000188610	FAM72B	0.00395234	0.0801708	1.62483	1.62483	42.1795	25.9593
ENSG00000149633	KIAA1755	0.00397193	0.0803332	2.54489	2.54489	6.55089	2.57414
ENSG00000131351	HAUS8	0.00397287	0.0803332	1.33096	1.33096	60.6668	45.5812
ENSG00000283050	GTF2IP12	0.00397563	0.0803332	0.821808	-1.21683	150.485	183.114
ENSG00000088387	DOCK9	0.0039824	0.0803332	0.720273	-1.38836	182.485	253.355
ENSG00000166592	RRAD	0.00398592	0.0803332	0.556822	-1.7959	8.63467	15.507
ENSG00000215912	TTC34	0.00398763	0.0803332	0.51021	-1.95998	24.997	48.9936
ENSG00000170293	CMTM8	0.00398908	0.0803332	0.597534	-1.67354	31.216	52.2414
ENSG00000233913	RPL10P9	0.00398979	0.0803332	1.23509	1.23509	687.402	556.562
ENSG00000167653	PSCA	0.0040042	?	2.30801	2.30801	5.87265	2.54446
ENSG00000176390	CRLF3	0.00401216	0.0805598	1.16448	1.16448	160.904	138.177
ENSG00000242615	---	0.00401571	0.0805598	1.19372	1.19372	85.2163	71.3872
ENSG00000015676	NUDCD3	0.00401672	0.0805598	0.893125	-1.11966	2870.48	3213.97
ENSG00000160293	VAV2	0.00401934	0.0805598	1.15517	1.15517	1876.02	1624.02
ENSG00000181789	COPG1	0.0040195	0.0805598	0.912533	-1.09585	2287.49	2506.75
ENSG00000185222	TCEAL9	0.00403246	0.080713	0.807563	-1.23829	505.815	626.347
ENSG00000069812	HES2	0.00403467	0.080713	2.22969	2.22969	11.785	5.2855
ENSG00000047249	ATP6V1H	0.00403824	0.080713	0.875089	-1.14274	1518.39	1735.12
ENSG00000164106	SCRG1	0.00406081	0.0810899	0.5808	-1.72176	213.865	368.225
ENSG00000272068	BCAN-AS1	0.00406858	?	0.424587	-2.35523	1.90662	4.49053
ENSG00000235734	HMGN1P36	0.00408846	?	0.332665	-3.00603	1.35819	4.08275
ENSG00000128564	VGF	0.00409072	0.0816125	0.686209	-1.45728	5472.82	7975.44
ENSG00000129460	NGDN	0.00409759	0.081675	1.11542	1.11542	479.988	430.321
ENSG00000146918	NCAPG2	0.00411117	0.0818708	1.33233	1.33233	231.689	173.898
ENSG00000130818	ZNF426	0.00412088	0.0819893	1.15746	1.15746	519.707	449.008
ENSG00000112697	TMEM30A	0.0041289	0.0820137	0.893241	-1.11952	4318.91	4835.11
ENSG00000120658	ENOX1	0.00413196	0.0820137	0.750373	-1.33267	619.667	825.812
ENSG00000213988	ZNF90	0.00413338	0.0820137	1.50832	1.50832	55.3276	36.6816
ENSG00000101452	DHX35	0.00414606	0.0821907	1.15868	1.15868	350.956	302.893
ENSG00000159055	MIS18A	0.00415765	0.0823457	1.18199	1.18199	137.666	116.47
ENSG00000013561	RNF14	0.00417789	0.0825906	0.885246	-1.12963	1058.64	1195.87
ENSG00000116678	LEPR	0.00417922	0.0825906	1.2652	1.2652	144.112	113.904
ENSG00000250786	SNHG18	0.00418137	0.0825906	1.51752	1.51752	15.4478	10.1797
ENSG00000270344	POC1B-AS1	0.00419214	0.0827285	0.763697	-1.30942	51.4492	67.3685
ENSG00000279246	---	0.00419834	0.0827759	0.670989	-1.49034	12.321	18.3624
ENSG00000278318	ZNF229	0.00423798	0.0834289	4.24504	4.24504	309.334	72.8695
ENSG00000063761	ADCK1	0.0042391	0.0834289	0.823845	-1.21382	106.3	129.029
ENSG00000189241	TSPYL1	0.00425162	0.0835585	0.91524	-1.09261	3762.63	4111.08
ENSG00000037474	NSUN2	0.00425335	0.0835585	0.891891	-1.12121	730.877	819.469
ENSG00000134020	PEBP4	0.00427825	?	0.251978	-3.9686	0.462173	1.83418
ENSG00000263715	LINC02210-CRHR1	0.00428412	0.0840243	2.71173	2.71173	29.6911	10.9491
ENSG00000124713	GNMT	0.00428845	0.0840243	0.621956	-1.60783	6.94841	11.1719
ENSG00000204920	ZNF155	0.0042886	0.0840243	1.18561	1.18561	188.871	159.303
ENSG00000204852	TCTN1	0.00431701	0.0843817	0.783452	-1.2764	476.829	608.625
ENSG00000032742	IFT88	0.00431744	0.0843817	0.824645	-1.21264	198.701	240.953
ENSG00000145685	LHFPL2	0.00431988	0.0843817	0.778551	-1.28444	233.221	299.557
ENSG00000182899	RPL35A	0.00432522	0.0843817	1.16078	1.16078	5482.26	4722.92
ENSG00000234093	RPS15AP11	0.00432618	0.0843817	1.89838	1.89838	15.4691	8.14855
ENSG00000188290	HES4	0.00433533	0.0844847	1.31858	1.31858	1004.3	761.653
ENSG00000137601	NEK1	0.00435088	0.0846709	0.871007	-1.1481	610.51	700.925
ENSG00000171877	FRMD5	0.00435264	0.0846709	1.20631	1.20631	829.109	687.309
ENSG00000077152	UBE2T	0.00435963	0.0847313	1.23312	1.23312	357.81	290.166
ENSG00000118412	CASP8AP2	0.00436863	0.0848306	1.1273	1.1273	747.125	662.757
ENSG00000139973	SYT16	0.00438556	0.0850837	0.677811	-1.47534	1073.25	1583.4
ENSG00000174407	MIR1-1HG	0.00440193	0.0853256	1.82712	1.82712	3.42207	1.87293
ENSG00000131015	ULBP2	0.00441881	0.0855768	1.4232	1.4232	50.1429	35.2324
ENSG00000124466	LYPD3	0.00442284	0.0855789	1.59336	1.59336	31.1364	19.5414
ENSG00000166405	RIC3	0.00442713	0.0855859	0.816234	-1.22514	661.776	810.768
ENSG00000188295	ZNF669	0.0044478	0.0858799	1.17849	1.17849	319.73	271.305
ENSG00000152495	CAMK4	0.0044502	0.0858799	0.766569	-1.30451	812.957	1060.51
ENSG00000115816	CEBPZ	0.00448447	0.0864069	1.10261	1.10261	1194.95	1083.75
ENSG00000286237	ARMCX5-GPRASP2	0.00448543	0.0864069	0.655318	-1.52598	123.571	188.567
ENSG00000234062	---	0.0044931	0.0864783	0.718647	-1.3915	38.5986	53.7101
ENSG00000072041	SLC6A15	0.00449961	0.0865274	0.785584	-1.27294	1269.67	1616.21
ENSG00000233098	CCDC144NL-AS1	0.00451175	0.0866845	0.451491	-2.21488	392.305	868.909
ENSG00000186416	NKRF	0.00453928	0.0871093	0.854155	-1.17075	674.347	789.49
ENSG00000137409	MTCH1	0.00454185	0.0871093	0.893646	-1.11901	3671.38	4108.31
ENSG00000179163	FUCA1	0.00455163	0.0872202	0.842465	-1.18699	357.219	424.017
ENSG00000090612	ZNF268	0.00460268	0.0879986	1.14673	1.14673	843.204	735.313
ENSG00000120693	SMAD9	0.00460415	0.0879986	0.734923	-1.36069	205.107	279.087
ENSG00000154096	THY1	0.00460434	0.0879986	0.799966	-1.25005	1133.17	1416.52
ENSG00000226221	RPL26P19	0.0046343	0.0884936	1.13076	1.13076	1488.92	1316.75
ENSG00000235280	MCF2L-AS1	0.0046428	0.0885785	0.751543	-1.3306	29.3902	39.1064
ENSG00000253194	---	0.00464691	?	0.489364	-2.04347	2.4974	5.10337
ENSG00000171103	TRMT61B	0.00464946	0.088628	1.14944	1.14944	344.1	299.364
ENSG00000175287	PHYHD1	0.00465398	?	0.572449	-1.74688	2.89229	5.05248
ENSG00000289436	---	0.00465642	0.0886548	0.615552	-1.62456	21.0582	34.2103
ENSG00000113318	MSH3	0.00465899	0.0886548	0.896269	-1.11574	311.647	347.716
ENSG00000153250	RBMS1	0.00467281	0.0888403	0.690149	-1.44896	904.563	1310.68
ENSG00000180269	GPR139	0.00467876	0.0888762	1.98388	1.98388	80.7249	40.6904
ENSG00000012174	MBTPS2	0.00468663	0.0889161	0.834568	-1.19822	1155.93	1385.06
ENSG00000254656	RTL1	0.00468902	0.0889161	0.455306	-2.19632	12.9297	28.3978
ENSG00000261613	---	0.00470707	0.0891751	0.778409	-1.28467	137.158	176.203
ENSG00000136286	MYO1G	0.00471085	0.0891751	0.648112	-1.54294	16.8569	26.0092
ENSG00000182700	IGIP	0.0047411	0.08967	0.783967	-1.27556	53.7224	68.5263
ENSG00000109072	VTN	0.00477859	0.090225	0.687737	-1.45404	10.8654	15.7987
ENSG00000111432	FZD10	0.00477871	0.090225	2.08897	2.08897	4.52952	2.1683
ENSG00000289419	---	0.00478791	0.0902413	1.3824	1.3824	34.2944	24.8078
ENSG00000116035	VAX2	0.00478887	0.0902413	1.3374	1.3374	155.023	115.914
ENSG00000169641	LUZP1	0.00479382	0.0902413	1.14375	1.14375	1003.45	877.33
ENSG00000236552	RPL13AP5	0.00479611	0.0902413	1.12624	1.12624	11949.8	10610.3
ENSG00000259826	CDK13-DT	0.00481112	0.0904457	0.735762	-1.35914	16.1924	22.0076
ENSG00000091181	IL5RA	0.00481142	?	0.487137	-2.05281	2.45373	5.03705
ENSG00000268606	MAGEA2	0.00481717	0.0904815	6.21903	6.21903	19.739	3.17397
ENSG00000244398	---	0.00482458	0.0905101	1.18669	1.18669	3290.35	2772.71
ENSG00000099250	NRP1	0.00483039	0.0905101	0.785743	-1.27268	2813.66	3580.89
ENSG00000182916	TCEAL7	0.00483313	0.0905101	0.743003	-1.34589	1755.32	2362.46
ENSG00000219438	TAFA5	0.00483608	0.0905101	0.0908868	-11.0027	3.46627	38.1384
ENSG00000260693	---	0.00483887	?	0.438894	-2.27845	1.92965	4.39663
ENSG00000138769	CDKL2	0.00483942	0.0905101	0.803052	-1.24525	388.6	483.904
ENSG00000132394	EEFSEC	0.00484365	0.0905115	0.808294	-1.23717	359.768	445.096
ENSG00000058804	NDC1	0.0048633	0.0908011	1.11838	1.11838	481.482	430.515
ENSG00000100243	CYB5R3	0.0048691	0.0908315	0.887732	-1.12647	2343.42	2639.78
ENSG00000131791	PRKAB2	0.00488603	0.0910696	1.12791	1.12791	1990.56	1764.82
ENSG00000255556	---	0.00489574	0.0911727	2.99596	2.99596	6.33474	2.11443
ENSG00000082781	ITGB5	0.00490441	0.0911878	0.547982	-1.82488	118.775	216.75
ENSG00000100554	ATP6V1D	0.0049072	0.0911878	0.878117	-1.1388	1408.96	1604.53
ENSG00000232150	ST13P4	0.00490909	0.0911878	0.889862	-1.12377	251.863	283.036
ENSG00000240429	LRRFIP1P1	0.00491912	0.0911902	1.39507	1.39507	52.8926	37.914
ENSG00000281649	EBLN3P	0.00491982	0.0911902	0.910265	-1.09858	1172.69	1288.3
ENSG00000224597	SVIL-AS1	0.00492175	0.0911902	2.02044	2.02044	576.889	285.526
ENSG00000076513	ANKRD13A	0.00493015	0.0911934	1.11469	1.11469	1510.4	1354.99
ENSG00000101353	MROH8	0.00493176	0.0911934	0.800983	-1.24847	100.75	125.783
ENSG00000030066	NUP160	0.00493848	0.0911934	1.11768	1.11768	1332.54	1192.24
ENSG00000125844	RRBP1	0.00494101	0.0911934	0.809459	-1.23539	403.212	498.125
ENSG00000138744	NAAA	0.00494564	0.0911934	1.39286	1.39286	52.8004	37.9079
ENSG00000198585	NUDT16	0.00494732	0.0911934	1.23726	1.23726	1054.64	852.397
ENSG00000135945	REV1	0.00495117	0.0911934	1.10831	1.10831	944.532	852.228
ENSG00000175895	PLEKHF2	0.00495654	0.0912154	1.24307	1.24307	117.055	94.1668
ENSG00000059769	DNAJC25	0.00497253	0.0914326	0.850656	-1.17556	214.013	251.586
ENSG00000281468	---	0.00498908	0.0916597	0.664035	-1.50594	13.9003	20.933
ENSG00000168778	TCTN2	0.00500752	0.0919211	0.794	-1.25945	298.276	375.663
ENSG00000147588	PMP2	0.0050163	0.0920049	0.34593	-2.89076	2.06883	5.98051
ENSG00000188021	UBQLN2	0.0050469	0.0924884	0.851581	-1.17429	1771.36	2080.09
ENSG00000119203	CPSF3	0.00506757	0.0927892	1.17495	1.17495	762.751	649.177
ENSG00000205730	ITPRIPL2	0.00507741	0.0928914	0.722188	-1.38468	167.994	232.619
ENSG00000105968	H2AZ2	0.00508359	0.0929183	1.08357	1.08357	3873.67	3574.9
ENSG00000274372	LINC02804	0.00508739	0.0929183	1.50867	1.50867	21.3168	14.1296
ENSG00000147813	NAPRT	0.00510178	0.0929985	0.536819	-1.86282	117.485	218.854
ENSG00000090447	TFAP4	0.00510194	0.0929985	1.19606	1.19606	186.883	156.249
ENSG00000182372	CLN8	0.00510457	0.0929985	0.868021	-1.15205	610.885	703.767
ENSG00000100154	TTC28	0.00511331	0.0930802	0.873137	-1.1453	2680.42	3069.87
ENSG00000279094	LINC01670	0.00513286	0.0933582	1.38383	1.38383	70.4193	50.8871
ENSG00000163882	POLR2H	0.00515278	0.0936424	1.11435	1.11435	562.522	504.799
ENSG00000103160	HSDL1	0.00515967	0.0936896	0.872952	-1.14554	2225.36	2549.23
ENSG00000077549	CAPZB	0.00518659	0.0941001	0.910199	-1.09866	2942.29	3232.58
ENSG00000224936	SUCLA2P1	0.00523001	0.0948092	0.664356	-1.50522	17.1219	25.7722
ENSG00000283761	---	0.0052383	0.0948458	0.715302	-1.39801	85.7067	119.819
ENSG00000278932	---	0.00524073	0.0948458	4.25095	4.25095	11.8961	2.79845
ENSG00000146701	MDH2	0.00526038	0.0951226	0.86721	-1.15312	2350.71	2710.66
ENSG00000166473	PKD1L2	0.00526134	?	0.567665	-1.7616	2.46513	4.34257
ENSG00000228623	ZNF883	0.00527632	0.0953319	1.76674	1.76674	201.069	113.808
ENSG00000102882	MAPK3	0.00529163	0.0955112	0.887128	-1.12723	1506.15	1697.78
ENSG00000169100	SLC25A6	0.0052988	0.0955112	1.16004	1.16004	6391.54	5509.78
ENSG00000062822	POLD1	0.00530352	0.0955112	1.22935	1.22935	303.957	247.251
ENSG00000002549	LAP3	0.00530532	0.0955112	0.808498	-1.23686	334.985	414.33
ENSG00000272970	---	0.005315	0.0955112	1.31656	1.31656	112.989	85.8216
ENSG00000265574	WDR45BP1	0.00531551	0.0955112	1.31819	1.31819	32.6682	24.7825
ENSG00000196663	TECPR2	0.00531733	0.0955112	0.894826	-1.11754	937.702	1047.92
ENSG00000166704	ZNF606	0.00532125	0.0955112	1.11476	1.11476	660.787	592.763
ENSG00000164941	INTS8	0.00533355	0.095546	1.11361	1.11361	737.033	661.842
ENSG00000128573	FOXP2	0.00533518	0.095546	0.583267	-1.71448	59.5515	102.1
ENSG00000131831	RAI2	0.00533819	0.095546	0.781331	-1.27987	258.371	330.681
ENSG00000095321	CRAT	0.0053407	0.095546	0.893411	-1.11931	973.516	1089.66
ENSG00000011105	TSPAN9	0.0053539	0.0957036	0.783427	-1.27644	1063.5	1357.5
ENSG00000120616	EPC1	0.00536032	0.0957401	1.10237	1.10237	1827.53	1657.81
ENSG00000213225	NOC2LP1	0.00541089	0.0965643	0.7267	-1.37608	46.9552	64.6143
ENSG00000170624	SGCD	0.00541689	0.0965923	0.66577	-1.50202	164.138	246.539
ENSG00000105193	RPS16	0.00544622	0.0968934	1.15202	1.15202	4617.76	4008.41
ENSG00000006634	DBF4	0.00544646	0.0968934	1.27357	1.27357	238.681	187.412
ENSG00000175170	FAM182B	0.00544709	0.0968934	0.729947	-1.36996	47.3375	64.8506
ENSG00000128262	POM121L9P	0.00546487	0.0971305	1.58137	1.58137	15.6819	9.9167
ENSG00000163873	GRIK3	0.00549279	0.0975473	1.45845	1.45845	1849.78	1268.32
ENSG00000145247	OCIAD2	0.00551225	0.0977785	1.55923	1.55923	299.96	192.377
ENSG00000118197	DDX59	0.00551588	0.0977785	1.14942	1.14942	235.141	204.573
ENSG00000120694	HSPH1	0.00552047	0.0977785	0.889759	-1.1239	2639.36	2966.38
ENSG00000287038	---	0.00552615	0.0977785	0.653827	-1.52946	32.3881	49.5361
ENSG00000168876	ANKRD49	0.00552821	0.0977785	1.17199	1.17199	242.472	206.889
ENSG00000161912	ADCY10P1	0.00553611	0.0977974	1.52637	1.52637	37.0371	24.2648
ENSG00000213888	LINC01521	0.00553824	0.0977974	0.872989	-1.14549	106.19	121.639
ENSG00000176444	CLK2	0.00554807	0.0978917	1.11572	1.11572	564.754	506.178
ENSG00000054267	ARID4B	0.00556206	0.0980593	1.11601	1.11601	1491.76	1336.69
ENSG00000196295	GARS1-DT	0.00556771	0.0980798	0.782543	-1.27788	559.773	715.326
ENSG00000044524	EPHA3	0.00557744	0.0981248	1.43874	1.43874	2777.42	1930.45
ENSG00000165501	LRR1	0.00557926	0.0981248	1.29443	1.29443	115.091	88.9127
ENSG00000100412	ACO2	0.00559838	0.0983102	0.904181	-1.10597	2611.4	2888.14
ENSG00000277938	---	0.00559881	0.0983102	0.745763	-1.34091	55.5922	74.5441
ENSG00000177710	SLC35G5	0.00560342	0.098312	0.51417	-1.94488	5.74896	11.181
ENSG00000163945	UVSSA	0.00561811	0.0984354	0.804051	-1.2437	686.394	853.67
ENSG00000136014	USP44	0.00561947	0.0984354	1.44904	1.44904	140.662	97.0725
ENSG00000142330	CAPN10	0.00563125	0.0985627	1.11307	1.11307	701.225	629.992
ENSG00000196247	ZNF107	0.00564674	0.0987546	1.25558	1.25558	269.485	214.63
ENSG00000214552	COPS8P2	0.00567582	0.098973	0.860325	-1.16235	142.333	165.441
ENSG00000070759	TESK2	0.005676	0.098973	1.36327	1.36327	27.7607	20.3633
ENSG00000249212	ATP1B1P1	0.00568259	0.098973	0.593954	-1.68363	9.97906	16.8011
ENSG00000168393	DTYMK	0.00568332	0.098973	1.21939	1.21939	383.146	314.211
ENSG00000152229	PSTPIP2	0.0056851	0.098973	1.36644	1.36644	100.743	73.7264
ENSG00000132688	NES	0.00569003	0.098973	1.2903	1.2903	12224.2	9473.86
ENSG00000267365	KCNJ2-AS1	0.0056948	0.098973	0.635175	-1.57437	20.6335	32.4847
ENSG00000116039	ATP6V1B1	0.00569847	0.098973	1.87452	1.87452	5.31951	2.8378
ENSG00000184454	NCMAP	0.00570004	0.098973	0.512997	-1.94933	1.38972	2.70902
ENSG00000164853	UNCX	0.00571127	0.099012	2.03749	2.03749	12.6564	6.21178
ENSG00000166165	CKB	0.00571136	0.099012	1.21948	1.21948	8843.18	7251.58
ENSG00000178568	ERBB4	0.0057542	0.0996756	1.44276	1.44276	144.163	99.9217
ENSG00000213463	SYNJ2BP	0.00576731	0.0997908	0.879678	-1.13678	1005.5	1143.03
ENSG00000167635	ZNF146	0.00577105	0.0997908	1.13678	1.13678	2060.58	1812.65
ENSG00000106714	CNTNAP3	0.00577457	0.0997908	0.772245	-1.29493	144.512	187.133
ENSG00000285887	---	0.00579	?	0.377965	-2.64575	2.9466	7.79598
ENSG00000129625	REEP5	0.00579129	0.0999776	0.887104	-1.12726	2592.9	2922.88
ENSG00000232692	---	0.00579454	0.0999776	1.81265	1.81265	3.96496	2.18738
ENSG00000185386	MAPK11	0.00581561	0.100259	1.22497	1.22497	1232.5	1006.15
ENSG00000120068	HOXB8	0.00582383	0.100259	2.2651	2.2651	456.827	201.681
ENSG00000161544	CYGB	0.0058302	0.100259	0.73052	-1.36889	332.858	455.646
ENSG00000112182	BACH2	0.00583303	0.100259	1.31573	1.31573	3278.21	2491.54
ENSG00000114796	KLHL24	0.00583383	0.100259	1.24435	1.24435	2381.32	1913.71
ENSG00000085840	ORC1	0.00585327	0.100503	1.50872	1.50872	45.2577	29.9973
ENSG00000236107	SCN1A-AS1	0.00586154	0.100503	0.672081	-1.48792	64.7859	96.396
ENSG00000090581	GNPTG	0.00586182	0.100503	0.854569	-1.17018	405.331	474.311
ENSG00000122483	CCDC18	0.00587	0.100564	1.25259	1.25259	109.555	87.463
ENSG00000277186	---	0.00590213	0.101035	1.82514	1.82514	13.5243	7.41002
ENSG00000100372	SLC25A17	0.00591666	0.101157	0.897505	-1.1142	577.756	643.736
ENSG00000112902	SEMA5A	0.0059221	0.101157	1.3394	1.3394	467.071	348.717
ENSG00000182511	FES	0.0059257	?	0.48476	-2.06288	3.49908	7.21817
ENSG00000265666	RARA-AS1	0.00592703	0.101157	1.17428	1.17428	127.456	108.539
ENSG00000288543	---	0.00592779	0.101157	0.619001	-1.61551	4.58805	7.41202
ENSG00000203950	RTL8A	0.00594317	0.10134	0.897082	-1.11473	795.435	886.692
ENSG00000107593	PKD2L1	0.00596672	0.10162	2.49235	2.49235	4.3607	1.74963
ENSG00000125648	SLC25A23	0.0059689	0.10162	0.902679	-1.10781	1438.12	1593.17
ENSG00000090924	PLEKHG2	0.00599321	0.101955	1.11792	1.11792	1664.36	1488.81
ENSG00000232593	KANTR	0.00599924	0.101978	0.85152	-1.17437	475.699	558.647
ENSG00000110876	SELPLG	0.00601712	0.102188	0.651703	-1.53444	14.7864	22.6889
ENSG00000232044	SILC1	0.00602138	0.102188	1.2891	1.2891	458.986	356.051
ENSG00000167601	AXL	0.00602564	0.102188	0.547648	-1.82599	66.9322	122.218
ENSG00000173207	CKS1B	0.00605621	0.102626	1.35184	1.35184	203.416	150.474
ENSG00000213096	ZNF254	0.00607733	0.102904	1.16083	1.16083	1053.47	907.512
ENSG00000116005	PCYOX1	0.00609432	0.103112	0.861528	-1.16073	1834.6	2129.48
ENSG00000149243	KLHL35	0.0061144	0.103333	1.40848	1.40848	380.873	270.414
ENSG00000253305	PCDHGB6	0.00611683	0.103333	0.739314	-1.35261	3547.92	4798.94
ENSG00000145002	FAM86B2	0.00612778	0.103402	1.38343	1.38343	69.9046	50.53
ENSG00000186501	TMEM222	0.00613038	0.103402	0.910001	-1.0989	753.883	828.442
ENSG00000163877	SNIP1	0.0061493	0.103641	1.1226	1.1226	459.405	409.233
ENSG00000185883	ATP6V0C	0.00618425	0.104149	0.855824	-1.16847	3221.22	3763.89
ENSG00000088386	SLC15A1	0.00620081	0.104255	0.397977	-2.51271	0.721517	1.81296
ENSG00000104447	TRPS1	0.00620469	0.104255	1.32596	1.32596	562.85	424.484
ENSG00000138759	FRAS1	0.00620489	0.104255	1.22234	1.22234	835.034	683.144
ENSG00000156515	HK1	0.00622882	0.10453	0.871342	-1.14766	4735.88	5435.16
ENSG00000133106	EPSTI1	0.00623714	0.10453	0.431401	-2.31803	2.91752	6.76289
ENSG00000131828	PDHA1	0.00623743	0.10453	0.832103	-1.20177	1197.03	1438.55
ENSG00000138380	CARF	0.00624145	0.10453	0.822324	-1.21607	343.133	417.273
ENSG00000083544	TDRD3	0.00624515	0.10453	0.82979	-1.20512	444.304	535.442
ENSG00000011275	RNF216	0.00627538	0.104955	0.85677	-1.16718	1306.03	1524.37
ENSG00000250658	---	0.0062842	0.105022	4.84057	4.84057	8.18516	1.69095
ENSG00000170364	SETMAR	0.00629866	0.105118	1.12181	1.12181	393.094	350.409
ENSG00000177239	MAN1B1	0.0063014	0.105118	0.896456	-1.1155	1243.79	1387.46
ENSG00000262202	---	0.00630441	0.105118	1.88097	1.88097	10.2551	5.45205
ENSG00000259192	---	0.0063086	?	0.503725	-1.98521	2.41705	4.79836
ENSG00000260742	ITPRID2-DT	0.00630972	0.105127	0.636043	-1.57222	5.42279	8.52582
ENSG00000132661	NXT1	0.00631802	0.105185	1.13928	1.13928	267.437	234.741
ENSG00000116473	RAP1A	0.00633087	0.105318	0.91618	-1.09149	800.46	873.693
ENSG00000086475	SEPHS1	0.00638658	0.106097	1.10293	1.10293	1204.1	1091.72
ENSG00000230869	AGAP10P	0.0063895	0.106097	2.00711	2.00711	30.4218	15.157
ENSG00000189043	NDUFA4	0.00639761	0.106097	0.876888	-1.1404	2613.42	2980.34
ENSG00000131165	CHMP1A	0.00640385	0.106097	0.905308	-1.1046	1878.88	2075.4
ENSG00000142687	KIAA0319L	0.00640484	0.106097	0.905807	-1.10399	1646.36	1817.56
ENSG00000139645	ANKRD52	0.00640685	0.106097	0.911416	-1.09719	2028.97	2226.17
ENSG00000106617	PRKAG2	0.00641274	0.106114	1.20706	1.20706	424.073	351.326
ENSG00000179813	FAM216B	0.00646247	0.106856	0.439128	-2.27724	1.48111	3.37283
ENSG00000271976	---	0.00649221	0.107114	0.868246	-1.15175	231.782	266.954
ENSG00000133027	PEMT	0.00649446	0.107114	0.851661	-1.17418	286.123	335.958
ENSG00000100564	PIGH	0.00649593	0.107114	0.891641	-1.12153	319.422	358.24
ENSG00000137103	TMEM8B	0.00649768	0.107114	0.890873	-1.1225	1887.15	2118.32
ENSG00000276386	CNTNAP3P2	0.00650488	0.107151	0.752933	-1.32814	13.0361	17.3138
ENSG00000223734	LAPTM4A-DT	0.00650883	?	1.95056	1.95056	5.38239	2.7594
ENSG00000230590	FTX	0.00652556	0.107375	0.823771	-1.21393	1818.68	2207.75
ENSG00000103485	QPRT	0.00652833	0.107375	1.30509	1.30509	1072.01	821.406
ENSG00000115556	PLCD4	0.00654254	0.107528	1.50546	1.50546	16.3978	10.8922
ENSG00000101882	NKAP	0.00657291	0.107946	0.841582	-1.18824	532.652	632.917
ENSG00000224243	SOX1-OT	0.00659306	0.108196	0.64397	-1.55287	26.054	40.4585
ENSG00000176842	IRX5	0.00660216	0.108263	1.54685	1.54685	429.623	277.74
ENSG00000163032	VSNL1	0.00662678	0.108559	0.511433	-1.95529	139.874	273.495
ENSG00000162490	DRAXIN	0.00663013	0.108559	1.29306	1.29306	1737.41	1343.64
ENSG00000269834	ZNF528-AS1	0.00665099	0.108761	2.06788	2.06788	249.489	120.65
ENSG00000219200	RNASEK	0.00665406	0.108761	0.892837	-1.12003	1472.24	1648.94
ENSG00000171208	NETO2	0.00665741	0.108761	1.22159	1.22159	1779.17	1456.44
ENSG00000099954	CECR2	0.00667294	0.108902	1.31466	1.31466	890.061	677.027
ENSG00000229334	---	0.00668396	0.108902	1.51568	1.51568	18.4112	12.1472
ENSG00000113205	PCDHB3	0.00669259	0.108902	0.702295	-1.4239	190.393	271.101
ENSG00000171466	ZNF562	0.00669526	0.108902	1.18926	1.18926	822.101	691.274
ENSG00000172037	LAMB2	0.0066977	0.108902	0.600516	-1.66523	232.088	386.482
ENSG00000149636	DSN1	0.00670283	0.108902	1.44132	1.44132	74.3722	51.6002
ENSG00000112164	GLP1R	0.00670485	0.108902	1.48044	1.48044	159.559	107.778
ENSG00000172661	WASHC2C	0.0067108	0.108902	0.859158	-1.16393	784.268	912.832
ENSG00000136490	LIMD2	0.00671096	0.108902	1.22222	1.22222	1302.67	1065.83
ENSG00000120053	GOT1	0.00672441	0.109039	0.846375	-1.18151	1310.66	1548.56
ENSG00000257790	EIF4A1P4	0.00673317	0.109085	0.747026	-1.33864	27.5273	36.8491
ENSG00000233101	HOXB-AS3	0.00673724	0.109085	2.79628	2.79628	186.897	66.8377
ENSG00000171604	CXXC5	0.00674827	0.109183	1.1778	1.1778	1751.33	1486.95
ENSG00000027075	PRKCH	0.00677544	0.109541	0.538963	-1.85541	7.60568	14.1117
ENSG00000073803	MAP3K13	0.00680126	0.109693	1.36642	1.36642	1590.03	1163.64
ENSG00000225176	ATP5MGP4	0.00680553	0.109693	0.628545	-1.59098	1.23624	1.96683
ENSG00000103540	CCP110	0.00680731	0.109693	0.848793	-1.17814	1817.29	2141.03
ENSG00000117525	F3	0.00681057	0.109693	0.517271	-1.93322	9.84408	19.0308
ENSG00000134330	IAH1	0.00681521	0.109693	1.35342	1.35342	339.071	250.529
ENSG00000136937	NCBP1	0.00681894	0.109693	0.896028	-1.11604	1220.87	1362.53
ENSG00000103494	RPGRIP1L	0.00681998	0.109693	0.880436	-1.1358	534.9	607.54
ENSG00000101160	CTSZ	0.00682674	0.109721	0.874039	-1.14411	267.561	306.12
ENSG00000288105	---	0.00684812	0.109802	2.70513	2.70513	5.84429	2.16045
ENSG00000136895	GARNL3	0.00684851	0.109802	0.768265	-1.30163	579.684	754.537
ENSG00000182379	NXPH4	0.00685495	0.109802	1.44569	1.44569	538.498	372.485
ENSG00000273604	EPOP	0.00687412	0.109802	1.24555	1.24555	65.2824	52.4126
ENSG00000212443	SNORA53	0.00687686	0.109802	1.43549	1.43549	14.6395	10.1983
ENSG00000196776	CD47	0.00688219	0.109802	0.764561	-1.30794	2580.09	3374.6
ENSG00000140941	MAP1LC3B	0.00688422	0.109802	0.915818	-1.09192	2852.26	3114.44
ENSG00000175582	RAB6A	0.00688426	0.109802	0.894136	-1.1184	4995.42	5586.88
ENSG00000176102	CSTF3	0.00689275	0.109802	1.09582	1.09582	912.624	832.821
ENSG00000254873	---	0.00689298	0.109802	0.406486	-2.46011	17.2635	42.47
ENSG00000138792	ENPEP	0.00689971	0.109802	1.52993	1.52993	27.729	18.1243
ENSG00000162613	FUBP1	0.00690004	0.109802	1.09315	1.09315	4400.16	4025.2
ENSG00000188897	---	0.00690378	0.109802	0.607646	-1.6457	68.7446	113.133
ENSG00000237188	---	0.00690941	0.109802	2.0253	2.0253	60.7794	30.01
ENSG00000006459	KDM7A	0.00691196	0.109802	1.25557	1.25557	926.024	737.531
ENSG00000151327	FAM177A1	0.00691237	0.109802	0.883689	-1.13162	1153.34	1305.14
ENSG00000224429	LINC00539	0.00691735	0.109802	0.775761	-1.28906	40.9989	52.8498
ENSG00000151224	MAT1A	0.00695005	?	0.438848	-2.27869	0.743944	1.69522
ENSG00000082397	EPB41L3	0.00695201	0.110249	0.825064	-1.21203	2036.48	2468.27
ENSG00000182687	GALR2	0.00695559	0.110249	0.490272	-2.03969	7.2533	14.7944
ENSG00000167554	ZNF610	0.00697489	0.110438	1.1911	1.1911	216.831	182.042
ENSG00000260306	---	0.00697767	0.110438	0.784249	-1.2751	56.9989	72.6796
ENSG00000165379	LRFN5	0.00699448	0.110624	0.683858	-1.46229	534.499	781.594
ENSG00000108187	PBLD	0.00702406	0.110908	0.832894	-1.20063	105.648	126.844
ENSG00000152359	POC5	0.00702726	0.110908	1.14038	1.14038	317.288	278.231
ENSG00000092201	SUPT16H	0.00702765	0.110908	1.09026	1.09026	3510.63	3219.99
ENSG00000043355	ZIC2	0.00703467	0.110938	3.05034	3.05034	8.03889	2.63541
ENSG00000223751	---	0.00704678	0.111049	0.537012	-1.86216	8.26812	15.3965
ENSG00000158019	BABAM2	0.00708768	0.111613	0.852803	-1.1726	391.286	458.823
ENSG00000141127	PRPSAP2	0.00709335	0.111622	1.10849	1.10849	1189.76	1073.32
ENSG00000168237	GLYCTK	0.00710961	0.111733	1.22844	1.22844	339.544	276.403
ENSG00000111678	C12orf57	0.00711063	0.111733	1.12797	1.12797	2031.9	1801.38
ENSG00000177854	TMEM187	0.00714784	0.112237	0.737276	-1.35634	79.77	108.196
ENSG00000200795	RNU4-1	0.00719381	0.112877	1.96456	1.96456	14.6775	7.47112
ENSG00000104313	EYA1	0.00722264	0.113181	1.69453	1.69453	47.5329	28.0509
ENSG00000141294	LRRC46	0.00722385	0.113181	0.653175	-1.53098	30.2044	46.2424
ENSG00000145888	GLRA1	0.00722991	0.113181	0.667097	-1.49903	79.2912	118.86
ENSG00000259977	---	0.00723382	?	0.390561	-2.56042	0.911413	2.3336
ENSG00000273987	---	0.00723502	?	2.52868	2.52868	1.8689	0.739079
ENSG00000137216	TMEM63B	0.00724991	0.113181	0.880946	-1.13514	1561.39	1772.4
ENSG00000241478	HSPA8P9	0.00725002	0.113181	0.672241	-1.48756	25.2217	37.5188
ENSG00000101605	MYOM1	0.00725083	0.113181	0.678267	-1.47435	79.7181	117.532
ENSG00000163602	RYBP	0.007252	0.113181	0.885179	-1.12971	1458.72	1647.93
ENSG00000154153	RETREG1	0.00725543	0.113181	0.760075	-1.31566	484.315	637.193
ENSG00000129473	BCL2L2	0.00726104	0.113181	1.09247	1.09247	788.05	721.346
ENSG00000181450	ZNF678	0.00726502	0.113181	1.18368	1.18368	625.458	528.401
ENSG00000131069	ACSS2	0.00727823	0.113306	1.13601	1.13601	949.832	836.116
ENSG00000264575	LINC00526	0.00730287	0.113608	1.17823	1.17823	141.724	120.286
ENSG00000150433	TMEM218	0.00733494	0.114026	0.862693	-1.15916	272.524	315.899
ENSG00000268603	---	0.00734337	0.114076	2.01339	2.01339	15.1655	7.53233
ENSG00000139626	ITGB7	0.00735071	0.114109	0.605313	-1.65204	2.44798	4.04415
ENSG00000273319	---	0.00736224	?	0.345543	-2.894	2.15793	6.24506
ENSG00000260285	---	0.00736612	0.114266	0.758315	-1.31871	58.6237	77.3079
ENSG00000117425	PTCH2	0.00737899	0.114385	1.22198	1.22198	90.6115	74.1511
ENSG00000149485	FADS1	0.00740686	0.114714	1.11414	1.11414	4484.51	4025.09
ENSG00000142731	PLK4	0.00741073	0.114714	1.31331	1.31331	137.333	104.57
ENSG00000188153	COL4A5	0.0074163	0.114719	0.538416	-1.8573	92.6639	172.105
ENSG00000004142	POLDIP2	0.00742286	0.114739	0.895295	-1.11695	1432.47	1599.99
ENSG00000163116	STPG2	0.00748241	?	0.467012	-2.14127	4.15384	8.8945
ENSG00000168438	CDC40	0.00748572	0.115573	1.10883	1.10883	471.53	425.249
ENSG00000117614	SYF2	0.00748743	0.115573	1.10847	1.10847	454.619	410.132
ENSG00000163064	EN1	0.00750813	0.115608	1.98785	1.98785	27.1571	13.6616
ENSG00000091483	FH	0.00750894	0.115608	0.903318	-1.10703	1230.96	1362.71
ENSG00000171862	PTEN	0.00750994	0.115608	0.887131	-1.12723	2429.27	2738.34
ENSG00000120860	WASHC3	0.00751087	0.115608	0.839277	-1.1915	185.475	220.994
ENSG00000250120	PCDHA10	0.00751949	0.115659	1.36859	1.36859	338.014	246.98
ENSG00000148408	CACNA1B	0.0075277	0.115687	0.742707	-1.34643	440.38	592.939
ENSG00000073282	TP63	0.00752815	?	2.10945	2.10945	5.86223	2.77904
ENSG00000196110	ZNF699	0.00753191	0.115687	1.19713	1.19713	305.95	255.57
ENSG00000185933	CALHM1	0.00753562	?	0.364617	-2.7426	1.40769	3.86074
ENSG00000134574	DDB2	0.0075467	0.115833	1.25003	1.25003	226.345	181.072
ENSG00000279587	---	0.007558	0.115833	0.658546	-1.5185	18.8083	28.5604
ENSG00000120370	GORAB	0.00756254	0.115833	1.16246	1.16246	238.958	205.562
ENSG00000157869	RAB28	0.00756568	0.115833	1.11954	1.11954	327.122	292.195
ENSG00000156876	SASS6	0.00757048	0.115833	1.19623	1.19623	212.644	177.763
ENSG00000075785	RAB7A	0.00757323	0.115833	0.895017	-1.1173	3488.75	3897.97
ENSG00000182944	EWSR1	0.00757992	0.115854	1.081	1.081	4829.65	4467.76
ENSG00000164303	ENPP6	0.00758264	?	0.389034	-2.57047	1.53381	3.94261
ENSG00000151164	RAD9B	0.00761391	0.116292	0.647058	-1.54546	10.158	15.6987
ENSG00000088543	C3orf18	0.00763414	0.116456	0.742049	-1.34762	308.3	415.471
ENSG00000128805	ARHGAP22	0.00764003	0.116456	1.44225	1.44225	200.692	139.152
ENSG00000071894	CPSF1	0.00764068	0.116456	1.164	1.164	2185.48	1877.56
ENSG00000177917	ARL6IP6	0.0076842	0.116983	1.21141	1.21141	651.115	537.486
ENSG00000081818	PCDHB4	0.00768594	0.116983	0.68716	-1.45527	74.905	109.007
ENSG00000213995	NAXD	0.00769368	0.117019	0.857031	-1.16682	979.363	1142.74
ENSG00000226180	---	0.00770382	0.117092	0.773782	-1.29235	34.2655	44.2831
ENSG00000179564	LSMEM2	0.007709	?	1.89661	1.89661	6.36516	3.35607
ENSG00000163686	ABHD6	0.0077147	0.117155	0.88006	-1.13629	261.238	296.841
ENSG00000108039	XPNPEP1	0.00771872	0.117155	0.899728	-1.11145	1440.07	1600.56
ENSG00000107175	CREB3	0.00772731	0.117204	0.882993	-1.13251	754.313	854.269
ENSG00000184164	CRELD2	0.007734	0.117224	0.885042	-1.12989	367.728	415.493
ENSG00000188001	TPRG1	0.00776784	0.117518	1.82981	1.82981	34.8553	19.0486
ENSG00000170653	ATF7	0.00776873	0.117518	0.882971	-1.13254	722.613	818.388
ENSG00000172071	EIF2AK3	0.00777726	0.117518	1.16974	1.16974	863.805	738.458
ENSG00000123473	STIL	0.00777828	0.117518	1.34277	1.34277	76.3124	56.832
ENSG00000259439	LINC01833	0.00778034	0.117518	4.16077	4.16077	5.82247	1.39937
ENSG00000106258	CYP3A5	0.00780306	0.11778	1.33579	1.33579	153.976	115.269
ENSG00000258744	---	0.0078106	0.117812	0.741748	-1.34817	24.8811	33.5438
ENSG00000250056	LINC01018	0.00781776	0.117829	1.4209	1.4209	111.872	78.7331
ENSG00000261320	---	0.00782076	?	2.06523	2.06523	3.60973	1.74786
ENSG00000136002	ARHGEF4	0.00782252	0.117829	1.18652	1.18652	1300.96	1096.45
ENSG00000125726	CD70	0.00789734	0.118874	3.4727	3.4727	2.59364	0.746864
ENSG00000123179	EBPL	0.00790607	0.118923	0.779911	-1.2822	254.609	326.459
ENSG00000258890	CEP95	0.00791514	0.118978	1.20133	1.20133	717.572	597.316
ENSG00000276291	FRG1HP	0.00795264	0.119459	0.83569	-1.19662	188.923	226.069
ENSG00000286095	SPEGNB	0.00795824	0.119461	2.831	2.831	8.94927	3.16117
ENSG00000153936	HS2ST1	0.00800297	0.12005	0.849375	-1.17734	1147.4	1350.87
ENSG00000082293	COL19A1	0.0080088	0.120055	0.567638	-1.76169	26.7567	47.1369
ENSG00000174238	PITPNA	0.00802189	0.120089	0.876782	-1.14053	2804.06	3198.13
ENSG00000177359	---	0.00802205	0.120089	1.38085	1.38085	27.4276	19.8629
ENSG00000129673	AANAT	0.00802739	?	0.371594	-2.69111	0.903092	2.43032
ENSG00000102805	CLN5	0.00803149	0.120148	0.82447	-1.2129	501.09	607.772
ENSG00000106609	TMEM248	0.00803865	0.120158	0.899416	-1.11183	1631.6	1814.07
ENSG00000095139	ARCN1	0.00804318	0.120158	0.913007	-1.09528	2897.88	3173.99
ENSG00000144647	POMGNT2	0.0080545	0.120245	0.840698	-1.18949	644.325	766.416
ENSG00000184260	H2AC20	0.00807044	0.120321	1.414	1.414	40.8921	28.9195
ENSG00000164764	SBSPON	0.00807061	0.120321	0.569174	-1.75693	29.1393	51.1958
ENSG00000159461	AMFR	0.00808154	0.120401	0.868382	-1.15157	2159.21	2486.47
ENSG00000197061	H4C3	0.00808714	0.120402	1.32653	1.32653	20.2952	15.2995
ENSG00000288709	F8A2	0.00809391	0.120407	4.62743	4.62743	8.07639	1.74533
ENSG00000161133	USP41	0.00809847	0.120407	0.494929	-2.02049	0.508707	1.02784
ENSG00000122729	ACO1	0.00810988	0.12042	0.885951	-1.12873	679.314	766.762
ENSG00000177932	ZNF354C	0.00811047	0.12042	1.37227	1.37227	743.8	542.021
ENSG00000123349	PFDN5	0.00811588	0.12042	1.09452	1.09452	3136.94	2866.05
ENSG00000130038	CRACR2A	0.00813932	0.120685	0.580056	-1.72397	11.1983	19.3055
ENSG00000112306	RPS12	0.00815363	0.120814	1.20842	1.20842	3534.76	2925.11
ENSG00000153820	SPHKAP	0.0081645	0.120814	0.310988	-3.21556	9.61064	30.9036
ENSG00000166477	LEO1	0.00816696	0.120814	1.11787	1.11787	597.854	534.816
ENSG00000267058	---	0.00817218	0.120814	1.29832	1.29832	62.8408	48.4015
ENSG00000260027	HOXB7	0.00817588	0.120814	1.78288	1.78288	168.533	94.5286
ENSG00000267327	---	0.00818123	0.120814	0.50651	-1.97429	9.51365	18.7827
ENSG00000108001	EBF3	0.00819296	0.120906	1.32368	1.32368	1364.62	1030.93
ENSG00000224114	---	0.00819916	0.120915	0.708833	-1.41077	39.6291	55.9076
ENSG00000130589	HELZ2	0.00822985	0.121217	1.34458	1.34458	836.834	622.378
ENSG00000169955	ZNF747	0.0082307	0.121217	0.82928	-1.20587	196.885	237.417
ENSG00000288988	---	0.00825741	0.121528	0.659759	-1.51571	33.8359	51.2853
ENSG00000188039	NWD1	0.00828232	0.121806	0.456241	-2.19182	2.72652	5.97606
ENSG00000225539	LINC01821	0.00829117	?	3.53144	3.53144	2.43524	0.689588
ENSG00000176410	DNAJC30	0.00829217	0.121806	0.847371	-1.18012	195.174	230.328
ENSG00000258111	---	0.00829303	0.121806	0.535991	-1.8657	3.43394	6.40671
ENSG00000227627	---	0.00831139	0.12198	0.721849	-1.38533	50.4012	69.8224
ENSG00000150403	TMCO3	0.00831605	0.12198	0.851666	-1.17417	874.906	1027.29
ENSG00000101856	PGRMC1	0.00832733	0.122063	0.871101	-1.14797	4235.2	4861.89
ENSG00000111665	CDCA3	0.00836061	0.122408	1.3069	1.3069	137.375	105.115
ENSG00000097046	CDC7	0.00836421	0.122408	1.16494	1.16494	595.611	511.28
ENSG00000149380	P4HA3	0.00836769	0.122408	0.638812	-1.5654	7.49386	11.7309
ENSG00000116679	IVNS1ABP	0.00838087	0.122519	1.12594	1.12594	3013.79	2676.68
ENSG00000153989	NUS1	0.00840558	0.122728	0.896246	-1.11576	1192.58	1330.64
ENSG00000256092	SBNO1-AS1	0.00841068	0.122728	0.787326	-1.27012	38.3041	48.6509
ENSG00000196169	KIF19	0.0084199	0.122728	1.66373	1.66373	8.07686	4.85466
ENSG00000279277	---	0.0084214	0.122728	0.665653	-1.50228	16.7714	25.1955
ENSG00000131374	TBC1D5	0.00842688	0.122728	0.905884	-1.10389	1379.68	1523.02
ENSG00000196081	ZNF724	0.00843193	0.122728	1.3169	1.3169	101.883	77.3653
ENSG00000163840	DTX3L	0.00843455	0.122728	0.648411	-1.54223	55.7908	86.0424
ENSG00000249006	---	0.0084538	?	0.369734	-2.70465	0.994083	2.68864
ENSG00000164466	SFXN1	0.00845422	0.122933	1.07111	1.07111	2408.48	2248.59
ENSG00000136546	SCN7A	0.00847202	0.123025	0.652763	-1.53195	178.649	273.681
ENSG00000174948	GPR149	0.00847432	0.123025	0.580398	-1.72295	77.4935	133.518
ENSG00000235875	ARHGEF7-AS2	0.00848223	0.123025	0.736004	-1.35869	22.1872	30.1455
ENSG00000250091	DNAH10OS	0.0084831	0.123025	0.727257	-1.37503	679.483	934.309
ENSG00000143126	CELSR2	0.0084985	0.123166	1.12609	1.12609	6240.99	5542.18
ENSG00000068796	KIF2A	0.00851248	0.123287	0.902082	-1.10855	3463.85	3839.84
ENSG00000112308	C6orf62	0.00855019	0.123751	0.893681	-1.11897	2106.29	2356.87
ENSG00000086159	AQP6	0.00858201	0.124129	0.590739	-1.6928	6.23728	10.5584
ENSG00000230423	---	0.00858905	0.124149	3.21798	3.21798	10.2778	3.19388
ENSG00000006377	DLX6	0.00859087	?	2.24609	2.24609	1.48257	0.660067
ENSG00000143248	RGS5	0.00860456	0.124152	1.55069	1.55069	48.7538	31.44
ENSG00000242242	NECTIN3-AS1	0.00860569	0.124152	0.627591	-1.5934	32.9036	52.4285
ENSG00000163029	SMC6	0.0086204	0.124152	1.13199	1.13199	687.702	607.518
ENSG00000160188	RSPH1	0.00862786	0.124152	0.614013	-1.62863	16.7167	27.2253
ENSG00000143933	CALM2	0.00862952	0.124152	1.11854	1.11854	24434.5	21845
ENSG00000163362	INAVA	0.00863393	0.124152	1.28097	1.28097	123.925	96.7429
ENSG00000182141	ZNF708	0.00863687	0.124152	1.13144	1.13144	836.648	739.452
ENSG00000180884	ZNF792	0.00864303	0.124152	1.12017	1.12017	214.991	191.927
ENSG00000141279	NPEPPS	0.00864665	0.124152	0.906586	-1.10304	4294.34	4736.82
ENSG00000272084	---	0.00864794	0.124152	0.756623	-1.32166	34.3169	45.3553
ENSG00000255310	---	0.00865183	0.124152	0.82159	-1.21715	185.579	225.878
ENSG00000104044	OCA2	0.00866074	0.124198	0.573067	-1.745	12.9079	22.5242
ENSG00000231205	ZNF826P	0.00866834	0.124225	1.45462	1.45462	220.677	151.708
ENSG00000166619	BLCAP	0.00867733	0.124273	0.805963	-1.24075	2938.15	3645.52
ENSG00000269949	---	0.00868375	?	0.446453	-2.23988	1.79797	4.02722
ENSG00000013573	DDX11	0.00870087	0.124367	1.27915	1.27915	406.78	318.008
ENSG00000243479	MNX1-AS1	0.00870455	0.124367	2.25237	2.25237	5.75086	2.55325
ENSG00000103496	STX4	0.00871121	0.124367	0.884509	-1.13057	294.089	332.488
ENSG00000253476	---	0.00871529	?	3.42888	3.42888	2.00281	0.584099
ENSG00000147234	FRMPD3	0.00871758	0.124367	0.812038	-1.23147	1149.83	1415.98
ENSG00000224318	CHL1-AS2	0.00872232	0.124367	0.493175	-2.02768	26.1022	52.9269
ENSG00000244515	KRT18P34	0.00872473	0.124367	0.617698	-1.61891	10.7761	17.4456
ENSG00000178878	APOLD1	0.00873221	0.124367	1.33594	1.33594	55.5239	41.5616
ENSG00000158985	CDC42SE2	0.00873661	0.124367	1.11088	1.11088	804.66	724.343
ENSG00000035687	ADSS2	0.00874088	0.124367	0.885168	-1.12973	931.531	1052.38
ENSG00000198382	UVRAG	0.00874332	0.124367	0.803733	-1.24419	807.785	1005.04
ENSG00000116478	HDAC1	0.00875379	0.124367	1.18132	1.18132	809.248	685.038
ENSG00000270096	---	0.00876165	0.124367	0.297342	-3.36313	2.54044	8.54382
ENSG00000158636	EMSY	0.00876489	0.124367	1.07687	1.07687	749.572	696.065
ENSG00000254561	---	0.00876857	0.124367	0.46666	-2.14289	2.98131	6.38862
ENSG00000186567	CEACAM19	0.0087694	0.124367	0.804885	-1.24241	105.569	131.16
ENSG00000000460	C1orf112	0.00878523	0.124511	1.20376	1.20376	87.8551	72.984
ENSG00000134684	YARS1	0.00879331	0.124544	0.863606	-1.15793	2067.28	2393.78
ENSG00000123595	RAB9A	0.00880453	0.124622	0.724188	-1.38086	268.339	370.538
ENSG00000088305	DNMT3B	0.00882257	0.124718	1.30459	1.30459	646.848	495.824
ENSG00000261675	---	0.0088227	0.124718	0.646814	-1.54604	26.1376	40.4099
ENSG00000272899	ATP6V1FNB	0.00882878	0.124723	0.810145	-1.23435	125.519	154.934
ENSG00000162039	MEIOB	0.00883911	?	2.20817	2.20817	4.14904	1.87895
ENSG00000119661	DNAL1	0.0088961	0.125537	0.853357	-1.17184	627.02	734.769
ENSG00000143420	ENSA	0.0088979	0.125537	1.11715	1.11715	3672.56	3287.43
ENSG00000167759	KLK13	0.00891077	?	2.25255	2.25255	4.11069	1.82491
ENSG00000225028	---	0.00891371	?	0.391431	-2.55473	0.302138	0.771881
ENSG00000177873	ZNF619	0.00892727	0.12587	0.829238	-1.20593	62.6975	75.6085
ENSG00000102038	SMARCA1	0.00894076	0.125929	0.809595	-1.23519	2575.18	3180.82
ENSG00000124786	SLC35B3	0.00895122	0.125929	0.879385	-1.13716	232.756	264.681
ENSG00000186472	PCLO	0.00895822	0.125929	0.824006	-1.21358	2069.63	2511.66
ENSG00000131584	ACAP3	0.00896003	0.125929	1.23136	1.23136	3722.78	3023.3
ENSG00000165240	ATP7A	0.00896157	0.125929	0.870597	-1.14864	557.989	640.927
ENSG00000147118	ZNF182	0.00896742	0.125929	1.18412	1.18412	276.868	233.818
ENSG00000197771	MCMBP	0.00897324	0.125929	1.10468	1.10468	1049.02	949.607
ENSG00000155545	MIER3	0.0089776	0.125929	1.10262	1.10262	943.527	855.715
ENSG00000163288	GABRB1	0.00899128	0.12604	0.420844	-2.37618	7.33852	17.4376
ENSG00000188130	MAPK12	0.00899744	0.126045	1.19795	1.19795	1154.58	963.8
ENSG00000229852	KHDC1-AS1	0.00901434	0.126104	1.40449	1.40449	289.944	206.441
ENSG00000198944	SOWAHA	0.00901688	0.126104	0.490092	-2.04043	21.405	43.6754
ENSG00000167483	NIBAN3	0.00901898	0.126104	0.757785	-1.31964	14.5261	19.1691
ENSG00000145191	EIF2B5	0.00903089	0.12619	1.12328	1.12328	1232.09	1096.87
ENSG00000237701	ATP5PFP1	0.00904909	0.126363	0.699853	-1.42887	3.77775	5.39793
ENSG00000153707	PTPRD	0.00907062	0.12654	1.32757	1.32757	6051.64	4558.42
ENSG00000140873	ADAMTS18	0.00907339	0.12654	1.87332	1.87332	50.3267	26.865
ENSG00000132300	PTCD3	0.00908508	0.126623	1.09208	1.09208	1259.25	1153.08
ENSG00000180198	RCC1	0.00910609	0.126776	1.22704	1.22704	331.418	270.094
ENSG00000274265	---	0.00910767	0.126776	0.763164	-1.31033	272.832	357.502
ENSG00000117242	PINK1-AS	0.00912168	0.126831	0.852228	-1.17339	233.618	274.126
ENSG00000232098	---	0.00912701	0.126831	0.851302	-1.17467	104.739	123.034
ENSG00000198189	HSD17B11	0.0091291	0.126831	1.31362	1.31362	328.222	249.861
ENSG00000167178	ISLR2	0.00914324	0.126947	1.70938	1.70938	3753.42	2195.78
ENSG00000056487	PHF21B	0.00915678	0.127054	1.28688	1.28688	2217.3	1723.01
ENSG00000160838	LRRC71	0.00918759	0.1274	0.438075	-2.28271	4.89252	11.1682
ENSG00000137094	DNAJB5	0.00919569	0.127432	1.17317	1.17317	2725.39	2323.1
ENSG00000147027	TMEM47	0.00920266	0.127437	0.735064	-1.36043	1077.88	1466.38
ENSG00000062370	ZNF112	0.00920771	0.127437	1.12948	1.12948	329.963	292.137
ENSG00000265972	TXNIP	0.009226	0.127609	1.24533	1.24533	3029.11	2432.38
ENSG00000223572	CKMT1A	0.00923488	0.127651	0.755319	-1.32394	490.398	649.259
ENSG00000233521	LINC01638	0.00924089	?	0.412695	-2.4231	0.720909	1.74683
ENSG00000197860	SGTB	0.00925344	0.127751	0.880498	-1.13572	987.296	1121.29
ENSG00000149527	PLCH2	0.00925381	0.127751	1.23025	1.23025	332.452	270.232
ENSG00000108344	PSMD3	0.00926892	0.127878	0.91327	-1.09497	2151.27	2355.56
ENSG00000243978	RTL9	0.00928645	0.128039	0.744663	-1.34289	102.454	137.584
ENSG00000224281	SLC25A5-AS1	0.0092957	0.128086	0.825135	-1.21192	57.5526	69.7493
ENSG00000143850	PLEKHA6	0.0093056	0.128087	1.18417	1.18417	3079.78	2600.78
ENSG00000157873	TNFRSF14	0.00930749	0.128087	1.74849	1.74849	6.59498	3.77181
ENSG00000228502	EEF1A1P11	0.0093249	0.128245	1.2757	1.2757	141.106	110.611
ENSG00000106992	AK1	0.00934547	0.128447	0.817892	-1.22266	1182.08	1445.28
ENSG00000226948	RPS4XP2	0.00936921	0.12852	0.676444	-1.47832	35.4943	52.4719
ENSG00000119041	GTF3C3	0.00937188	0.12852	1.13267	1.13267	843.26	744.492
ENSG00000104763	ASAH1	0.00937339	0.12852	0.872904	-1.1456	1696.33	1943.32
ENSG00000136122	BORA	0.00937465	0.12852	1.48025	1.48025	73.8472	49.8883
ENSG00000156983	BRPF1	0.00938019	0.12852	1.10395	1.10395	602.576	545.837
ENSG00000184445	KNTC1	0.00939818	0.128527	1.19761	1.19761	404.016	337.35
ENSG00000286329	---	0.00940475	0.128527	0.388382	-2.57478	2.20388	5.6745
ENSG00000245213	---	0.00941435	0.128527	0.75321	-1.32765	16.6914	22.1604
ENSG00000177335	LINC02904	0.00941806	0.128527	1.73903	1.73903	63.8879	36.7377
ENSG00000144045	DQX1	0.00942718	0.128527	1.65026	1.65026	10.2821	6.23059
ENSG00000134247	PTGFRN	0.00942906	0.128527	0.80168	-1.24738	813.702	1015
ENSG00000166794	PPIB	0.00943309	0.128527	0.86079	-1.16172	2883.09	3349.35
ENSG00000103226	NOMO3	0.00944015	0.128527	0.883235	-1.1322	1392.61	1576.71
ENSG00000121310	ECHDC2	0.00944068	0.128527	0.675923	-1.47946	60.6412	89.7161
ENSG00000176208	ATAD5	0.00944475	0.128527	1.20994	1.20994	214.691	177.44
ENSG00000143164	DCAF6	0.00945426	0.128527	0.87604	-1.1415	456.022	520.549
ENSG00000251664	PCDHA12	0.00945585	0.128527	0.705829	-1.41677	346.705	491.204
ENSG00000129534	MIS18BP1	0.00946017	0.128527	1.40959	1.40959	156.225	110.83
ENSG00000091986	CCDC80	0.00946319	0.128527	0.540089	-1.85155	105.598	195.52
ENSG00000125734	GPR108	0.00948107	0.128658	0.868919	-1.15086	398.875	459.048
ENSG00000283828	---	0.00948457	0.128658	0.731889	-1.36633	24.1843	33.0437
ENSG00000267323	SLC25A1P5	0.00948709	?	0.397987	-2.51265	1.52574	3.83364
ENSG00000086712	TXLNG	0.00950314	0.12883	0.801645	-1.24744	598.627	746.748
ENSG00000149781	FERMT3	0.00951839	0.128915	0.617372	-1.61977	9.95615	16.1267
ENSG00000165506	DNAAF2	0.00952272	0.128915	1.11722	1.11722	583.093	521.912
ENSG00000175061	SNHG29	0.00952719	0.128915	1.16783	1.16783	7056.87	6042.72
ENSG00000187730	GABRD	0.00954855	?	2.16547	2.16547	5.20848	2.40524
ENSG00000165943	MOAP1	0.00956081	0.12929	0.868698	-1.15115	2619.17	3015.05
ENSG00000198663	C6orf89	0.00957859	0.12945	0.893121	-1.11967	1638.61	1834.7
ENSG00000130764	LRRC47	0.00958849	0.129504	0.906513	-1.10313	1334.59	1472.22
ENSG00000280330	CTBP2P10	0.0096026	0.129614	2.22155	2.22155	11.548	5.19819
ENSG00000101844	ATG4A	0.00962643	0.129785	0.819292	-1.22057	194.509	237.411
ENSG00000067842	ATP2B3	0.0096323	0.129785	0.687239	-1.4551	276.809	402.784
ENSG00000154719	MRPL39	0.00963507	0.129785	1.17058	1.17058	325.301	277.897
ENSG00000188419	CHM	0.00963904	0.129785	0.871557	-1.14737	588.817	675.592
ENSG00000170509	HSD17B13	0.00964147	?	1.94991	1.94991	4.93524	2.53101
ENSG00000242600	MBL1P	0.00965908	0.129929	1.56292	1.56292	10.6542	6.81684
ENSG00000115368	WDR75	0.00966161	0.129929	1.10058	1.10058	831.5	755.51
ENSG00000169223	LMAN2	0.00967488	0.129964	0.87306	-1.1454	909.916	1042.21
ENSG00000272047	GTF2H5	0.00967612	0.129964	0.903619	-1.10666	928.829	1027.9
ENSG00000217060	---	0.00968254	0.12997	0.77545	-1.28957	9.71959	12.5341
ENSG00000139970	RTN1	0.00970007	0.130125	0.80326	-1.24493	13683.3	17034.7
ENSG00000230082	PRRT3-AS1	0.00970397	?	0.34783	-2.87497	1.28568	3.69628
ENSG00000160957	RECQL4	0.00972821	0.130423	1.23638	1.23638	180.143	145.702
ENSG00000044459	CNTLN	0.00974805	0.130608	1.35787	1.35787	180.47	132.906
ENSG00000111885	MAN1A1	0.009764	0.130742	0.647834	-1.5436	194.43	300.123
ENSG00000112763	BTN2A1	0.00978439	0.130934	0.919195	-1.08791	1093.75	1189.9
ENSG00000186976	EFCAB6	0.0097995	0.131056	0.721851	-1.38533	37.5338	51.9966
ENSG00000287619	---	0.00981432	0.131174	0.609937	-1.63951	5.30639	8.69991
ENSG00000213533	STIMATE	0.00982154	0.13119	0.845183	-1.18318	766.277	906.64
ENSG00000278156	TSC22D1-AS1	0.00983312	0.131265	0.731522	-1.36701	39.2772	53.6924
ENSG00000107443	CCNJ	0.00985213	0.131372	1.1719	1.1719	1095.05	934.419
ENSG00000289083	LINC02256	0.00985316	0.131372	0.617695	-1.61892	3.70936	6.00516
ENSG00000102572	STK24	0.00986899	0.131488	0.850797	-1.17537	1410.51	1657.87
ENSG00000163513	TGFBR2	0.00987397	0.131488	0.503108	-1.98765	22.1934	44.1126
ENSG00000164180	TMEM161B	0.00989538	0.131693	1.24319	1.24319	538.574	433.219
ENSG00000169314	C22orf15	0.00990239	0.131706	0.662866	-1.5086	10.9328	16.4933
ENSG00000156787	TBC1D31	0.00993251	0.132026	1.1882	1.1882	150.35	126.536
ENSG00000258057	BCDIN3D-AS1	0.00995602	0.132258	0.841786	-1.18795	86.1547	102.348
ENSG00000273090	---	0.0099589	?	0.409505	-2.44197	1.55569	3.79895
ENSG00000155827	RNF20	0.009967	0.132323	0.931973	-1.07299	1202.87	1290.67
ENSG00000217889	KRT18P48	0.00998315	0.132457	0.547551	-1.82631	5.65165	10.3217
ENSG00000172270	BSG	0.0100052	0.13267	0.8901	-1.12347	5877.98	6603.73
ENSG00000172164	SNTB1	0.0100185	0.132731	0.504765	-1.98112	12.8063	25.3709
ENSG00000131759	RARA	0.010022	0.132731	1.12725	1.12725	1080.69	958.701
ENSG00000288551	---	0.0100368	0.132846	0.651825	-1.53415	10.8953	16.715
ENSG00000198168	SVIP	0.0100547	0.13288	1.17308	1.17308	611.887	521.609
ENSG00000115902	SLC1A4	0.0100555	0.13288	0.847464	-1.17999	1598	1885.63
ENSG00000170260	ZNF212	0.0100576	0.13288	1.14707	1.14707	242.476	211.387
ENSG00000106133	NSUN5P2	0.0100692	0.132953	1.29342	1.29342	215.182	166.366
ENSG00000071082	RPL31	0.0100899	0.133083	1.15569	1.15569	7852.34	6794.49
ENSG00000144152	FBLN7	0.0100913	0.133083	1.36	1.36	88.0278	64.7264
ENSG00000121454	LHX4	0.0101045	0.133177	1.72263	1.72263	1597.21	927.196
ENSG00000285244	DINOL	0.0101055	?	2.17185	2.17185	3.80383	1.75142
ENSG00000238164	TNFRSF14-AS1	0.010117	0.133262	1.7286	1.7286	9.3655	5.41798
ENSG00000213672	NCKIPSD	0.0101323	0.133382	1.09051	1.09051	386.633	354.544
ENSG00000105708	ZNF14	0.0101403	0.133407	1.15269	1.15269	263.119	228.266
ENSG00000155761	SPAG17	0.0101487	0.133437	0.602424	-1.65996	18.0252	29.9212
ENSG00000231341	VDAC1P6	0.0101773	0.133732	0.789282	-1.26697	39.7294	50.3362
ENSG00000121931	LRIF1	0.010184	0.13374	1.12144	1.12144	496.7	442.912
ENSG00000197124	ZNF682	0.0101962	0.13382	1.25196	1.25196	164.821	131.65
ENSG00000165973	NELL1	0.0102101	0.133904	1.46545	1.46545	1380.01	941.698
ENSG00000054965	FAM168A	0.010217	0.133904	0.890551	-1.1229	5909.3	6635.56
ENSG00000257243	PARK7P1	0.010221	0.133904	0.721249	-1.38648	11.8525	16.4332
ENSG00000124243	BCAS4	0.0102348	0.134003	0.827716	-1.20814	441.103	532.917
ENSG00000225912	RPL26P36	0.0102431	0.134033	1.4477	1.4477	49.9663	34.5143
ENSG00000158164	TMSB15A	0.0102521	0.13407	1.22409	1.22409	2206.64	1802.68
ENSG00000106038	EVX1	0.0102689	0.134172	2.71571	2.71571	29.7298	10.9474
ENSG00000285756	---	0.0102722	0.134172	0.662122	-1.5103	877.791	1325.72
ENSG00000257545	---	0.0103009	0.134466	0.584777	-1.71005	5.00842	8.56467
ENSG00000273356	LINC02019	0.0103226	0.134554	0.713671	-1.40121	13.7583	19.2782
ENSG00000196705	ZNF431	0.0103256	0.134554	1.13575	1.13575	860.17	757.36
ENSG00000162702	ZNF281	0.0103261	0.134554	1.09098	1.09098	1348.32	1235.88
ENSG00000137642	SORL1	0.0103426	0.134688	1.18061	1.18061	1689.83	1431.32
ENSG00000125868	DSTN	0.0103606	0.134842	0.838575	-1.1925	4875.05	5813.5
ENSG00000280159	---	0.0103635	?	2.21608	2.21608	5.80773	2.62073
ENSG00000134905	CARS2	0.0103781	0.134989	0.836511	-1.19544	564.187	674.452
ENSG00000102409	BEX4	0.0103864	0.135	0.863772	-1.15771	2280.06	2639.65
ENSG00000287997	---	0.0103876	?	2.38073	2.38073	4.34705	1.82593
ENSG00000173726	TOMM20	0.0103913	0.135	0.892981	-1.11984	5173.76	5793.8
ENSG00000182348	ZNF804B	0.0104077	0.135133	0.534724	-1.87012	35.649	66.6682
ENSG00000140263	SORD	0.0104226	0.135246	1.16762	1.16762	626.877	536.885
ENSG00000100033	PRODH	0.0104402	0.135371	1.42796	1.42796	42.1944	29.5487
ENSG00000161955	TNFSF13	0.0104446	0.135371	0.729862	-1.37012	21.0949	28.9026
ENSG00000047597	XK	0.010454	0.135412	0.770904	-1.29718	181.494	235.43
ENSG00000185187	SIGIRR	0.0104705	0.135545	1.26029	1.26029	252.382	200.257
ENSG00000260804	LINC01963	0.0104845	0.135583	0.791632	-1.26321	1157.23	1461.83
ENSG00000272755	---	0.0104879	0.135583	0.602841	-1.65881	24.0422	39.8815
ENSG00000287936	---	0.0104921	0.135583	0.579476	-1.7257	6.88604	11.8832
ENSG00000158715	SLC45A3	0.0105016	0.135625	1.38745	1.38745	37.0762	26.7226
ENSG00000161180	CCDC116	0.010509	?	0.553551	-1.80652	2.6035	4.70327
ENSG00000004848	ARX	0.0105236	0.135676	0.601441	-1.66267	13.6192	22.6443
ENSG00000145945	FAM50B	0.0105273	0.135676	2.45819	2.45819	40.337	16.4092
ENSG00000281450	PANDAR	0.010537	0.135676	0.436007	-2.29354	3.36325	7.71373
ENSG00000134376	CRB1	0.0105393	0.135676	1.54129	1.54129	83.7542	54.3402
ENSG00000197417	SHPK	0.0105403	0.135676	0.770075	-1.29857	251.544	326.649
ENSG00000197808	ZNF461	0.0105428	0.135676	1.09728	1.09728	250.629	228.41
ENSG00000147036	LANCL3	0.0105701	0.135948	0.679136	-1.47246	225.141	331.511
ENSG00000257017	HP	0.0105765	?	0.460155	-2.17318	2.73227	5.93771
ENSG00000080824	HSP90AA1	0.0105775	0.135962	0.917672	-1.08971	26166.7	28514.2
ENSG00000186350	RXRA	0.0105838	0.135964	1.13346	1.13346	1214.56	1071.55
ENSG00000217555	CKLF	0.0106414	0.136587	1.25616	1.25616	105.774	84.2042
ENSG00000271180	COX5AP1	0.0106475	0.136587	0.775032	-1.29027	5.29629	6.83365
ENSG00000089327	FXYD5	0.0106524	0.136587	0.481159	-2.07831	15.0877	31.357
ENSG00000076604	TRAF4	0.0106626	0.136587	1.11369	1.11369	2262.19	2031.25
ENSG00000286263	---	0.010663	?	2.83641	2.83641	1.41494	0.498847
ENSG00000122367	LDB3	0.0106745	0.136587	1.37987	1.37987	41.0576	29.7546
ENSG00000236764	COX7A2P2	0.0106791	0.136587	0.78998	-1.26585	14.231	18.0144
ENSG00000129197	RPAIN	0.0106823	0.136587	1.09535	1.09535	1505.77	1374.7
ENSG00000155875	SAXO1	0.0106824	0.136587	0.500019	-1.99993	3.01586	6.03149
ENSG00000169184	MN1	0.0106961	0.136682	1.29477	1.29477	1262.4	974.998
ENSG00000283103	---	0.0107219	0.136932	1.12112	1.12112	481.743	429.699
ENSG00000146038	DCDC2	0.0107318	0.136947	0.642889	-1.55548	22.4912	34.9846
ENSG00000115649	CNPPD1	0.0107418	0.136947	1.10988	1.10988	1334.45	1202.34
ENSG00000276805	---	0.0107419	0.136947	0.511404	-1.9554	13.7989	26.9825
ENSG00000153234	NR4A2	0.0107579	0.13707	0.340195	-2.93949	40.1621	118.056
ENSG00000264449	---	0.0107752	0.137211	0.716518	-1.39564	31.0029	43.2688
ENSG00000260838	---	0.0107929	0.137341	1.39471	1.39471	178.739	128.155
ENSG00000160741	CRTC2	0.010798	0.137341	1.15031	1.15031	274.901	238.981
ENSG00000289321	---	0.010805	?	3.47585	3.47585	1.41505	0.407109
ENSG00000215784	FAM72D	0.0108078	0.137385	1.87514	1.87514	36.806	19.6284
ENSG00000075292	ZNF638	0.0108186	0.137419	1.1176	1.1176	3929.41	3515.95
ENSG00000109323	MANBA	0.0108248	0.137419	0.861658	-1.16055	389.448	451.975
ENSG00000232093	DCST1-AS1	0.0108293	0.137419	1.56524	1.56524	11.2169	7.16623
ENSG00000120686	UFM1	0.0108365	0.137431	0.827796	-1.20803	1663.7	2009.8
ENSG00000185634	SHC4	0.0108491	0.13751	1.19092	1.19092	409.938	344.221
ENSG00000271707	ATP1B3P1	0.0108601	0.137569	0.71799	-1.39278	18.0495	25.139
ENSG00000267150	---	0.0108669	?	2.57343	2.57343	3.88852	1.51103
ENSG00000178163	ZNF518B	0.0108693	0.137606	1.18221	1.18221	1404.34	1187.89
ENSG00000198160	MIER1	0.0109169	0.13805	1.12247	1.12247	542.699	483.485
ENSG00000261126	RBFADN	0.010919	0.13805	0.740302	-1.3508	30.438	41.1156
ENSG00000226174	TEX22	0.0109233	0.13805	0.764897	-1.30737	17.6514	23.0768
ENSG00000151332	MBIP	0.0109486	0.138289	1.12023	1.12023	466.848	416.741
ENSG00000154040	CABYR	0.0109762	0.138452	1.27598	1.27598	256.44	200.975
ENSG00000112167	SAYSD1	0.0109858	0.138452	1.11589	1.11589	328.5	294.385
ENSG00000056972	TRAF3IP2	0.0109861	0.138452	0.803261	-1.24493	68.3793	85.1272
ENSG00000103507	BCKDK	0.0109877	0.138452	0.883152	-1.13231	503.436	570.045
ENSG00000147403	RPL10	0.0109975	0.138452	1.11155	1.11155	8168.41	7348.68
ENSG00000079785	DDX1	0.0109995	0.138452	1.09798	1.09798	2934.9	2673
ENSG00000170180	GYPA	0.0110014	?	2.38506	2.38506	1.90725	0.799666
ENSG00000227733	---	0.0110425	0.138859	1.91153	1.91153	21.4369	11.2145
ENSG00000235036	---	0.0110471	0.138859	1.22488	1.22488	66.7442	54.4906
ENSG00000229593	SUCLA2P3	0.0110523	0.138859	0.580051	-1.72399	4.32672	7.45922
ENSG00000069509	FUNDC1	0.0110588	0.138859	0.84203	-1.18761	333.435	395.989
ENSG00000005884	ITGA3	0.0110637	0.138859	0.837935	-1.19341	822.785	981.921
ENSG00000023318	ERP44	0.0110718	0.138882	0.894681	-1.11772	972.128	1086.56
ENSG00000171861	MRM3	0.0110827	0.138939	0.852673	-1.17278	209.097	245.225
ENSG00000172974	VDAC2P5	0.0111062	0.139153	0.891463	-1.12175	1661.32	1863.59
ENSG00000162378	ZYG11B	0.0111368	0.139456	0.90728	-1.1022	2502.65	2758.41
ENSG00000011465	DCN	0.0111488	0.139506	0.327481	-3.05361	3.98695	12.1746
ENSG00000272419	LINC01145	0.0111639	0.139506	0.752307	-1.32924	311.69	414.312
ENSG00000171155	C1GALT1C1	0.0111663	0.139506	0.812499	-1.23077	212.356	261.361
ENSG00000112294	ALDH5A1	0.011167	0.139506	0.858603	-1.16468	1161.3	1352.55
ENSG00000160746	ANO10	0.0111797	0.139506	0.877628	-1.13944	502.77	572.874
ENSG00000260093	MSRA-DT	0.0111831	0.139506	0.697633	-1.43342	8.18421	11.7314
ENSG00000182552	RWDD4	0.0111856	0.139506	0.857319	-1.16643	504.443	588.396
ENSG00000077721	UBE2A	0.0112034	0.13965	0.876475	-1.14093	1000.22	1141.19
ENSG00000130720	FIBCD1	0.0112146	0.139708	0.578603	-1.7283	83.2923	143.954
ENSG00000225849	MKRN7P	0.0112843	0.140484	1.35038	1.35038	21.0298	15.5732
ENSG00000236229	VEZF1P1	0.0112947	0.140484	1.38946	1.38946	15.3225	11.0277
ENSG00000198795	ZNF521	0.011298	0.140484	1.209	1.209	845.546	699.378
ENSG00000277476	---	0.0113026	0.140484	1.23898	1.23898	190.262	153.564
ENSG00000067082	KLF6	0.0113158	0.140569	0.830946	-1.20345	1641.68	1975.68
ENSG00000088930	XRN2	0.011333	0.140702	1.08965	1.08965	1972.19	1809.93
ENSG00000229320	KRT8P12	0.0113518	0.140855	0.693532	-1.44189	38.6936	55.7921
ENSG00000214617	SLC6A10P	0.0113812	0.14114	0.156616	-6.38504	0.647156	4.13212
ENSG00000248098	BCKDHA	0.0113962	0.141246	1.1214	1.1214	493.54	440.108
ENSG00000138346	DNA2	0.0114281	0.141561	1.25675	1.25675	189.268	150.602
ENSG00000166734	GOLM2	0.0114403	0.141608	0.897123	-1.11467	2569.71	2864.39
ENSG00000230042	AK3P3	0.0114453	0.141608	1.30316	1.30316	31.6889	24.317
ENSG00000255052	FAM66D	0.0114566	0.141608	1.36998	1.36998	653.826	477.253
ENSG00000279026	---	0.0114579	0.141608	1.64376	1.64376	21.7659	13.2415
ENSG00000288586	---	0.0114786	0.14166	0.750151	-1.33306	27.7569	37.0017
ENSG00000081721	DUSP12	0.0114823	0.14166	1.12862	1.12862	660.812	585.503
ENSG00000139687	RB1	0.0114865	0.14166	0.84912	-1.17769	873.936	1029.23
ENSG00000185630	PBX1	0.011488	0.14166	1.21291	1.21291	9464.82	7803.37
ENSG00000129636	ITFG1	0.0115089	0.141785	0.892788	-1.12009	2402.8	2691.34
ENSG00000198551	ZNF627	0.0115111	0.141785	1.11831	1.11831	1081.15	966.769
ENSG00000104529	EEF1D	0.0115692	0.14229	1.10886	1.10886	2575.06	2322.25
ENSG00000128731	HERC2	0.0115713	0.14229	0.886812	-1.12763	3179.89	3585.76
ENSG00000152455	SUV39H2	0.0115717	0.14229	1.15605	1.15605	401.688	347.466
ENSG00000115239	ASB3	0.011587	0.142397	1.09329	1.09329	508.504	465.116
ENSG00000112096	SOD2	0.0116052	0.14254	0.879629	-1.13684	2689.76	3057.83
ENSG00000135828	RNASEL	0.0116279	0.14274	1.36346	1.36346	105.643	77.4817
ENSG00000245466	TTC9-DT	0.0116388	?	0.592481	-1.68782	5.10417	8.61491
ENSG00000112992	NNT	0.0116591	0.143042	0.877341	-1.13981	1493.94	1702.8
ENSG00000162385	MAGOH	0.0116778	0.143064	1.18162	1.18162	227.651	192.661
ENSG00000079246	XRCC5	0.0116796	0.143064	1.09147	1.09147	7863.65	7204.66
ENSG00000250131	AGA-DT	0.0116805	0.143064	0.358478	-2.78957	5.83294	16.2714
ENSG00000131115	ZNF227	0.0117221	0.143398	1.11683	1.11683	435.765	390.179
ENSG00000090674	MCOLN1	0.0117259	0.143398	0.882636	-1.13297	261.392	296.15
ENSG00000149571	KIRREL3	0.0117275	0.143398	0.695276	-1.43828	554.253	797.169
ENSG00000115596	WNT6	0.0117364	?	7.40727	7.40727	1.20896	0.163213
ENSG00000008056	SYN1	0.011745	0.143531	0.797854	-1.25336	1707.76	2140.44
ENSG00000165801	ARHGEF40	0.0117652	0.14366	1.1663	1.1663	1287.37	1103.81
ENSG00000141012	GALNS	0.0117725	0.14366	0.821512	-1.21727	253.477	308.549
ENSG00000187391	MAGI2	0.0117753	0.14366	0.888741	-1.12519	1272.86	1432.2
ENSG00000125531	FNDC11	0.0118066	0.143919	1.31442	1.31442	176.403	134.206
ENSG00000150938	CRIM1	0.0118097	0.143919	0.808566	-1.23676	2065.07	2553.99
ENSG00000163961	RNF168	0.0118278	0.143982	1.1415	1.1415	776.481	680.231
ENSG00000274641	H2BC17	0.0118281	0.143982	1.79281	1.79281	8.13775	4.53911
ENSG00000133315	MACROD1	0.0118642	0.144203	0.79392	-1.25957	222.378	280.101
ENSG00000251503	CENPS-CORT	0.0118644	0.144203	0.726922	-1.37566	27.4724	37.7928
ENSG00000136518	ACTL6A	0.0118661	0.144203	1.19379	1.19379	582.887	488.265
ENSG00000173253	DMRT2	0.0118738	?	2.27122	2.27122	8.15625	3.59114
ENSG00000185532	PRKG1	0.0119117	0.144648	0.667064	-1.49911	235.921	353.671
ENSG00000260698	---	0.0119159	0.144648	1.40484	1.40484	16.5292	11.7658
ENSG00000176619	LMNB2	0.0119394	0.144784	1.1337	1.1337	2383.55	2102.44
ENSG00000150630	VEGFC	0.0119438	0.144784	1.45894	1.45894	33.2546	22.7936
ENSG00000091527	CDV3	0.0119517	0.144784	0.920808	-1.086	3023.53	3283.56
ENSG00000136352	NKX2-1	0.0119537	0.144784	0.340892	-2.93348	0.390691	1.14608
ENSG00000283907	---	0.0119613	0.144796	1.6009	1.6009	6.2732	3.91853
ENSG00000219607	PPP1R3G	0.0119745	0.144808	0.604251	-1.65494	9.24026	15.2921
ENSG00000138964	PARVG	0.0119756	0.144808	0.547415	-1.82677	3.9185	7.15819
ENSG00000287987	---	0.0119867	?	2.79024	2.79024	1.76569	0.632812
ENSG00000230450	NEK2P4	0.0119952	?	3.634	3.634	4.76462	1.31112
ENSG00000175575	PAAF1	0.0120019	0.144916	0.897204	-1.11457	466.7	520.171
ENSG00000058262	SEC61A1	0.0120039	0.144916	0.886196	-1.12842	3004.14	3389.93
ENSG00000108231	LGI1	0.0120108	0.144916	0.612834	-1.63176	41.942	68.4394
ENSG00000144485	HES6	0.012011	0.144916	1.26035	1.26035	1584.08	1256.86
ENSG00000249695	---	0.0120596	0.145343	0.675113	-1.48123	17.9749	26.6251
ENSG00000172059	KLF11	0.0120597	0.145343	1.21469	1.21469	606.261	499.108
ENSG00000179240	GVQW3	0.0121121	0.145894	0.855739	-1.16858	1313.19	1534.57
ENSG00000138175	ARL3	0.012119	0.145896	0.89582	-1.1163	1741.32	1943.82
ENSG00000257594	GALNT4	0.0121287	0.145932	0.601084	-1.66366	48.7576	81.116
ENSG00000177646	ACAD9	0.0121382	0.145967	0.895694	-1.11645	514.251	574.137
ENSG00000007171	NOS2	0.0121605	0.146083	0.519766	-1.92394	6.69329	12.8775
ENSG00000119402	FBXW2	0.0121613	0.146083	0.909205	-1.09986	1545.53	1699.87
ENSG00000077264	PAK3	0.0121734	0.146147	0.772897	-1.29383	3829.41	4954.61
ENSG00000187942	LDLRAD2	0.0121865	0.146198	0.503219	-1.98721	3.87103	7.69253
ENSG00000128590	DNAJB9	0.012191	0.146198	0.88753	-1.12672	842.154	948.874
ENSG00000081386	ZNF510	0.0122068	0.146273	1.09804	1.09804	901.295	820.821
ENSG00000283183	---	0.0122106	0.146273	0.811137	-1.23284	257.964	318.028
ENSG00000146386	ABRACL	0.0122405	0.14655	1.1876	1.1876	340.97	287.109
ENSG00000277125	---	0.0122644	?	3.73233	3.73233	3.37819	0.905114
ENSG00000104388	RAB2A	0.0122836	0.146985	0.878031	-1.13891	3187.9	3630.74
ENSG00000259592	PRELID1P4	0.0122839	?	0.274277	-3.64594	0.499684	1.82182
ENSG00000176473	WDR25	0.0123115	0.147165	0.900232	-1.11082	280.325	311.392
ENSG00000072195	SPEG	0.0123155	0.147165	1.22502	1.22502	1141.14	931.525
ENSG00000189114	BLOC1S3	0.0123188	0.147165	0.882243	-1.13347	166.288	188.483
ENSG00000184388	PABPC1L2B	0.0123266	0.147178	0.736827	-1.35717	68.664	93.1888
ENSG00000145526	CDH18	0.0123423	0.14719	0.662154	-1.51022	357.599	540.054
ENSG00000224389	C4B	0.0123466	0.14719	0.502796	-1.98888	85.472	169.993
ENSG00000087274	ADD1	0.0123478	0.14719	0.926505	-1.07933	5818.09	6279.61
ENSG00000185920	PTCH1	0.0123569	0.147217	1.34001	1.34001	1383.01	1032.09
ENSG00000197622	CDC42SE1	0.0123809	0.147353	1.08332	1.08332	2112.38	1949.92
ENSG00000140365	COMMD4	0.0123818	0.147353	1.17314	1.17314	400.403	341.308
ENSG00000289369	---	0.0123901	?	0.407871	-2.45175	1.1265	2.76191
ENSG00000147475	ERLIN2	0.0124183	0.147523	0.839357	-1.19139	771.222	918.825
ENSG00000164904	ALDH7A1	0.0124213	0.147523	1.10944	1.10944	1252.39	1128.85
ENSG00000084453	SLCO1A2	0.0124256	0.147523	0.616926	-1.62094	80.5946	130.639
ENSG00000168298	H1-4	0.0124266	0.147523	1.30241	1.30241	51.8624	39.8204
ENSG00000184911	DMRTC1B	0.0124299	0.147523	0.64351	-1.55398	19.7472	30.6867
ENSG00000138604	GLCE	0.0124394	0.147527	1.1978	1.1978	523.082	436.701
ENSG00000213080	---	0.0124437	0.147527	0.819699	-1.21996	464.531	566.709
ENSG00000197128	ZNF772	0.012453	0.147557	1.18479	1.18479	671.236	566.544
ENSG00000137269	LRRC1	0.0125089	0.14811	1.32482	1.32482	260.258	196.448
ENSG00000279048	---	0.0125146	0.14811	0.661776	-1.51109	13.116	19.8194
ENSG00000215187	FAM166B	0.0125262	0.14811	0.583619	-1.71345	8.09376	13.8682
ENSG00000152910	CNTNAP4	0.0125323	0.14811	0.616287	-1.62262	57.3523	93.061
ENSG00000113273	ARSB	0.0125385	0.14811	0.836203	-1.19588	561.037	670.934
ENSG00000278677	H2AC17	0.0125405	0.14811	1.55946	1.55946	13.3684	8.57246
ENSG00000125657	TNFSF9	0.012599	0.148615	1.37094	1.37094	58.5791	42.729
ENSG00000133318	RTN3	0.0126008	0.148615	0.899265	-1.11202	11130.4	12377.2
ENSG00000259577	CERNA1	0.0126036	0.148615	0.707074	-1.41428	22.4311	31.7239
ENSG00000160991	ORAI2	0.0126171	0.148656	0.895008	-1.11731	1959.48	2189.35
ENSG00000231198	---	0.0126294	0.148656	1.46808	1.46808	1.22562	0.834848
ENSG00000070614	NDST1	0.0126339	0.148656	0.903417	-1.10691	3268.23	3617.64
ENSG00000175455	CCDC14	0.0126356	0.148656	1.21679	1.21679	1716.58	1410.75
ENSG00000135677	GNS	0.0126483	0.148656	0.824404	-1.213	1964.63	2383.09
ENSG00000198961	PJA2	0.0126557	0.148656	0.895272	-1.11698	8527.75	9525.31
ENSG00000148942	SLC5A12	0.0126669	0.148656	0.675001	-1.48148	18.8445	27.9178
ENSG00000188315	C3orf62	0.0126672	0.148656	0.888877	-1.12502	217.434	244.616
ENSG00000151458	ANKRD50	0.0126684	0.148656	0.913198	-1.09505	2076.64	2274.03
ENSG00000224086	PPM1F-AS1	0.0126901	0.148831	1.16716	1.16716	310.457	265.994
ENSG00000116213	WRAP73	0.0127032	0.148856	1.16961	1.16961	333.823	285.414
ENSG00000159023	EPB41	0.0127059	0.148856	1.19135	1.19135	3583.41	3007.86
ENSG00000170500	LONRF2	0.0127134	0.148864	0.868542	-1.15135	4024.44	4633.56
ENSG00000231500	RPS18	0.0127213	0.148877	1.1708	1.1708	7590.48	6483.18
ENSG00000285667	---	0.0127239	?	0.600144	-1.66627	4.35478	7.25622
ENSG00000143554	SLC27A3	0.0127318	0.14889	1.17408	1.17408	341.815	291.134
ENSG00000170525	PFKFB3	0.0127361	0.14889	1.13694	1.13694	1771.2	1557.87
ENSG00000164099	PRSS12	0.0127472	0.14894	0.611232	-1.63604	155.083	253.722
ENSG00000111726	CMAS	0.0128011	0.14949	0.909453	-1.09956	981.421	1079.13
ENSG00000120156	TEK	0.0128249	?	0.413881	-2.41615	1.6085	3.88639
ENSG00000100345	MYH9	0.0128406	0.149871	0.759923	-1.31592	1938.97	2551.53
ENSG00000142534	RPS11	0.0128517	0.149888	1.11297	1.11297	10556	9484.51
ENSG00000259948	---	0.0128557	0.149888	0.698612	-1.43141	15.0039	21.4768
ENSG00000260916	CCPG1	0.0128799	0.150089	0.836678	-1.1952	816.586	975.986
ENSG00000233170	---	0.0129077	0.150332	0.797532	-1.25387	38.8561	48.7203
ENSG00000215845	TSTD1	0.0129402	0.15063	1.69199	1.69199	23.1018	13.6537
ENSG00000163328	GPR155	0.0129506	0.150672	0.847514	-1.17992	482.487	569.296
ENSG00000120738	EGR1	0.0129647	0.150755	1.30236	1.30236	508.181	390.2
ENSG00000167716	WDR81	0.0129719	0.150759	0.746546	-1.3395	349.974	468.791
ENSG00000214309	MBLAC1	0.0130018	0.151025	0.872872	-1.14564	61.2881	70.2143
ENSG00000109991	P2RX3	0.0130151	0.151039	1.35651	1.35651	4656.15	3432.44
ENSG00000118507	AKAP7	0.0130168	0.151039	0.79488	-1.25805	161.951	203.743
ENSG00000227890	PSMA2P3	0.0130374	0.151198	0.72943	-1.37093	8.34176	11.436
ENSG00000135926	TMBIM1	0.0130885	0.15171	0.726214	-1.37701	16.3536	22.519
ENSG00000263934	SNORD3A	0.0131083	0.151858	1.73396	1.73396	430.278	248.148
ENSG00000203914	HSP90B3P	0.0131197	0.151904	0.717579	-1.39357	18.9965	26.4731
ENSG00000162174	ASRGL1	0.0131262	0.151904	1.15643	1.15643	889.486	769.162
ENSG00000173715	C11orf80	0.0131646	0.152269	1.18264	1.18264	370.619	313.382
ENSG00000276968	---	0.0131652	?	0.311731	-3.2079	0.80511	2.58271
ENSG00000221916	C19orf73	0.0131745	0.152302	1.2818	1.2818	34.2313	26.7056
ENSG00000146555	SDK1	0.0131864	0.152359	0.851992	-1.17372	1341.94	1575.06
ENSG00000143367	TUFT1	0.0131941	0.152367	1.19211	1.19211	522.219	438.062
ENSG00000231050	---	0.0132535	0.152923	0.731149	-1.36771	24.8334	33.9649
ENSG00000069696	DRD4	0.0132653	0.152923	0.702492	-1.4235	12.2711	17.468
ENSG00000182957	SPATA13	0.0132694	0.152923	1.18381	1.18381	528.544	446.478
ENSG00000147912	FBXO10	0.0132716	0.152923	1.10569	1.10569	836.557	756.594
ENSG00000260337	---	0.0132747	?	0.413309	-2.4195	2.07415	5.01839
ENSG00000228878	SEPTIN7-DT	0.0132772	0.152923	1.23088	1.23088	97.1951	78.9641
ENSG00000143971	ETAA1	0.0132871	0.152942	1.1857	1.1857	490.863	413.986
ENSG00000230438	SERPINB9P1	0.0132892	?	1.87841	1.87841	5.99602	3.19207
ENSG00000157326	DHRS4	0.0132929	0.152942	0.818926	-1.22111	77.2965	94.3877
ENSG00000090686	USP48	0.0133003	0.152946	1.07839	1.07839	1240.55	1150.38
ENSG00000147854	UHRF2	0.0133247	0.153066	1.09155	1.09155	823.784	754.69
ENSG00000243836	WDR86-AS1	0.0133296	0.153066	1.44649	1.44649	13.1158	9.06739
ENSG00000242759	LINC00882	0.0133317	0.153066	0.800688	-1.24893	47.0892	58.811
ENSG00000145431	PDGFC	0.0133417	0.153098	0.682727	-1.46471	111.084	162.707
ENSG00000212802	RPL15P3	0.0133486	0.153098	1.09968	1.09968	3813.62	3467.93
ENSG00000282381	---	0.0133613	?	1.80625	1.80625	7.24761	4.01252
ENSG00000075568	TMEM131	0.0133748	0.153107	0.901424	-1.10936	1121.07	1243.66
ENSG00000116521	SCAMP3	0.0133753	0.153107	0.911095	-1.09758	888.608	975.319
ENSG00000169894	MUC3A	0.0133767	0.153107	1.60861	1.60861	62.691	38.9721
[truncated: 34,830 more rows]

## Sheet: Study 1-5_all DEGs
Feature ID	Gene name	P-value (FUS mutant vs FUS WT)	FDR step up (FUS mutant vs FUS WT)	Ratio (FUS mutant vs FUS WT)	Fold change (FUS mutant vs FUS WT)	LSMean(FUS mutant) (FUS mutant vs FUS WT)	LSMean(FUS WT) (FUS mutant vs FUS WT)
ENSG00000183878	UTY	1.3696e-08	1.75841e-05	56.7831	56.7831	95.8082	1.68727
ENSG00000227012	LINC02527	5.4917e-11	3.8965e-07	31.3042	31.3042	8.57337	0.273873
ENSG00000189223	PAX8-AS1	0.000362359	0.0193667	23.1451	23.1451	251.811	10.8796
ENSG00000268883	PNMA6B	3.13476e-08	3.44524e-05	21.9077	21.9077	74.3675	3.39459
ENSG00000262539	---	0.000162059	0.0124546	10.9978	10.9978	8.95277	0.814054
ENSG00000124205	EDN3	6.36555e-10	1.98478e-06	6.65485	6.65485	14.0536	2.11178
ENSG00000138083	SIX3	0.000461442	0.0221538	6.64445	6.64445	15.0514	2.26526
ENSG00000286099	---	0.00160757	0.0484265	6.38364	6.38364	4.74699	0.743618
ENSG00000008196	TFAP2B	0.000554207	0.0249636	5.89641	5.89641	4.19994	0.712287
ENSG00000279058	AGAP14P	1.69315e-05	0.00327033	5.55073	5.55073	20.62	3.71483
ENSG00000248498	ASNSP1	0.000907879	0.0341056	5.44168	5.44168	10.5912	1.94632
ENSG00000162344	FGF19	1.9739e-06	0.000685848	5.30125	5.30125	6.6088	1.24665
ENSG00000177133	PRDM16-DT	1.29503e-05	0.00264162	4.92756	4.92756	25.3528	5.1451
ENSG00000154620	TMSB4Y	0.00134764	0.0438353	4.79654	4.79654	13.093	2.72968
ENSG00000230798	FOXD3-AS1	7.47145e-09	1.2544e-05	4.42903	4.42903	9.74203	2.19959
ENSG00000143631	FLG	0.000797918	0.0314357	4.35223	4.35223	4.70551	1.08117
ENSG00000185985	SLITRK2	0.000973358	0.0359467	3.76125	3.76125	1164.98	309.731
ENSG00000286058	---	0.000657812	0.0273298	3.75425	3.75425	132.463	35.2835
ENSG00000187140	FOXD3	4.78825e-07	0.000248829	3.61702	3.61702	8.84675	2.44587
ENSG00000137203	TFAP2A	0.000214706	0.0146113	3.27375	3.27375	38.9963	11.9118
ENSG00000203740	NTMT2	0.00012418	0.0105614	3.27078	3.27078	5.5515	1.6973
ENSG00000198028	ZNF560	0.000116403	0.0102444	3.22358	3.22358	11.1771	3.4673
ENSG00000180178	FAR2P1	0.000317628	0.0180535	3.19602	3.19602	53.3503	16.6927
ENSG00000203883	SOX18	0.000293815	0.0172954	3.12496	3.12496	3.81131	1.21964
ENSG00000085276	MECOM	1.97968e-06	0.000685848	3.10359	3.10359	289.264	93.203
ENSG00000205578	POM121B	0.000418698	0.0209193	3.09884	3.09884	19.1305	6.17345
ENSG00000259485	LINC02253	1.00631e-08	1.55877e-05	2.94533	2.94533	11.7313	3.98302
ENSG00000123612	ACVR1C	8.85914e-07	0.000379136	2.92721	2.92721	60.5838	20.6967
ENSG00000138136	LBX1	0.00108879	0.0384528	2.91404	2.91404	20.2549	6.95078
ENSG00000180543	TSPYL5	0.00105219	0.0378961	2.91127	2.91127	596.134	204.768
ENSG00000171291	ZNF439	5.19504e-07	0.000263691	2.87565	2.87565	186.952	65.0123
ENSG00000106538	RARRES2	4.988e-09	9.89711e-06	2.8697	2.8697	42.1521	14.6887
ENSG00000111087	GLI1	0.000554722	0.0249636	2.85186	2.85186	10.4811	3.67517
ENSG00000231977	---	8.08804e-05	0.0085694	2.76386	2.76386	33.682	12.1866
ENSG00000214415	GNAT3	0.0006615	0.0273445	2.76077	2.76077	13.352	4.83632
ENSG00000205927	OLIG2	9.70209e-06	0.00225274	2.73985	2.73985	13.9086	5.07642
ENSG00000138061	CYP1B1	0.000624302	0.0266133	2.71558	2.71558	21.82	8.03512
ENSG00000163219	ARHGAP25	1.07127e-08	1.55877e-05	2.71142	2.71142	24.4699	9.02476
ENSG00000137868	STRA6	4.36671e-05	0.0058832	2.67046	2.67046	34.8301	13.0428
ENSG00000184470	TXNRD2	0.00157208	0.0481555	2.65791	2.65791	158.009	59.4487
ENSG00000250208	FZD10-AS1	0.000245872	0.0157743	2.57939	2.57939	13.6769	5.30239
ENSG00000164669	INTS4P1	0.000530411	0.0241959	2.52902	2.52902	21.8007	8.62022
ENSG00000112246	SIM1	0.000146757	0.0118634	2.52799	2.52799	51.3236	20.3021
ENSG00000170689	HOXB9	0.000412283	0.0208298	2.5096	2.5096	60.2407	24.0041
ENSG00000247498	GPRC5D-AS1	0.00159264	0.0484137	2.47632	2.47632	9.67586	3.90735
ENSG00000204792	LINC01291	0.000912138	0.0342067	2.43079	2.43079	39.9352	16.4289
ENSG00000142611	PRDM16	0.000603361	0.0261161	2.42819	2.42819	70.5795	29.0667
ENSG00000275713	H2BC9	9.88352e-05	0.00926673	2.4086	2.4086	40.3291	16.7438
ENSG00000263809	---	0.00106856	0.0381752	2.40391	2.40391	16.939	7.04643
ENSG00000278897	---	0.000313033	0.0180271	2.38559	2.38559	20.408	8.55471
ENSG00000258616	LINC02303	0.00113593	0.0395406	2.35486	2.35486	5.56345	2.36254
ENSG00000230778	ANKRD63	3.40676e-08	3.44524e-05	2.34968	2.34968	33.8356	14.4001
ENSG00000007350	TKTL1	2.3922e-05	0.00392572	2.31314	2.31314	22.3429	9.65912
ENSG00000178403	NEUROG2	0.000259478	0.0163681	2.28986	2.28986	123.091	53.7547
ENSG00000136541	ERMN	1.22168e-06	0.000493787	2.24945	2.24945	2.3444	1.04221
ENSG00000107187	LHX3	0.00128242	0.0424833	2.24274	2.24274	60.4541	26.9554
ENSG00000162992	NEUROD1	0.000200296	0.0141021	2.21766	2.21766	92.8948	41.8886
ENSG00000275714	H3C1	3.10811e-07	0.000199523	2.2073	2.2073	11.3906	5.1604
ENSG00000140451	PIF1	8.11576e-07	0.000361367	2.1998	2.1998	35.1168	15.9637
ENSG00000268119	---	0.000177683	0.0132619	2.18715	2.18715	165.154	75.5109
ENSG00000188729	OSTN	0.000461833	0.0221538	2.18457	2.18457	16.6965	7.6429
ENSG00000215374	FAM66B	4.60691e-05	0.00605725	2.15402	2.15402	159.28	73.9457
ENSG00000113248	PCDHB15	7.14102e-11	3.8965e-07	2.15198	2.15198	527.223	244.995
ENSG00000270022	---	0.00153256	0.0471786	2.13387	2.13387	5.196	2.43501
ENSG00000267586	LINC00907	0.000282029	0.0170933	2.11971	2.11971	8.90549	4.20128
ENSG00000072182	ASIC4	0.00012436	0.0105614	2.10693	2.10693	816.735	387.641
ENSG00000197467	COL13A1	0.000321353	0.0180613	2.0787	2.0787	10.6238	5.11081
ENSG00000286948	---	0.000582445	0.0257337	2.06349	2.06349	10.8704	5.26796
ENSG00000162998	FRZB	3.47898e-07	0.000205222	2.06341	2.06341	285.541	138.383
ENSG00000233820	---	0.00128292	0.0424833	2.06166	2.06166	10.8054	5.2411
ENSG00000127241	MASP1	0.00125496	0.0421262	2.05932	2.05932	58.2041	28.2637
ENSG00000167723	TRPV3	0.000250198	0.0159673	2.01798	2.01798	19.3153	9.57164
ENSG00000168505	GBX2	0.000529654	0.0241959	2.01553	2.01553	222.569	110.427
ENSG00000229743	LINC01159	2.89715e-06	0.000843109	2.00378	2.00378	15.2752	7.6232
ENSG00000272512	---	4.05207e-05	0.00565286	1.97952	1.97952	100.882	50.9628
ENSG00000105357	MYH14	0.000302133	0.0175397	1.9476	1.9476	95.0206	48.7885
ENSG00000278705	H4C2	7.17584e-09	1.2544e-05	1.92251	1.92251	4.64033	2.41368
ENSG00000215612	HMX1	0.000439425	0.021487	1.88149	1.88149	19.7082	10.4748
ENSG00000116183	PAPPA2	0.00147415	0.0461208	1.87639	1.87639	282.76	150.694
ENSG00000141401	IMPA2	0.000241255	0.0156769	1.86542	1.86542	53.7969	28.8389
ENSG00000233639	PANTR1	1.03279e-05	0.00229389	1.8357	1.8357	75.1014	40.9116
ENSG00000112280	COL9A1	8.01852e-05	0.00853718	1.83497	1.83497	39.1105	21.314
ENSG00000267481	---	6.07997e-07	0.000282344	1.82493	1.82493	38.3203	20.9982
ENSG00000234773	---	0.000428598	0.0211164	1.82289	1.82289	62.1822	34.1119
ENSG00000106853	PTGR1	0.000303767	0.0175397	1.82078	1.82078	316.609	173.886
ENSG00000147437	GNRH1	1.08733e-07	8.17859e-05	1.81849	1.81849	29.8663	16.4237
ENSG00000239713	APOBEC3G	0.00153032	0.0471762	1.80546	1.80546	25.0827	13.8927
ENSG00000163923	RPL39L	4.1276e-06	0.00114037	1.80392	1.80392	198.378	109.971
ENSG00000272070	---	0.00158118	0.0483274	1.79951	1.79951	53.9732	29.9933
ENSG00000118495	PLAGL1	0.00048664	0.022891	1.79623	1.79623	291.434	162.248
ENSG00000002933	TMEM176A	0.000201117	0.0141144	1.79363	1.79363	198.001	110.391
ENSG00000166250	CLMP	1.854e-05	0.00337564	1.78113	1.78113	357.645	200.797
ENSG00000279254	---	0.00104474	0.0376901	1.7777	1.7777	13.1802	7.41422
ENSG00000237440	ZNF737	4.11308e-05	0.00565286	1.77247	1.77247	861.786	486.205
ENSG00000152785	BMP3	3.98719e-05	0.00562042	1.77182	1.77182	13.6199	7.68697
ENSG00000259425	---	0.00067378	0.0276427	1.75638	1.75638	9.23278	5.25672
ENSG00000242516	LINC00960	0.00115537	0.0400459	1.74889	1.74889	75.501	43.1708
ENSG00000259316	---	0.00165876	0.0495875	1.74427	1.74427	30.7295	17.6174
ENSG00000176387	HSD11B2	1.01577e-05	0.0022856	1.74112	1.74112	139.879	80.3386
ENSG00000198400	NTRK1	0.00144394	0.0456512	1.73776	1.73776	22.5227	12.9607
ENSG00000278023	RDM1	0.00119596	0.041107	1.72643	1.72643	7.94317	4.60093
ENSG00000288075	---	0.000581878	0.0257337	1.70575	1.70575	117.351	68.7976
ENSG00000146242	TPBG	1.04048e-05	0.00229389	1.70126	1.70126	250.684	147.352
ENSG00000277157	H4C4	0.000874015	0.0333501	1.67705	1.67705	9.77404	5.82812
ENSG00000154764	WNT7A	0.000559687	0.0251352	1.66242	1.66242	91.6623	55.1379
ENSG00000016082	ISL1	0.00141374	0.0449801	1.65854	1.65854	1111.94	670.432
ENSG00000130762	ARHGEF16	0.00060371	0.0261161	1.65235	1.65235	46.7728	28.3069
ENSG00000253554	LINC01414	0.000193486	0.0140383	1.65121	1.65121	80.3503	48.6614
ENSG00000141314	RHBDL3	2.45701e-05	0.00396333	1.64511	1.64511	609.576	370.537
ENSG00000283093	CENPVL2	0.000740807	0.0296676	1.64461	1.64461	37.3497	22.7104
ENSG00000173041	ZNF680	0.00133842	0.0436004	1.64342	1.64342	217.449	132.315
ENSG00000081665	ZNF506	0.00149139	0.046568	1.63398	1.63398	685.721	419.662
ENSG00000251095	---	0.00155384	0.0477663	1.63361	1.63361	52.144	31.9195
ENSG00000175701	MTLN	7.76108e-06	0.00192492	1.61425	1.61425	34.3126	21.256
ENSG00000170745	KCNS3	0.00141737	0.04503	1.60585	1.60585	25.3521	15.7873
ENSG00000127252	PLAAT1	5.48011e-05	0.00681468	1.60096	1.60096	64.0706	40.0202
ENSG00000107438	PDLIM1	1.82362e-05	0.00337308	1.59609	1.59609	1093.08	684.85
ENSG00000066735	KIF26A	0.000396405	0.020533	1.59398	1.59398	2012.49	1262.56
ENSG00000115129	TP53I3	0.00108535	0.0384393	1.58991	1.58991	336.017	211.344
ENSG00000080709	KCNN2	0.000114905	0.0101535	1.56698	1.56698	97.8069	62.4175
ENSG00000236439	---	0.000404255	0.0207119	1.54069	1.54069	363.007	235.614
ENSG00000255737	AGAP2-AS1	1.13864e-05	0.00243646	1.54013	1.54013	121.729	79.0386
ENSG00000198914	POU3F3	0.000128258	0.0107255	1.53624	1.53624	319.905	208.239
ENSG00000145736	GTF2H2	0.00150598	0.0468209	1.52705	1.52705	394.79	258.531
ENSG00000164104	HMGB2	2.26346e-05	0.00380017	1.52703	1.52703	634.759	415.682
ENSG00000253981	ALG1L13P	0.00113651	0.0395406	1.52151	1.52151	25.673	16.8734
ENSG00000183850	ZNF730	0.000284984	0.0171779	1.51761	1.51761	90.8811	59.8845
ENSG00000128045	RASL11B	8.8776e-06	0.00210611	1.50122	1.50122	135.418	90.2053
ENSG00000267565	---	0.00118387	0.0408846	1.49948	1.49948	24.6092	16.4118
ENSG00000180447	GAS1	8.20337e-05	0.00860801	1.49803	1.49803	83.8792	55.9929
ENSG00000101680	LAMA1	4.47983e-07	0.00023848	1.49642	1.49642	411.095	274.719
ENSG00000213297	ZNF625-ZNF20	0.000169739	0.0129084	1.49567	1.49567	167.617	112.069
ENSG00000174498	IGDCC3	0.000919898	0.0343796	1.48892	1.48892	2537.74	1704.42
ENSG00000178401	DNAJC22	0.000736792	0.0295611	1.48682	1.48682	206.769	139.068
ENSG00000162591	MEGF6	0.000415943	0.0209179	1.48545	1.48545	582.321	392.017
ENSG00000204869	IGFL4	0.000245545	0.0157743	1.47773	1.47773	46.512	31.4752
ENSG00000275367	---	0.000154773	0.0121952	1.4765	1.4765	184.767	125.138
ENSG00000167771	RCOR2	1.92251e-05	0.00343941	1.46534	1.46534	1487.98	1015.45
ENSG00000163273	NPPC	0.000481978	0.0228688	1.4646	1.4646	100.324	68.4993
ENSG00000140534	TICRR	0.000145531	0.0118521	1.46047	1.46047	117.745	80.6208
ENSG00000175745	NR2F1	8.13595e-05	0.00857851	1.45915	1.45915	1579.88	1082.74
ENSG00000256683	ZNF350	0.000114855	0.0101535	1.45656	1.45656	148.377	101.868
ENSG00000100479	POLE2	0.00147252	0.0461208	1.455	1.455	33.6046	23.0959
ENSG00000092470	WDR76	6.88319e-05	0.00774394	1.44381	1.44381	98.5114	68.2302
ENSG00000214796	TUBA5P	1.74661e-06	0.000646128	1.44344	1.44344	170.53	118.142
ENSG00000137135	ARHGEF39	0.000182406	0.01345	1.44305	1.44305	70.6097	48.931
ENSG00000076003	MCM6	0.000316671	0.0180535	1.43259	1.43259	555.529	387.78
ENSG00000184144	CNTN2	0.000723255	0.0291705	1.43144	1.43144	2941.55	2054.95
ENSG00000103995	CEP152	4.1628e-05	0.00565609	1.42996	1.42996	87.3673	61.0975
ENSG00000180611	MB21D2	0.000397	0.020533	1.42909	1.42909	1004.25	702.721
ENSG00000284946	---	0.000287044	0.0171992	1.42419	1.42419	250.677	176.013
ENSG00000101198	NKAIN4	0.000500047	0.0233206	1.42325	1.42325	381.648	268.153
ENSG00000159259	CHAF1B	0.000161544	0.0124546	1.42308	1.42308	101.772	71.5155
ENSG00000099282	TSPAN15	0.00130804	0.0429313	1.41727	1.41727	124.698	87.9846
ENSG00000134323	MYCN	0.000265271	0.0165893	1.41589	1.41589	728.676	514.643
ENSG00000159176	CSRP1	0.00146418	0.0460479	1.41182	1.41182	903.466	639.93
ENSG00000035499	DEPDC1B	0.000522432	0.0240055	1.4103	1.4103	151.157	107.181
ENSG00000082684	SEMA5B	2.62581e-06	0.000795986	1.40705	1.40705	794.47	564.635
ENSG00000242797	GLYCTK-AS1	0.000447335	0.0216007	1.40507	1.40507	92.5497	65.8683
ENSG00000187741	FANCA	9.34112e-05	0.00898147	1.39963	1.39963	163.037	116.486
ENSG00000249026	CTNNA1P1	0.000777497	0.0307979	1.39725	1.39725	17.6051	12.5998
ENSG00000145365	TIFA	0.00121593	0.0414025	1.39707	1.39707	88.619	63.4319
ENSG00000157570	TSPAN18	6.2877e-05	0.00733879	1.39605	1.39605	599.297	429.281
ENSG00000127586	CHTF18	2.20161e-05	0.00377281	1.39399	1.39399	237.952	170.698
ENSG00000206417	H1-10-AS1	0.00081688	0.0317811	1.39275	1.39275	63.4595	45.5642
ENSG00000134532	SOX5	8.62331e-05	0.00879203	1.39142	1.39142	503.492	361.855
ENSG00000176244	ACBD7	7.53264e-05	0.00818601	1.38758	1.38758	159.575	115.002
ENSG00000182580	EPHB3	0.000646777	0.0270951	1.38665	1.38665	980.694	707.239
ENSG00000187323	DCC	0.000604263	0.0261161	1.38504	1.38504	3484.48	2515.8
ENSG00000120647	CCDC77	7.48691e-07	0.000340436	1.38273	1.38273	218.915	158.321
ENSG00000171121	KCNMB3	0.00152839	0.0471762	1.38223	1.38223	67.3547	48.7289
ENSG00000139880	CDH24	4.5334e-05	0.00603329	1.38155	1.38155	817.656	591.84
ENSG00000153094	BCL2L11	0.00065864	0.0273298	1.37863	1.37863	539.509	391.337
ENSG00000168916	ZNF608	3.37812e-08	3.44524e-05	1.3766	1.3766	2361.6	1715.53
ENSG00000072135	PTPN18	8.49756e-05	0.00875889	1.37584	1.37584	564.882	410.574
ENSG00000173295	FAM86B3P	0.000913888	0.0342136	1.37036	1.37036	60.1991	43.9294
ENSG00000183763	TRAIP	0.000122794	0.0105516	1.36735	1.36735	56.1854	41.0906
ENSG00000185262	UBALD2	4.85776e-05	0.00628205	1.36622	1.36622	571.907	418.604
ENSG00000147872	PLIN2	2.01744e-05	0.00357989	1.36592	1.36592	356.756	261.184
ENSG00000171295	ZNF440	0.000150696	0.012004	1.36247	1.36247	362.828	266.301
ENSG00000198453	ZNF568	0.000953293	0.0355061	1.36083	1.36083	297.246	218.43
ENSG00000014138	POLA2	0.000587312	0.0258237	1.35502	1.35502	121.636	89.7668
ENSG00000271576	PRKACB-DT	0.000244719	0.0157743	1.35145	1.35145	87.9634	65.0882
ENSG00000223547	ZNF844	0.000966006	0.0357357	1.34876	1.34876	356.54	264.347
ENSG00000188611	ASAH2	0.000402541	0.0207119	1.34577	1.34577	126.681	94.1332
ENSG00000196466	ZNF799	2.90527e-05	0.00448337	1.3456	1.3456	109.688	81.5163
ENSG00000115392	FANCL	0.00128661	0.0424833	1.34549	1.34549	271.024	201.432
ENSG00000138376	BARD1	0.00126029	0.0421888	1.34469	1.34469	227.527	169.204
ENSG00000233016	SNHG7	8.27836e-07	0.000361367	1.3444	1.3444	963.106	716.384
ENSG00000183891	TTC32	0.000211651	0.0145267	1.34218	1.34218	163.044	121.477
ENSG00000139675	HNRNPA1L2	0.000479373	0.0227947	1.33776	1.33776	477.068	356.616
ENSG00000196268	ZNF493	9.12341e-05	0.00894689	1.33025	1.33025	700.794	526.814
ENSG00000176658	MYO1D	6.77098e-05	0.0076761	1.32851	1.32851	241.611	181.866
ENSG00000175906	ARL4D	0.000687376	0.0280424	1.32828	1.32828	320.275	241.12
ENSG00000122644	ARL4A	2.21912e-05	0.00377281	1.32587	1.32587	424.784	320.382
ENSG00000213445	SIPA1	0.00120642	0.0411521	1.32371	1.32371	168.985	127.661
ENSG00000185842	DNAH14	5.88231e-05	0.00708206	1.31488	1.31488	432.232	328.725
ENSG00000285793	ANAPC1P2	0.000387158	0.0203128	1.31278	1.31278	342.3	260.745
ENSG00000166508	MCM7	2.6031e-06	0.000795986	1.3112	1.3112	1477.02	1126.47
ENSG00000146197	SCUBE3	0.00122431	0.041558	1.30975	1.30975	695.898	531.319
ENSG00000184635	ZNF93	0.000827796	0.0320914	1.30894	1.30894	209.326	159.92
ENSG00000085552	IGSF9	0.000587803	0.0258237	1.308	1.308	657.435	502.625
ENSG00000183814	LIN9	0.00105999	0.0380514	1.30316	1.30316	134.792	103.435
ENSG00000255397	NASPP1	0.00147495	0.0461208	1.30163	1.30163	48.9138	37.5788
ENSG00000163918	RFC4	2.97468e-06	0.000854282	1.3013	1.3013	343.452	263.93
ENSG00000177599	ZNF491	0.00157312	0.0481555	1.30046	1.30046	178.752	137.453
ENSG00000127337	YEATS4	2.14353e-06	0.000708858	1.295	1.295	349.6	269.962
ENSG00000197020	ZNF100	0.000275313	0.0168792	1.2944	1.2944	260.658	201.374
ENSG00000166582	CENPV	3.83198e-07	0.000214453	1.29419	1.29419	1379.25	1065.72
ENSG00000115884	SDC1	0.0014066	0.0449493	1.29189	1.29189	769.139	595.359
ENSG00000227811	INKA2-AS1	8.7111e-05	0.00880225	1.29137	1.29137	123.356	95.5231
ENSG00000183474	GTF2H2C	0.000274401	0.0168792	1.29103	1.29103	710.499	550.335
ENSG00000175093	SPSB4	3.61611e-05	0.00526168	1.29094	1.29094	943.96	731.217
ENSG00000119326	CTNNAL1	0.000626402	0.0266508	1.29087	1.29087	201.704	156.254
ENSG00000164002	EXO5	0.00111608	0.0391633	1.29024	1.29024	241.496	187.171
ENSG00000118418	HMGN3	0.000105597	0.00968389	1.28936	1.28936	671.216	520.581
ENSG00000172167	MTBP	0.000161112	0.0124546	1.28502	1.28502	87.7804	68.3104
ENSG00000227518	MIR1302-9HG	0.000444444	0.0215565	1.28325	1.28325	129.365	100.811
ENSG00000121957	GPSM2	0.000333158	0.0185026	1.28312	1.28312	290.327	226.266
ENSG00000181218	H2AW	0.00011351	0.0101121	1.28116	1.28116	453.028	353.609
ENSG00000240225	ZNF542P	1.57967e-06	0.000604875	1.27673	1.27673	702.664	550.364
ENSG00000165804	ZNF219	1.22201e-05	0.00254015	1.27416	1.27416	678.588	532.577
ENSG00000129595	EPB41L4A	0.000106346	0.00971179	1.27382	1.27382	890.733	699.26
ENSG00000180346	TIGD2	0.000107946	0.00974998	1.27091	1.27091	171.919	135.272
ENSG00000173894	CBX2	0.00128137	0.0424833	1.26884	1.26884	682.098	537.577
ENSG00000174652	ZNF266	8.93812e-05	0.00890792	1.26751	1.26751	662.137	522.393
ENSG00000151967	SCHIP1	0.00147493	0.0461208	1.26644	1.26644	627.309	495.331
ENSG00000225603	---	0.000724383	0.0291705	1.26437	1.26437	61.1929	48.3981
ENSG00000132780	NASP	2.70126e-10	1.17915e-06	1.26415	1.26415	2140.67	1693.37
ENSG00000141569	TRIM65	0.000507004	0.0235444	1.26259	1.26259	286.544	226.95
ENSG00000125885	MCM8	0.000470903	0.02249	1.25788	1.25788	251.434	199.888
ENSG00000256771	ZNF253	9.46993e-05	0.00898655	1.25761	1.25761	603.48	479.863
ENSG00000129757	CDKN1C	0.00139654	0.044759	1.25746	1.25746	1218.79	969.244
ENSG00000198056	PRIM1	0.00107695	0.0383452	1.25623	1.25623	179.14	142.601
ENSG00000113368	LMNB1	0.00150349	0.0468118	1.25585	1.25585	1592.99	1268.46
ENSG00000185485	SDHAP1	0.000257568	0.0162947	1.25408	1.25408	326.384	260.258
ENSG00000133639	BTG1	0.000362511	0.0193667	1.25274	1.25274	1928.27	1539.24
ENSG00000189266	PNRC2	5.2053e-06	0.00135251	1.2455	1.2455	1516.7	1217.74
ENSG00000198185	ZNF334	0.00160859	0.0484265	1.24538	1.24538	505.91	406.231
ENSG00000228283	KATNBL1P6	0.00159728	0.0484265	1.24537	1.24537	104.651	84.0316
ENSG00000155561	NUP205	0.000123615	0.0105614	1.24254	1.24254	1593.49	1282.45
ENSG00000178913	TAF7	6.13886e-05	0.00724253	1.24128	1.24128	3398.54	2737.94
ENSG00000123636	BAZ2B	0.000343385	0.0189261	1.24127	1.24127	4512.45	3635.34
ENSG00000229097	CALM2P2	0.00107015	0.0381752	1.23895	1.23895	801.897	647.238
ENSG00000180667	YOD1	8.5478e-05	0.00875889	1.23856	1.23856	939.85	758.825
ENSG00000256087	ZNF432	1.20775e-05	0.00253465	1.23279	1.23279	518.434	420.536
ENSG00000151693	ASAP2	3.88946e-06	0.00108835	1.23197	1.23197	1310.73	1063.93
ENSG00000143033	MTF2	0.000486606	0.022891	1.23088	1.23088	1909.11	1551.01
ENSG00000130695	CEP85	0.000563703	0.0252158	1.22942	1.22942	639.034	519.784
ENSG00000089335	ZNF302	0.000281336	0.0170933	1.22886	1.22886	1223.92	995.975
ENSG00000188002	---	2.4118e-05	0.00392836	1.22639	1.22639	277.517	226.287
ENSG00000224578	HNRNPA1P48	0.000207037	0.0143911	1.22615	1.22615	5124.64	4179.45
ENSG00000102935	ZNF423	0.00150311	0.0468118	1.22484	1.22484	1120.73	915.003
ENSG00000186625	KATNA1	0.00144311	0.0456512	1.22351	1.22351	177.589	145.147
ENSG00000160949	TONSL	0.000857454	0.0328907	1.22313	1.22313	280.713	229.503
ENSG00000137338	PGBD1	4.20147e-08	3.82089e-05	1.21576	1.21576	591.452	486.486
ENSG00000182796	TMEM198B	0.00122696	0.0415833	1.21457	1.21457	439.359	361.74
ENSG00000259781	HMGB1P6	3.74291e-05	0.00537039	1.2135	1.2135	746.071	614.808
ENSG00000140332	TLE3	0.000157959	0.0124015	1.21011	1.21011	1767.37	1460.5
ENSG00000143815	LBR	6.179e-05	0.0072507	1.20907	1.20907	1611.62	1332.94
ENSG00000183044	ABAT	0.000890827	0.0336824	1.20875	1.20875	3900.92	3227.23
ENSG00000117519	CNN3	0.00164207	0.0492983	1.20647	1.20647	2799.2	2320.16
ENSG00000138050	THUMPD2	0.00120666	0.0411521	1.20586	1.20586	213.945	177.42
ENSG00000109065	NAT9	0.00151821	0.0470022	1.20581	1.20581	611.899	507.458
ENSG00000169740	ZNF32	0.000957227	0.0355314	1.20388	1.20388	625.007	519.159
ENSG00000183496	MEX3B	2.12251e-06	0.000708858	1.2035	1.2035	1744.26	1449.32
ENSG00000132967	HMGB1P5	0.000317298	0.0180535	1.20257	1.20257	1136.04	944.676
ENSG00000144161	ZC3H8	0.000125538	0.0105791	1.20147	1.20147	564.962	470.224
ENSG00000058453	CROCC	0.000108998	0.00974998	1.2003	1.2003	685.539	571.14
ENSG00000186104	CYP2R1	0.000516807	0.0238535	1.19998	1.19998	355.874	296.567
ENSG00000125962	ARMCX5	0.000660281	0.0273445	1.19922	1.19922	575.098	479.561
ENSG00000101624	CEP76	0.00137442	0.0444417	1.19889	1.19889	205.297	171.239
ENSG00000132781	MUTYH	0.000407621	0.0207383	1.19748	1.19748	196.136	163.791
ENSG00000196757	ZNF700	0.00010301	0.00954393	1.19684	1.19684	239.015	199.706
ENSG00000146757	ZNF92	0.000219123	0.014761	1.19651	1.19651	743.392	621.3
ENSG00000148516	ZEB1	0.000103197	0.00954393	1.19646	1.19646	2137.52	1786.54
ENSG00000177410	ZFAS1	0.00124415	0.0419702	1.19612	1.19612	1826.28	1526.84
ENSG00000164032	H2AZ1	0.000300915	0.0175397	1.19492	1.19492	2861.59	2394.79
ENSG00000119778	ATAD2B	1.17699e-05	0.00249408	1.1949	1.1949	914.268	765.144
ENSG00000170035	UBE2E3	0.00112688	0.0393525	1.19355	1.19355	3267.95	2738
ENSG00000189042	ZNF567	0.00101207	0.0370363	1.1908	1.1908	209.927	176.291
ENSG00000115421	PAPOLG	4.17223e-05	0.00565609	1.19074	1.19074	798.279	670.405
ENSG00000168564	CDKN2AIP	2.36764e-07	0.000156594	1.19061	1.19061	663.191	557.018
ENSG00000081377	CDC14B	0.000213625	0.0146113	1.18878	1.18878	455.133	382.856
ENSG00000153048	CARHSP1	4.21566e-06	0.00115014	1.18875	1.18875	2001.89	1684.04
ENSG00000233396	LINC01719	0.000608329	0.0262399	1.18867	1.18867	410.123	345.025
ENSG00000163510	CWC22	0.000703713	0.0286553	1.18844	1.18844	533.33	448.764
ENSG00000101442	ACTR5	0.00144894	0.0456512	1.18811	1.18811	200.74	168.958
ENSG00000278259	MYO19	0.00042706	0.0210958	1.18487	1.18487	380.373	321.026
ENSG00000111581	NUP107	0.000199495	0.0140912	1.18403	1.18403	631.252	533.14
ENSG00000157212	PAXIP1	0.00160711	0.0484265	1.1818	1.1818	320.549	271.239
ENSG00000160917	CPSF4	0.00064049	0.0270393	1.18075	1.18075	733.844	621.506
ENSG00000151503	NCAPD3	0.00158316	0.0483274	1.17812	1.17812	574.883	487.965
ENSG00000143321	HDGF	0.000588032	0.0258237	1.17715	1.17715	2775.05	2357.43
ENSG00000135486	HNRNPA1	0.000152743	0.0120789	1.17707	1.17707	8894.97	7556.87
ENSG00000162086	ZNF75A	2.30703e-05	0.00381463	1.17648	1.17648	434.662	369.458
ENSG00000181588	MEX3D	0.000752653	0.0300318	1.17643	1.17643	1382.93	1175.53
ENSG00000156976	EIF4A2	4.86423e-05	0.00628205	1.17613	1.17613	14764	12553.1
ENSG00000124795	DEK	0.000144754	0.011833	1.17544	1.17544	1582.61	1346.4
ENSG00000073792	IGF2BP2	0.000352484	0.019269	1.17505	1.17505	2124.97	1808.41
ENSG00000101138	CSTF1	0.000236675	0.0154926	1.17455	1.17455	555.055	472.569
ENSG00000112983	BRD8	9.61697e-07	0.000396038	1.17269	1.17269	1264.76	1078.51
ENSG00000124279	FASTKD3	0.000351879	0.019269	1.17206	1.17206	200.198	170.809
ENSG00000101639	CEP192	1.81445e-05	0.00337308	1.17145	1.17145	694.703	593.03
ENSG00000205268	PDE7A	0.00162685	0.0489084	1.17119	1.17119	1114.04	951.209
ENSG00000205476	CCDC85C	0.000118497	0.0103453	1.17098	1.17098	1738.03	1484.26
ENSG00000213551	DNAJC9	0.00131258	0.0430155	1.17001	1.17001	677.282	578.869
ENSG00000198586	TLK1	0.00101341	0.0370363	1.16972	1.16972	913.173	780.677
ENSG00000100281	HMGXB4	0.000992603	0.0364723	1.16777	1.16777	711.99	609.7
ENSG00000162714	ZNF496	0.00160569	0.0484265	1.16695	1.16695	1640.95	1406.19
ENSG00000105373	NOP53	0.000888582	0.0336705	1.16228	1.16228	2275.2	1957.53
ENSG00000124181	PLCG1	0.000658545	0.0273298	1.15914	1.15914	2747.91	2370.64
ENSG00000082258	CCNT2	5.49521e-05	0.00681468	1.159	1.159	2020.21	1743.07
ENSG00000078403	MLLT10	8.28986e-06	0.00201038	1.15717	1.15717	955.452	825.682
ENSG00000107672	NSMCE4A	1.45278e-05	0.00290903	1.15626	1.15626	369.991	319.99
ENSG00000162191	UBXN1	0.000406879	0.0207383	1.152	1.152	1354	1175.35
ENSG00000180098	TRNAU1AP	0.000643092	0.0270463	1.15151	1.15151	473.518	411.216
ENSG00000205250	E2F4	7.29911e-05	0.00808682	1.15002	1.15002	767.95	667.773
ENSG00000171681	ATF7IP	0.000242056	0.0156769	1.14993	1.14993	4625.24	4022.19
ENSG00000181666	ZNF875	0.000150518	0.012004	1.14839	1.14839	748.5	651.782
ENSG00000170468	RIOX1	0.000643561	0.0270463	1.1476	1.1476	410.091	357.346
ENSG00000165138	ANKS6	0.00018095	0.0134029	1.14695	1.14695	284.052	247.658
ENSG00000270647	TAF15	0.000266025	0.0165893	1.14536	1.14536	2164.44	1889.74
ENSG00000182504	CEP97	0.000644372	0.0270463	1.14404	1.14404	1424.79	1245.41
ENSG00000095002	MSH2	1.25742e-05	0.0025891	1.14381	1.14381	1330.84	1163.52
ENSG00000125482	TTF1	0.000107165	0.00974575	1.14242	1.14242	377.818	330.716
ENSG00000167384	ZNF180	0.00102047	0.0371099	1.14111	1.14111	359.409	314.965
ENSG00000134744	TUT4	0.000879437	0.0334984	1.14108	1.14108	2152.68	1886.53
ENSG00000171823	FBXL14	0.000438517	0.021487	1.13818	1.13818	365.374	321.016
ENSG00000136536	MARCHF7	0.000488193	0.0229146	1.13775	1.13775	1859.34	1634.23
ENSG00000137656	BUD13	0.000537591	0.0244447	1.13618	1.13618	408.083	359.171
ENSG00000171606	ZNF274	0.000891983	0.0336824	1.13612	1.13612	657.331	578.574
ENSG00000197841	ZNF181	0.000403779	0.0207119	1.13539	1.13539	494.636	435.653
ENSG00000196205	EEF1A1P5	0.000843601	0.0324163	1.13522	1.13522	62045.4	54655
ENSG00000101189	MRGBP	0.000423855	0.0210251	1.13519	1.13519	393.73	346.841
ENSG00000135999	EPC2	0.000906221	0.0341021	1.13022	1.13022	1171.44	1036.47
ENSG00000115042	FAHD2A	0.000151833	0.0120505	1.12621	1.12621	467.322	414.949
ENSG00000176624	MEX3C	5.67847e-08	4.76685e-05	1.12568	1.12568	1866.71	1658.3
ENSG00000143727	ACP1	5.54983e-06	0.00140849	1.12536	1.12536	1808.91	1607.41
ENSG00000169045	HNRNPH1	0.000814582	0.031778	1.12492	1.12492	6684.95	5942.59
ENSG00000110075	PPP6R3	0.000133779	0.0110183	1.1236	1.1236	1969.37	1752.74
ENSG00000172845	SP3	0.000668457	0.0275278	1.12226	1.12226	1860.1	1657.46
ENSG00000166526	ZNF3	0.000388552	0.020337	1.12219	1.12219	1005.01	895.58
ENSG00000196642	RABL6	0.000442026	0.021487	1.11945	1.11945	2383.27	2128.97
ENSG00000116062	MSH6	0.000358511	0.0193667	1.11903	1.11903	1854.41	1657.15
ENSG00000165494	PCF11	0.00061534	0.0264378	1.11553	1.11553	1623.71	1455.56
ENSG00000131051	RBM39	0.00160529	0.0484265	1.11411	1.11411	4169.55	3742.5
ENSG00000139651	ZNF740	0.000981124	0.0361723	1.11403	1.11403	1026.1	921.074
ENSG00000164548	TRA2A	0.000118091	0.0103453	1.10737	1.10737	1445.74	1305.56
ENSG00000100664	EIF5	0.00158545	0.0483295	1.1046	1.1046	6013.7	5444.25
ENSG00000125944	HNRNPR	0.00160829	0.0484265	1.09973	1.09973	4578.9	4163.64
ENSG00000175029	CTBP2	0.000508554	0.0235662	1.09951	1.09951	2740.04	2492.06
ENSG00000109606	DHX15	0.0013774	0.0444722	1.09407	1.09407	2962.1	2707.42
ENSG00000113719	ERGIC1	0.000362915	0.0193667	0.909269	-1.09978	2167.13	2383.37
ENSG00000122512	PMS2	0.000235046	0.0154522	0.907119	-1.10239	781.908	861.968
ENSG00000221914	PPP2R2A	0.00152325	0.0470912	0.904812	-1.1052	1206.03	1332.91
ENSG00000164054	SHISA5	0.00105897	0.0380514	0.903853	-1.10637	3357.63	3714.79
ENSG00000132824	SERINC3	0.000267963	0.0166314	0.900583	-1.11039	2380.26	2643.02
ENSG00000114650	SCAP	0.00166725	0.0497122	0.899544	-1.11167	1957.76	2176.39
ENSG00000148339	SLC25A25	0.00101474	0.0370363	0.896911	-1.11494	1039.14	1158.58
ENSG00000137106	GRHPR	0.0004456	0.0215647	0.896624	-1.11529	1375.62	1534.22
ENSG00000100280	AP1B1	0.00081133	0.031778	0.894114	-1.11843	2021.61	2261.02
ENSG00000087111	PIGS	0.00104396	0.0376901	0.893561	-1.11912	1281.95	1434.65
ENSG00000100380	ST13	0.000531011	0.0241959	0.893324	-1.11941	3409.57	3816.73
ENSG00000090615	GOLGA3	0.00131472	0.0430211	0.89212	-1.12092	2009.78	2252.81
ENSG00000101363	MANBAL	0.000965585	0.0357357	0.891531	-1.12167	548.997	615.791
ENSG00000178719	GRINA	0.000427212	0.0210958	0.88803	-1.12609	2586.19	2912.28
ENSG00000127481	UBR4	0.000599417	0.0261135	0.887533	-1.12672	5445.86	6135.95
ENSG00000100591	AHSA1	0.00129792	0.0427923	0.886437	-1.12811	1539.07	1736.25
ENSG00000123739	PLA2G12A	0.00108664	0.0384393	0.88485	-1.13013	547.144	618.347
ENSG00000151348	EXT2	0.000418847	0.0209193	0.884084	-1.13111	1997.43	2259.32
ENSG00000163902	RPN1	0.00144033	0.0456512	0.883012	-1.13249	3740	4235.5
ENSG00000102910	LONP2	3.70164e-05	0.00535046	0.882789	-1.13277	1603.67	1816.6
ENSG00000138760	SCARB2	0.000197715	0.0140564	0.880964	-1.13512	5699.69	6469.84
ENSG00000110917	MLEC	0.000618826	0.0265353	0.879297	-1.13727	3699.18	4206.98
ENSG00000148606	POLR3A	1.86805e-06	0.000679533	0.876986	-1.14027	1655.24	1887.42
ENSG00000100890	PRORP	0.000365318	0.0194474	0.87337	-1.14499	494.473	566.167
ENSG00000165280	VCP	4.89877e-05	0.00628878	0.872432	-1.14622	6261.49	7177.05
ENSG00000106771	TMEM245	7.59658e-06	0.00190578	0.872108	-1.14665	2282.98	2617.77
ENSG00000182108	DEXI	8.98836e-05	0.00891727	0.869271	-1.15039	599.265	689.388
ENSG00000163444	TMEM183A	0.000988788	0.0363934	0.868989	-1.15076	1390.75	1600.42
ENSG00000136813	ECPAS	9.32488e-06	0.00218844	0.867793	-1.15235	2503.9	2885.36
ENSG00000158290	CUL4B	0.000226401	0.0151503	0.867584	-1.15263	2085.55	2403.86
ENSG00000111911	HINT3	0.000289051	0.0171992	0.867117	-1.15325	1284.58	1481.43
ENSG00000112146	FBXO9	8.47245e-05	0.00875889	0.866986	-1.15342	857.195	988.707
ENSG00000127526	SLC35E1	0.000595111	0.0259778	0.866409	-1.15419	999.159	1153.22
ENSG00000107959	PITRM1	0.00166079	0.0495875	0.865852	-1.15493	1475.87	1704.53
ENSG00000138138	ATAD1	0.00119915	0.0411519	0.864911	-1.15619	2780.07	3214.29
ENSG00000150768	DLAT	1.78252e-05	0.00335391	0.862872	-1.15892	969.927	1124.07
ENSG00000197930	ERO1A	0.000373723	0.0197982	0.858947	-1.16422	1048.19	1220.32
ENSG00000136240	KDELR2	0.000261699	0.0164134	0.858197	-1.16523	2118.48	2468.53
ENSG00000170348	TMED10	5.10646e-05	0.00647986	0.858187	-1.16525	3813.34	4443.48
ENSG00000103512	NOMO1	4.11805e-05	0.00565286	0.857837	-1.16572	2451.03	2857.23
ENSG00000148814	LRRC27	0.00156893	0.0481555	0.857176	-1.16662	328.258	382.952
ENSG00000155097	ATP6V1C1	0.000406705	0.0207383	0.854466	-1.17032	1774.42	2076.64
ENSG00000108582	CPD	5.6661e-05	0.00698691	0.85174	-1.17407	1951.62	2291.34
ENSG00000047579	DTNBP1	0.000768065	0.0305351	0.851279	-1.1747	438.721	515.367
ENSG00000133059	DSTYK	0.000276548	0.0169074	0.851147	-1.17489	1033.41	1214.13
ENSG00000086598	TMED2	0.00128294	0.0424833	0.850917	-1.1752	2713.36	3188.74
ENSG00000184205	TSPYL2	0.000129338	0.0107745	0.850747	-1.17544	766.908	901.452
ENSG00000083720	OXCT1	0.000400733	0.0206771	0.849344	-1.17738	1315.34	1548.66
ENSG00000164733	CTSB	0.000330265	0.0183887	0.848191	-1.17898	3863.86	4555.42
ENSG00000114446	IFT57	0.000814937	0.031778	0.847847	-1.17946	538.719	635.397
ENSG00000071553	ATP6AP1	0.00103805	0.037573	0.847513	-1.17992	3197.96	3773.35
ENSG00000189077	TMEM120A	0.0012478	0.0420285	0.847426	-1.18004	534.134	630.302
ENSG00000249471	ZNF324B	6.60113e-05	0.00766363	0.847245	-1.1803	195.769	231.066
ENSG00000105223	PLD3	0.00062857	0.026691	0.845667	-1.1825	8635.87	10211.9
ENSG00000170502	NUDT9	7.44536e-05	0.00816596	0.845608	-1.18258	321.349	380.021
ENSG00000105429	MEGF8	0.00139365	0.044759	0.845306	-1.183	3633.21	4298.1
ENSG00000102383	ZDHHC15	7.53866e-05	0.00818601	0.844034	-1.18479	343.913	407.464
ENSG00000204388	HSPA1B	0.000288272	0.0171992	0.84325	-1.18589	2595.07	3077.46
ENSG00000142188	TMEM50B	0.00044109	0.021487	0.842577	-1.18684	581.889	690.606
ENSG00000175348	TMEM9B	0.000173654	0.0130696	0.841475	-1.18839	857.18	1018.66
ENSG00000070081	NUCB2	0.00150807	0.0468209	0.841242	-1.18872	674.006	801.203
ENSG00000243279	PRAF2	1.28882e-06	0.00051145	0.841015	-1.18904	922.481	1096.87
ENSG00000126012	KDM5C	0.00119553	0.041107	0.840732	-1.18944	3415	4061.93
ENSG00000104805	NUCB1	5.2579e-05	0.00663346	0.838294	-1.1929	1532.4	1827.99
ENSG00000143198	MGST3	0.000316998	0.0180535	0.838205	-1.19303	1611.45	1922.5
ENSG00000005893	LAMP2	0.00125276	0.0421262	0.836656	-1.19523	1708.09	2041.57
ENSG00000091129	NRCAM	0.00101403	0.0370363	0.833931	-1.19914	5505.87	6602.31
ENSG00000145743	FBXL17	0.000884484	0.033632	0.832438	-1.20129	717.579	862.021
ENSG00000088888	MAVS	0.00136268	0.0441929	0.832037	-1.20187	1209.12	1453.21
ENSG00000111275	ALDH2	8.66071e-05	0.00879203	0.831631	-1.20246	1676.67	2016.13
ENSG00000182405	PGBD4	0.00020907	0.0144863	0.8312	-1.20308	121.983	146.756
ENSG00000136840	ST6GALNAC4	0.00102485	0.0371569	0.831061	-1.20328	163.561	196.809
ENSG00000143882	ATP6V1C2	0.00126974	0.0424401	0.830192	-1.20454	69.6358	83.8791
ENSG00000022840	RNF10	0.000150354	0.012004	0.829753	-1.20518	2721.36	3279.72
ENSG00000102181	CD99L2	1.13738e-05	0.00243646	0.826506	-1.20991	2565.18	3103.64
ENSG00000013288	MAN2B2	0.00038154	0.0201147	0.826469	-1.20997	433.208	524.167
ENSG00000118402	ELOVL4	5.97251e-05	0.00708457	0.825993	-1.21066	1296.27	1569.35
ENSG00000126821	SGPP1	0.000539278	0.0244704	0.824257	-1.21321	317.452	385.138
ENSG00000170088	TMEM192	4.91249e-06	0.00130756	0.82228	-1.21613	485.352	590.251
ENSG00000104331	BPNT2	5.93795e-05	0.00708206	0.821141	-1.21782	1885.45	2296.13
ENSG00000160226	CFAP410	6.78772e-05	0.0076761	0.820064	-1.21942	463.531	565.238
ENSG00000175711	B3GNTL1	0.000346368	0.0190424	0.817113	-1.22382	137.683	168.499
ENSG00000174437	ATP2A2	0.00101913	0.0371099	0.816154	-1.22526	9717.18	11906.1
ENSG00000235194	PPP1R3E	8.80268e-05	0.00884787	0.815262	-1.2266	347.522	426.27
ENSG00000073464	CLCN4	0.000449433	0.0216541	0.815102	-1.22684	2346.24	2878.46
ENSG00000110080	ST3GAL4	3.40748e-05	0.00499138	0.813146	-1.22979	158.95	195.475
ENSG00000085365	SCAMP1	0.000621751	0.0265939	0.810827	-1.23331	2675.94	3300.26
ENSG00000279453	---	0.000149539	0.012004	0.810638	-1.2336	252.059	310.939
ENSG00000133142	TCEAL4	0.000594557	0.0259778	0.810444	-1.23389	1484.75	1832.02
ENSG00000167632	TRAPPC9	0.000409696	0.0207954	0.809362	-1.23554	1273.35	1573.28
ENSG00000127022	CANX	0.000101999	0.00951378	0.809183	-1.23581	11973.2	14796.7
ENSG00000147526	TACC1	0.000433926	0.0213308	0.809056	-1.23601	841.534	1040.14
ENSG00000185808	PIGP	0.000293989	0.0172954	0.807604	-1.23823	161.432	199.891
ENSG00000157625	TAB3	0.000108707	0.00974998	0.806184	-1.24041	1297.68	1609.66
ENSG00000173599	PC	9.7425e-05	0.00920519	0.8058	-1.241	301.184	373.77
ENSG00000170558	CDH2	0.000839596	0.0323193	0.805662	-1.24122	5020.07	6230.99
ENSG00000136161	RCBTB2	0.000580828	0.0257337	0.805647	-1.24124	274.306	340.479
ENSG00000166963	MAP1A	0.000119504	0.0103916	0.805152	-1.242	6366.38	7907.05
ENSG00000117984	CTSD	0.00130224	0.0428053	0.804945	-1.24232	1722.9	2140.4
ENSG00000196459	TRAPPC2	0.000420355	0.0209467	0.804761	-1.24261	614.746	763.887
ENSG00000198814	GK	0.000475	0.0226361	0.80302	-1.2453	178.124	221.818
ENSG00000167004	PDIA3	5.78277e-05	0.00706617	0.802978	-1.24536	3790.03	4719.97
ENSG00000130224	LRCH2	0.00036077	0.0193667	0.802637	-1.24589	1006.43	1253.91
ENSG00000165416	SUGT1	0.000715965	0.0290458	0.802527	-1.24606	1637.76	2040.75
ENSG00000104853	CLPTM1	5.31366e-08	4.63903e-05	0.802202	-1.24657	1958.2	2441.03
ENSG00000102078	SLC25A14	0.00128524	0.0424833	0.801729	-1.2473	430.236	536.636
ENSG00000130363	RSPH3	3.76464e-05	0.00537039	0.801196	-1.24813	262.627	327.793
ENSG00000166681	BEX3	1.00998e-05	0.0022856	0.800948	-1.24852	5064.63	6323.29
ENSG00000102225	CDK16	0.000414355	0.0208862	0.800107	-1.24983	4450.47	5562.35
ENSG00000130985	UBA1	3.27346e-05	0.00486031	0.799513	-1.25076	10600.5	13258.7
ENSG00000172465	TCEAL1	1.75688e-05	0.0033344	0.798719	-1.252	420.444	526.398
ENSG00000289586	---	0.00108251	0.0384393	0.798682	-1.25206	257.426	322.313
ENSG00000110013	SIAE	0.00151031	0.0468238	0.796224	-1.25593	687.467	863.409
ENSG00000180867	PDIA3P1	1.39316e-05	0.00281547	0.795139	-1.25764	1151.97	1448.76
ENSG00000146938	NLGN4X	0.000897879	0.0338465	0.793803	-1.25976	2183.55	2750.74
ENSG00000068308	OTUD5	4.92707e-05	0.00628878	0.793726	-1.25988	1110.58	1399.2
ENSG00000136144	RCBTB1	0.000301046	0.0175397	0.793004	-1.26103	751.176	947.253
ENSG00000226085	UQCRFS1P1	9.89255e-05	0.00926673	0.790997	-1.26423	218.471	276.198
ENSG00000165802	NSMF	0.000303131	0.0175397	0.790958	-1.26429	2867.98	3625.96
ENSG00000123728	RAP2C	0.00112547	0.0393525	0.789352	-1.26686	921.964	1168
ENSG00000280128	---	3.25033e-05	0.00485902	0.78865	-1.26799	470.315	596.355
ENSG00000164983	TMEM65	9.26417e-05	0.00894689	0.786166	-1.272	1339.02	1703.23
ENSG00000135253	KCP	0.000563792	0.0252158	0.785165	-1.27362	104.658	133.294
ENSG00000162426	SLC45A1	0.00139046	0.044759	0.784598	-1.27454	266.554	339.733
ENSG00000164929	BAALC	0.000384417	0.0202175	0.783004	-1.27713	1666.91	2128.86
ENSG00000135472	FAIM2	0.0011377	0.0395406	0.782813	-1.27745	2079.18	2656.04
ENSG00000185164	NOMO2	7.80949e-05	0.00839654	0.782268	-1.27833	1996.01	2551.57
ENSG00000178947	SMIM10L2A	0.000329618	0.0183887	0.782138	-1.27855	1037.73	1326.78
ENSG00000141252	VPS53	0.000302202	0.0175397	0.782048	-1.27869	1584.71	2026.36
ENSG00000177189	RPS6KA3	0.000320219	0.0180613	0.781937	-1.27888	1482.07	1895.38
ENSG00000130021	PUDP	0.000362881	0.0193667	0.78159	-1.27944	453.534	580.271
ENSG00000137449	CPEB2	0.00061194	0.0263436	0.777729	-1.28579	1419.24	1824.85
ENSG00000010404	IDS	3.40114e-05	0.00499138	0.777549	-1.28609	6481.77	8336.16
ENSG00000130741	EIF2S3	0.000321903	0.0180613	0.776498	-1.28783	2687.8	3461.44
ENSG00000198689	SLC9A6	0.000592349	0.0259611	0.776085	-1.28852	2396.65	3088.13
ENSG00000169446	MMGT1	0.000955409	0.0355243	0.775745	-1.28908	1498.67	1931.92
ENSG00000269556	TMEM185A	0.000229256	0.015209	0.774267	-1.29154	572.115	738.911
ENSG00000125304	TM9SF2	2.12617e-05	0.003683	0.773897	-1.29216	2110.59	2727.23
ENSG00000180182	MED14	1.71591e-05	0.00328522	0.773392	-1.293	1159.32	1499.01
ENSG00000234171	RNASEH1-AS1	0.000814958	0.031778	0.772759	-1.29406	165.986	214.797
ENSG00000133943	DGLUCY	3.4727e-08	3.44524e-05	0.772657	-1.29424	534.509	691.781
ENSG00000162434	JAK1	8.52043e-05	0.00875889	0.771679	-1.29588	3317.4	4298.94
ENSG00000101986	ABCD1	0.00136055	0.0441895	0.771394	-1.29636	267.113	346.273
ENSG00000225470	JPX	0.00130072	0.0428053	0.771189	-1.2967	665.008	862.315
ENSG00000172469	MANEA	0.000268223	0.0166314	0.770812	-1.29733	413.184	536.036
ENSG00000182195	LDOC1	5.91714e-05	0.00708206	0.770685	-1.29755	1065.06	1381.96
ENSG00000102172	SMS	0.000321242	0.0180613	0.769672	-1.29926	1691.5	2197.69
ENSG00000180574	EIF2S3B	0.000285695	0.0171779	0.769581	-1.29941	510.238	663.007
ENSG00000160055	TMEM234	9.19144e-05	0.00894689	0.769171	-1.3001	187.836	244.206
ENSG00000174684	B4GAT1	0.000195731	0.0140383	0.767679	-1.30263	2139.09	2786.44
ENSG00000169021	UQCRFS1	3.37903e-09	8.19452e-06	0.764821	-1.30749	1236.69	1616.96
ENSG00000212747	RTL8B	9.23475e-05	0.00894689	0.764646	-1.3078	470.134	614.839
ENSG00000102226	USP11	8.82102e-06	0.00210611	0.762382	-1.31168	7601.02	9970.09
ENSG00000102471	NDFIP2	0.000834439	0.0322916	0.76237	-1.3117	805.615	1056.72
ENSG00000169249	ZRSR2	3.1766e-05	0.00478155	0.762011	-1.31232	246.172	323.055
ENSG00000044574	HSPA5	0.000320049	0.0180613	0.761975	-1.31238	5792.09	7601.42
ENSG00000153904	DDAH1	0.000411449	0.0208298	0.760183	-1.31547	2281.56	3001.32
ENSG00000125827	TMX4	0.000275313	0.0168792	0.759306	-1.31699	3368.67	4436.52
ENSG00000130962	PRRG1	0.00116932	0.0404463	0.758717	-1.31801	415.302	547.374
ENSG00000133687	TMTC1	0.000246451	0.0157743	0.757283	-1.32051	890.983	1176.55
ENSG00000138650	PCDH10	0.000163926	0.01251	0.757241	-1.32058	1853.43	2447.61
ENSG00000172461	FUT9	0.000552183	0.0249523	0.756508	-1.32186	2816.35	3722.83
ENSG00000185753	CXorf38	0.000516938	0.0238535	0.756327	-1.32218	338.344	447.351
ENSG00000125266	EFNB2	0.000291399	0.0172828	0.752766	-1.32843	1590.22	2112.5
ENSG00000123191	ATP7B	0.000789493	0.03116	0.750111	-1.33314	531.978	709.199
ENSG00000157514	TSC22D3	0.00012241	0.0105516	0.749072	-1.33498	2277.01	3039.77
ENSG00000142530	FAM71E1	0.000360497	0.0193667	0.748245	-1.33646	64.1778	85.7712
ENSG00000103021	CCDC113	1.51579e-05	0.0030076	0.7481	-1.33672	267.065	356.991
ENSG00000102780	DGKH	0.00144948	0.0456512	0.746509	-1.33957	580.232	777.261
ENSG00000023516	AKAP11	2.4859e-06	0.00078432	0.745994	-1.34049	3294.88	4416.76
ENSG00000001461	NIPAL3	3.80506e-08	3.61084e-05	0.744933	-1.3424	638.55	857.192
ENSG00000175806	MSRA	0.00165455	0.0495366	0.744119	-1.34387	57.8552	77.7499
ENSG00000243701	DUBR	3.7284e-07	0.000214148	0.742189	-1.34737	484.908	653.348
ENSG00000166598	HSP90B1	3.0745e-09	8.19452e-06	0.740928	-1.34966	6854.1	9250.7
ENSG00000198589	LRBA	0.00131887	0.0430923	0.74075	-1.34998	796.856	1075.74
ENSG00000067992	PDK3	0.000744801	0.0297729	0.740721	-1.35004	783.015	1057.1
ENSG00000123570	RAB9B	0.000188785	0.0138269	0.740504	-1.35043	666.418	899.952
ENSG00000133134	BEX2	0.000341776	0.0188851	0.738807	-1.35353	1685.39	2281.23
ENSG00000068323	TFE3	5.66819e-07	0.000281168	0.735683	-1.35928	912.988	1241.01
ENSG00000124486	USP9X	2.46959e-05	0.00396333	0.734885	-1.36076	4684.35	6374.26
ENSG00000054983	GALC	1.64478e-05	0.00320527	0.729205	-1.37136	732.773	1004.89
ENSG00000259706	HSP90B2P	0.000237081	0.0154926	0.728801	-1.37212	84.3024	115.673
ENSG00000106772	PRUNE2	0.00010425	0.00960065	0.727379	-1.3748	988.188	1358.56
ENSG00000135406	PRPH	0.000887213	0.0336705	0.726522	-1.37642	3645.56	5017.83
ENSG00000174740	PABPC5	3.99141e-05	0.00562042	0.726497	-1.37647	220.795	303.918
ENSG00000068366	ACSL4	0.000720886	0.0291371	0.725984	-1.37744	3930.23	5413.66
ENSG00000102100	SLC35A2	0.000127164	0.0106749	0.725939	-1.37753	407.415	561.226
ENSG00000175344	CHRNA7	0.000108183	0.00974998	0.724599	-1.38007	404.803	558.658
ENSG00000259856	RAB43P1	0.000654232	0.0273026	0.724376	-1.3805	21.3865	29.5241
ENSG00000289511	---	0.00082344	0.0319794	0.723388	-1.38238	29.8931	41.3238
ENSG00000185896	LAMP1	5.46791e-06	0.00140403	0.722811	-1.38349	1789.77	2476.13
ENSG00000284966	---	0.000241578	0.0156769	0.72262	-1.38385	60.7058	84.0078
ENSG00000287358	---	0.000362644	0.0193667	0.722514	-1.38406	49.7462	68.8515
ENSG00000256849	TCP1P3	0.0012067	0.0411521	0.721042	-1.38688	22.9133	31.7781
ENSG00000155846	PPARGC1B	0.00111253	0.0391017	0.719813	-1.38925	70.9686	98.593
ENSG00000165704	HPRT1	0.000727661	0.0292485	0.71939	-1.39007	367.865	511.357
ENSG00000164176	EDIL3	0.000196173	0.0140383	0.719322	-1.3902	3671.57	5104.2
ENSG00000182220	ATP6AP2	3.8082e-10	1.3853e-06	0.717085	-1.39454	2691.32	3753.14
ENSG00000122126	OCRL	5.84911e-07	0.000282344	0.715583	-1.39746	2009.18	2807.75
ENSG00000101843	PSMD10	7.12217e-05	0.00793104	0.714148	-1.40027	934.902	1309.12
ENSG00000188706	ZDHHC9	5.35292e-05	0.00671454	0.71401	-1.40054	1275.5	1786.38
ENSG00000203930	LINC00632	3.25199e-07	0.000200699	0.713136	-1.40226	4369.82	6127.62
ENSG00000228223	HCG11	0.00102186	0.0371099	0.710376	-1.40771	51.8446	72.9819
ENSG00000167920	KRT10-AS1	0.000255043	0.0162291	0.708248	-1.41193	88.2673	124.628
ENSG00000280187	---	1.89185e-05	0.00341253	0.706017	-1.4164	72.6943	102.964
ENSG00000198835	GJC2	1.59843e-05	0.00314301	0.703362	-1.42174	31.7061	45.0779
ENSG00000198729	PPP1R14C	0.000293346	0.0172954	0.702363	-1.42377	834.966	1188.8
ENSG00000046647	GEMIN8	2.73758e-06	0.0008185	0.702133	-1.42423	185.486	264.174
ENSG00000123575	FAM199X	2.11099e-06	0.000708858	0.700159	-1.42825	2012.24	2873.97
ENSG00000157600	TMEM164	4.07508e-05	0.00565286	0.699987	-1.4286	1207.03	1724.36
ENSG00000152348	ATG10	5.79513e-05	0.00706617	0.698919	-1.43078	130.375	186.539
ENSG00000169895	SYAP1	2.91688e-05	0.00448337	0.698665	-1.4313	1234.37	1766.75
ENSG00000136111	TBC1D4	0.000441786	0.021487	0.694303	-1.44029	380.346	547.809
ENSG00000118971	CCND2	0.0001591	0.0124463	0.693289	-1.4424	2993.62	4317.99
ENSG00000185352	HS6ST3	0.00141362	0.0449801	0.691239	-1.44668	523.78	757.74
ENSG00000269743	SLC25A53	0.000282722	0.0170933	0.689608	-1.4501	216.484	313.923
ENSG00000156313	RPGR	0.000418018	0.0209193	0.688604	-1.45221	130.597	189.654
ENSG00000147100	SLC16A2	4.00473e-07	0.000218518	0.685236	-1.45935	1038.48	1515.5
ENSG00000186310	NAP1L3	0.000353138	0.019269	0.684975	-1.45991	3338.57	4874
ENSG00000246985	SOCS2-AS1	0.000193958	0.0140383	0.684588	-1.46073	107.406	156.891
ENSG00000273108	---	0.00128055	0.0424833	0.683205	-1.46369	35.5201	51.9904
ENSG00000258768	---	0.000218625	0.014761	0.682933	-1.46427	54.9843	80.5119
ENSG00000227268	KLLN	9.35847e-07	0.000392804	0.682833	-1.46449	48.4467	70.9496
ENSG00000288765	---	2.60951e-05	0.00412718	0.68166	-1.46701	96.1682	141.079
ENSG00000173210	ABLIM3	0.000815343	0.031778	0.678803	-1.47318	710.395	1046.54
ENSG00000056998	GYG2	0.000526817	0.0241561	0.677573	-1.47586	939.686	1386.84
ENSG00000250222	---	0.000675664	0.027668	0.677437	-1.47615	6.11518	9.02694
ENSG00000129682	FGF13	0.00039613	0.020533	0.676528	-1.47813	4777.96	7062.47
ENSG00000184831	APOO	2.81148e-06	0.000829234	0.673301	-1.48522	343.584	510.298
ENSG00000269473	ZNF132-DT	0.000622628	0.0265939	0.672154	-1.48776	18.695	27.8137
ENSG00000046653	GPM6B	0.000178033	0.0132619	0.667492	-1.49815	4900.55	7341.74
ENSG00000102580	DNAJC3	2.04838e-05	0.00360548	0.666579	-1.5002	401.338	602.086
ENSG00000138311	ZNF365	0.00118948	0.0410134	0.666493	-1.50039	70.2264	105.367
ENSG00000171476	HOPX	0.000423573	0.0210251	0.665767	-1.50203	51.9004	77.9559
ENSG00000169239	CA5B	0.00016279	0.0124668	0.664844	-1.50411	123.332	185.505
ENSG00000117643	MAN1C1	0.000377343	0.0199416	0.660305	-1.51445	169.373	256.508
ENSG00000118946	PCDH17	1.94588e-08	2.35949e-05	0.660048	-1.51504	1065.79	1614.71
ENSG00000183935	HTR7P1	0.000839133	0.0323193	0.6597	-1.51584	44.4491	67.3777
ENSG00000156097	GPR61	6.75911e-05	0.0076761	0.655023	-1.52666	92.101	140.607
ENSG00000112562	SMOC2	0.000648738	0.0271252	0.652861	-1.53172	81.6969	125.137
ENSG00000254206	NPIPB11	0.00123531	0.0417367	0.652236	-1.53319	23.483	36.0039
ENSG00000152822	GRM1	0.00122212	0.0415482	0.648364	-1.54234	31.7683	48.9977
ENSG00000184408	KCND2	0.000177737	0.0132619	0.647013	-1.54556	804.282	1243.07
ENSG00000229043	ZFAND2A-DT	8.83733e-05	0.00884787	0.639285	-1.56425	84.9488	132.881
ENSG00000185915	KLHL34	0.0002207	0.0148216	0.638652	-1.5658	17.8406	27.9347
ENSG00000267868	---	2.29417e-05	0.00381463	0.637385	-1.56891	43.4157	68.1154
ENSG00000198108	CHSY3	0.000484347	0.022891	0.63733	-1.56905	49.3614	77.4503
ENSG00000110104	CCDC86	0.000181154	0.0134029	0.637088	-1.56964	346.992	544.653
ENSG00000167011	NAT16	0.000295646	0.0173462	0.63521	-1.57428	108.989	171.58
ENSG00000116819	TFAP2E	0.000227977	0.0151702	0.632437	-1.58119	40.6104	64.2126
ENSG00000115380	EFEMP1	0.00158779	0.0483335	0.631651	-1.58315	60.1795	95.2734
ENSG00000139174	PRICKLE1	7.42102e-05	0.00816596	0.63155	-1.58341	574.032	908.925
ENSG00000145246	ATP10D	0.000210749	0.0145104	0.63065	-1.58567	193.971	307.573
ENSG00000173805	HAP1	6.75128e-05	0.0076761	0.630201	-1.5868	276.33	438.479
ENSG00000154654	NCAM2	0.00164888	0.0494347	0.622515	-1.60639	893.084	1434.64
ENSG00000165194	PCDH19	0.000630884	0.0267372	0.618904	-1.61576	375.81	607.218
ENSG00000101846	STS	7.85739e-05	0.00840664	0.618865	-1.61586	384.024	620.529
ENSG00000271714	---	0.000146084	0.0118529	0.616421	-1.62227	12.7061	20.6127
ENSG00000057704	TMCC3	0.000197568	0.0140564	0.614653	-1.62693	398.178	647.809
ENSG00000169946	ZFPM2	0.00108431	0.0384393	0.613635	-1.62963	58.2684	94.9561
ENSG00000103528	SYT17	9.21214e-05	0.00894689	0.613427	-1.63019	828.996	1351.42
ENSG00000232389	---	1.32603e-08	1.75841e-05	0.60901	-1.64201	58.9285	96.7611
ENSG00000187624	C17orf97	2.34554e-06	0.000752848	0.607731	-1.64547	56.4753	92.9281
ENSG00000102445	RUBCNL	0.000718929	0.029112	0.604643	-1.65387	39.1214	64.7016
ENSG00000275880	---	0.0012301	0.0416249	0.60266	-1.65931	5.92137	9.82539
ENSG00000101958	GLRA2	0.00128436	0.0424833	0.599771	-1.6673	1346.64	2245.26
ENSG00000178695	KCTD12	0.000329746	0.0183887	0.599571	-1.66786	341.993	570.396
ENSG00000065923	SLC9A7	4.89403e-09	9.89711e-06	0.599211	-1.66886	1525.3	2545.51
ENSG00000232599	---	2.86698e-05	0.00446962	0.597984	-1.67229	13.3788	22.3731
ENSG00000197249	SERPINA1	0.000546012	0.0247246	0.595126	-1.68032	1.71996	2.89008
ENSG00000131724	IL13RA1	0.000160389	0.0124546	0.595046	-1.68054	190.468	320.09
ENSG00000286485	---	0.000485227	0.022891	0.590779	-1.69268	23.7381	40.181
ENSG00000247400	DNAJC3-DT	9.16974e-08	7.14782e-05	0.589985	-1.69496	88.4332	149.891
ENSG00000057593	F7	0.00139055	0.044759	0.58762	-1.70178	15.0901	25.68
ENSG00000244239	---	0.000256737	0.0162894	0.586731	-1.70436	12.4909	21.289
ENSG00000170017	ALCAM	7.77258e-05	0.00839654	0.58672	-1.70439	2873.63	4897.8
ENSG00000009694	TENM1	2.35819e-07	0.000156594	0.58636	-1.70544	730.256	1245.4
ENSG00000228451	SDAD1P1	0.000199108	0.0140912	0.585208	-1.7088	35.0543	59.9006
ENSG00000259775	---	9.12802e-05	0.00894689	0.584956	-1.70953	11.0105	18.8227
ENSG00000162733	DDR2	0.00144942	0.0456512	0.584644	-1.71044	73.0082	124.876
ENSG00000113083	LOX	9.46188e-05	0.00898655	0.582013	-1.71818	57.785	99.2848
ENSG00000155897	ADCY8	0.000765558	0.030491	0.579974	-1.72421	169.731	292.653
ENSG00000109743	BST1	0.000670175	0.0275466	0.579646	-1.72519	9.0944	15.6896
ENSG00000275956	---	0.000195147	0.0140383	0.579129	-1.72673	13.2143	22.8174
ENSG00000103534	TMC5	0.000280915	0.0170933	0.575482	-1.73767	48.3007	83.9307
ENSG00000168843	FSTL5	0.000493185	0.0230993	0.575337	-1.73811	522.866	908.798
ENSG00000260240	APOOP5	0.00120425	0.0411521	0.574951	-1.73928	6.61235	11.5007
ENSG00000238039	---	0.000204871	0.0143318	0.57031	-1.75343	15.2716	26.7778
ENSG00000164128	NPY1R	0.000210036	0.0145071	0.569119	-1.7571	159.087	279.532
ENSG00000173208	ABCD2	0.000186077	0.0136745	0.562541	-1.77765	56.7002	100.793
ENSG00000106066	CPVL	0.00167149	0.0497708	0.557942	-1.7923	19.7839	35.4587
ENSG00000165695	AK8	2.51546e-06	0.00078432	0.555755	-1.79935	16.2499	29.2394
ENSG00000069535	MAOB	4.44332e-05	0.00594968	0.553269	-1.80744	86.4537	156.26
ENSG00000140015	KCNH5	0.00107043	0.0381752	0.552187	-1.81098	250.86	454.304
ENSG00000229956	ZRANB2-AS2	6.68395e-05	0.0076761	0.550864	-1.81533	25.4644	46.2263
ENSG00000167711	SERPINF2	0.000948747	0.0353972	0.547013	-1.82811	14.9477	27.326
ENSG00000270607	NAV2-AS6	0.000498337	0.0232906	0.541089	-1.84813	40.4377	74.7339
ENSG00000116729	WLS	0.000391528	0.0204438	0.539258	-1.8544	332.685	616.932
ENSG00000198759	EGFL6	0.00020665	0.0143911	0.535924	-1.86594	49.4345	92.2417
ENSG00000121898	CPXM2	0.00106331	0.0381081	0.534406	-1.87123	4.08472	7.64348
ENSG00000204257	HLA-DMA	0.000369652	0.0196302	0.534157	-1.87211	21.5086	40.2665
ENSG00000212643	ZRSR2P1	0.000805441	0.0316749	0.533605	-1.87405	25.3374	47.4834
ENSG00000197653	DNAH10	5.00512e-06	0.00131616	0.53326	-1.87526	65.6135	123.042
ENSG00000280248	---	0.00057195	0.0254763	0.530954	-1.8834	5.99698	11.2947
ENSG00000159216	RUNX1	0.000226984	0.0151503	0.524494	-1.9066	258.697	493.232
ENSG00000286353	---	0.000773026	0.0306765	0.519722	-1.92411	26.9162	51.7897
ENSG00000075651	PLD1	0.00136593	0.0442325	0.517427	-1.93264	12.4806	24.1204
ENSG00000096696	DSP	0.000395403	0.020533	0.516134	-1.93748	181.3	351.265
ENSG00000267575	---	0.000132672	0.0109685	0.502914	-1.98841	102.013	202.844
ENSG00000167306	MYO5B	1.12415e-07	8.17859e-05	0.502876	-1.98856	67.0582	133.349
ENSG00000169891	REPS2	7.10713e-05	0.00793104	0.501943	-1.99226	119.112	237.303
ENSG00000104518	GSDMD	7.92379e-06	0.0019432	0.498409	-2.00639	3.11121	6.24228
ENSG00000197479	PCDHB11	0.000678099	0.0277157	0.494373	-2.02276	120.978	244.711
ENSG00000147255	IGSF1	1.5575e-06	0.000604875	0.490576	-2.03842	211.79	431.717
ENSG00000039068	CDH1	2.22988e-05	0.00377281	0.490144	-2.04022	3.86267	7.88068
ENSG00000188488	SERPINA5	0.000707331	0.028749	0.490072	-2.04051	15.9648	32.5764
ENSG00000148680	HTR7	0.000170506	0.0129218	0.480503	-2.08115	131.418	273.502
ENSG00000125462	MIR9-1HG	0.000463378	0.0221791	0.479417	-2.08587	66.095	137.865
ENSG00000150051	MKX	0.00115591	0.0400459	0.477873	-2.09261	30.5425	63.9134
ENSG00000160223	ICOSLG	0.000341334	0.0188851	0.475899	-2.10129	3.3937	7.13115
ENSG00000109132	PHOX2B	0.00133216	0.0434616	0.475667	-2.10231	204.217	429.327
ENSG00000181541	MAB21L2	0.000872754	0.0333501	0.466044	-2.14572	1010.28	2167.78
ENSG00000010704	HFE	9.43925e-05	0.00898655	0.462147	-2.16381	1.65925	3.59031
ENSG00000105877	DNAH11	0.00110704	0.0389712	0.457647	-2.18509	6.11316	13.3578
ENSG00000248905	FMN1	2.99519e-05	0.00457154	0.455656	-2.19464	40.2925	88.4276
ENSG00000261934	PCDHGA9	0.000130279	0.0108117	0.448663	-2.22884	13.494	30.0761
ENSG00000102024	PLS3	0.00141305	0.0449801	0.447824	-2.23302	140.833	314.482
ENSG00000069482	GAL	0.00112609	0.0393525	0.445229	-2.24604	14.2325	31.9668
ENSG00000066248	NGEF	6.19446e-08	5.00742e-05	0.438663	-2.27965	134.108	305.72
ENSG00000242574	HLA-DMB	0.000637508	0.0269656	0.438233	-2.28189	6.66708	15.2136
ENSG00000183508	TENT5C	1.00927e-05	0.0022856	0.431684	-2.31651	5.02192	11.6333
ENSG00000126785	RHOJ	0.000195256	0.0140383	0.431286	-2.31865	10.3013	23.8851
ENSG00000285799	---	0.000234226	0.0154447	0.428475	-2.33386	3.46793	8.09367
ENSG00000261572	---	1.85594e-05	0.00337564	0.425503	-2.35016	6.80208	15.986
ENSG00000121068	TBX2	0.000161879	0.0124546	0.424641	-2.35493	263.645	620.865
ENSG00000154975	CA10	0.000504154	0.023462	0.420337	-2.37904	346.091	823.366
ENSG00000114204	SERPINI2	2.64108e-05	0.00414706	0.415019	-2.40953	7.84326	18.8986
ENSG00000188404	SELL	5.37771e-11	3.8965e-07	0.414898	-2.41023	2.16416	5.21613
ENSG00000165186	PTCHD1	4.5768e-05	0.00605414	0.412927	-2.42174	220.104	533.033
ENSG00000181195	PENK	0.000789138	0.03116	0.412875	-2.42204	262.543	635.889
ENSG00000169550	MUC15	0.000836302	0.0323064	0.408072	-2.45055	2.62637	6.43605
ENSG00000163285	GABRG1	0.000664919	0.0274339	0.402761	-2.48286	9.12479	22.6556
ENSG00000251680	---	0.000271383	0.0167796	0.40087	-2.49458	4.52057	11.2769
ENSG00000227060	LINC00629	0.000194268	0.0140383	0.39032	-2.562	2.29096	5.86944
ENSG00000178726	THBD	2.53493e-05	0.00403849	0.387496	-2.58067	10.9273	28.1998
ENSG00000281453	TGFB2-OT1	0.000316604	0.0180535	0.38505	-2.59707	3.25349	8.44952
ENSG00000164794	KCNV1	0.000216943	0.014705	0.382912	-2.61157	22.5507	58.8927
ENSG00000133135	RNF128	5.88818e-05	0.00708206	0.380235	-2.62996	11.9233	31.3578
ENSG00000284969	---	0.000233594	0.0154447	0.37517	-2.66546	16.0112	42.6773
ENSG00000169427	KCNK9	4.90298e-06	0.00130756	0.375168	-2.66547	216.412	576.841
ENSG00000147041	SYTL5	4.72489e-05	0.00617518	0.358483	-2.78953	48.4002	135.014
ENSG00000254087	LYN	0.000522282	0.0240055	0.358266	-2.79122	8.11584	22.6531
ENSG00000113212	PCDHB7	0.001402	0.0448682	0.350341	-2.85436	44.0548	125.748
ENSG00000288947	---	0.000139938	0.0114823	0.345241	-2.89653	33.411	96.776
ENSG00000289088	---	3.31035e-07	0.000200699	0.342341	-2.92106	9.93527	29.0216
ENSG00000223749	MIR503HG	1.66036e-06	0.000624812	0.339769	-2.94318	3.53486	10.4037
ENSG00000150893	FREM2	1.85156e-07	0.000130362	0.336334	-2.97323	35.8201	106.502
ENSG00000260664	---	0.000124935	0.0105691	0.328185	-3.04706	5.82621	17.7528
ENSG00000142606	MMEL1	0.00125649	0.0421262	0.325186	-3.07516	20.9037	64.2822
ENSG00000180440	SERTM1	0.000289201	0.0171992	0.31833	-3.1414	16.8645	52.9782
ENSG00000129354	AP1M2	0.00060213	0.0261161	0.316704	-3.15753	0.813258	2.56788
ENSG00000286330	---	0.000214891	0.0146113	0.310309	-3.2226	0.5955	1.91906
ENSG00000006128	TAC1	8.33833e-05	0.00870777	0.309595	-3.23002	410.618	1326.31
ENSG00000118271	TTR	0.000120314	0.0104206	0.308991	-3.23634	1.49563	4.84037
ENSG00000091583	APOH	3.2749e-06	0.000928285	0.300487	-3.32793	1.33867	4.455
ENSG00000261770	---	0.000173199	0.0130696	0.299863	-3.33486	21.4557	71.5516
ENSG00000254101	LINC02055	0.00139635	0.044759	0.294227	-3.39874	2.62608	8.92535
ENSG00000164532	TBX20	3.03686e-05	0.00460295	0.294081	-3.40042	53.733	182.715
ENSG00000289089	---	2.07775e-05	0.00362792	0.270793	-3.69286	37.4926	138.455
ENSG00000233974	---	0.000260809	0.0164047	0.258785	-3.86422	6.6103	25.5437
ENSG00000166603	MC4R	1.94401e-06	0.000685848	0.250133	-3.99787	29.6339	118.473
ENSG00000146374	RSPO3	0.000354891	0.0193163	0.235289	-4.2501	1.1982	5.09246
ENSG00000176868	---	0.000575054	0.0255624	0.225662	-4.4314	8.85195	39.2266
ENSG00000176769	TCERG1L	0.000863673	0.0330711	0.215175	-4.64737	10.8846	50.5846
ENSG00000115155	OTOF	0.00110173	0.0388472	0.214552	-4.66088	2.03589	9.48904
ENSG00000243694	LINC02027	0.00056818	0.0253601	0.163056	-6.13285	0.609168	3.73594
ENSG00000274419	TBC1D3D	1.11531e-05	0.00243427	0.070996	-14.0853	3.13513	44.1593
ENSG00000229807	XIST	5.98642e-07	0.000282344	0.0180209	-55.491	15.6172	866.613
ENSG00000214940	NPIPA8	2.28561e-06	0.000744562	0.0167987	-59.5286	1.36927	81.5106
ENSG00000147381	MAGEA4	4.95862e-18	1.08227e-13	1.84441e-08	-5.42178e+07	1.77338e-10	0.00961487

## Sheet: Study 1-5_Up_DEGs
Feature ID	Gene name	P-value (FUS mutant vs FUS WT)	FDR step up (FUS mutant vs FUS WT)	Ratio (FUS mutant vs FUS WT)	Fold change (FUS mutant vs FUS WT)	LSMean(FUS mutant) (FUS mutant vs FUS WT)	LSMean(FUS WT) (FUS mutant vs FUS WT)
ENSG00000183878	UTY	1.3696e-08	1.75841e-05	56.7831	56.7831	95.8082	1.68727
ENSG00000227012	LINC02527	5.4917e-11	3.8965e-07	31.3042	31.3042	8.57337	0.273873
ENSG00000189223	PAX8-AS1	0.000362359	0.0193667	23.1451	23.1451	251.811	10.8796
ENSG00000268883	PNMA6B	3.13476e-08	3.44524e-05	21.9077	21.9077	74.3675	3.39459
ENSG00000262539	---	0.000162059	0.0124546	10.9978	10.9978	8.95277	0.814054
ENSG00000124205	EDN3	6.36555e-10	1.98478e-06	6.65485	6.65485	14.0536	2.11178
ENSG00000138083	SIX3	0.000461442	0.0221538	6.64445	6.64445	15.0514	2.26526
ENSG00000286099	---	0.00160757	0.0484265	6.38364	6.38364	4.74699	0.743618
ENSG00000008196	TFAP2B	0.000554207	0.0249636	5.89641	5.89641	4.19994	0.712287
ENSG00000279058	AGAP14P	1.69315e-05	0.00327033	5.55073	5.55073	20.62	3.71483
ENSG00000248498	ASNSP1	0.000907879	0.0341056	5.44168	5.44168	10.5912	1.94632
ENSG00000162344	FGF19	1.9739e-06	0.000685848	5.30125	5.30125	6.6088	1.24665
ENSG00000177133	PRDM16-DT	1.29503e-05	0.00264162	4.92756	4.92756	25.3528	5.1451
ENSG00000154620	TMSB4Y	0.00134764	0.0438353	4.79654	4.79654	13.093	2.72968
ENSG00000230798	FOXD3-AS1	7.47145e-09	1.2544e-05	4.42903	4.42903	9.74203	2.19959
ENSG00000143631	FLG	0.000797918	0.0314357	4.35223	4.35223	4.70551	1.08117
ENSG00000185985	SLITRK2	0.000973358	0.0359467	3.76125	3.76125	1164.98	309.731
ENSG00000286058	---	0.000657812	0.0273298	3.75425	3.75425	132.463	35.2835
ENSG00000187140	FOXD3	4.78825e-07	0.000248829	3.61702	3.61702	8.84675	2.44587
ENSG00000137203	TFAP2A	0.000214706	0.0146113	3.27375	3.27375	38.9963	11.9118
ENSG00000203740	NTMT2	0.00012418	0.0105614	3.27078	3.27078	5.5515	1.6973
ENSG00000198028	ZNF560	0.000116403	0.0102444	3.22358	3.22358	11.1771	3.4673
ENSG00000180178	FAR2P1	0.000317628	0.0180535	3.19602	3.19602	53.3503	16.6927
ENSG00000203883	SOX18	0.000293815	0.0172954	3.12496	3.12496	3.81131	1.21964
ENSG00000085276	MECOM	1.97968e-06	0.000685848	3.10359	3.10359	289.264	93.203
ENSG00000205578	POM121B	0.000418698	0.0209193	3.09884	3.09884	19.1305	6.17345
ENSG00000259485	LINC02253	1.00631e-08	1.55877e-05	2.94533	2.94533	11.7313	3.98302
ENSG00000123612	ACVR1C	8.85914e-07	0.000379136	2.92721	2.92721	60.5838	20.6967
ENSG00000138136	LBX1	0.00108879	0.0384528	2.91404	2.91404	20.2549	6.95078
ENSG00000180543	TSPYL5	0.00105219	0.0378961	2.91127	2.91127	596.134	204.768
ENSG00000171291	ZNF439	5.19504e-07	0.000263691	2.87565	2.87565	186.952	65.0123
ENSG00000106538	RARRES2	4.988e-09	9.89711e-06	2.8697	2.8697	42.1521	14.6887
ENSG00000111087	GLI1	0.000554722	0.0249636	2.85186	2.85186	10.4811	3.67517
ENSG00000231977	---	8.08804e-05	0.0085694	2.76386	2.76386	33.682	12.1866
ENSG00000214415	GNAT3	0.0006615	0.0273445	2.76077	2.76077	13.352	4.83632
ENSG00000205927	OLIG2	9.70209e-06	0.00225274	2.73985	2.73985	13.9086	5.07642
ENSG00000138061	CYP1B1	0.000624302	0.0266133	2.71558	2.71558	21.82	8.03512
ENSG00000163219	ARHGAP25	1.07127e-08	1.55877e-05	2.71142	2.71142	24.4699	9.02476
ENSG00000137868	STRA6	4.36671e-05	0.0058832	2.67046	2.67046	34.8301	13.0428
ENSG00000184470	TXNRD2	0.00157208	0.0481555	2.65791	2.65791	158.009	59.4487
ENSG00000250208	FZD10-AS1	0.000245872	0.0157743	2.57939	2.57939	13.6769	5.30239
ENSG00000164669	INTS4P1	0.000530411	0.0241959	2.52902	2.52902	21.8007	8.62022
ENSG00000112246	SIM1	0.000146757	0.0118634	2.52799	2.52799	51.3236	20.3021
ENSG00000170689	HOXB9	0.000412283	0.0208298	2.5096	2.5096	60.2407	24.0041
ENSG00000247498	GPRC5D-AS1	0.00159264	0.0484137	2.47632	2.47632	9.67586	3.90735
ENSG00000204792	LINC01291	0.000912138	0.0342067	2.43079	2.43079	39.9352	16.4289
ENSG00000142611	PRDM16	0.000603361	0.0261161	2.42819	2.42819	70.5795	29.0667
ENSG00000275713	H2BC9	9.88352e-05	0.00926673	2.4086	2.4086	40.3291	16.7438
ENSG00000263809	---	0.00106856	0.0381752	2.40391	2.40391	16.939	7.04643
ENSG00000278897	---	0.000313033	0.0180271	2.38559	2.38559	20.408	8.55471
ENSG00000258616	LINC02303	0.00113593	0.0395406	2.35486	2.35486	5.56345	2.36254
ENSG00000230778	ANKRD63	3.40676e-08	3.44524e-05	2.34968	2.34968	33.8356	14.4001
ENSG00000007350	TKTL1	2.3922e-05	0.00392572	2.31314	2.31314	22.3429	9.65912
ENSG00000178403	NEUROG2	0.000259478	0.0163681	2.28986	2.28986	123.091	53.7547
ENSG00000136541	ERMN	1.22168e-06	0.000493787	2.24945	2.24945	2.3444	1.04221
ENSG00000107187	LHX3	0.00128242	0.0424833	2.24274	2.24274	60.4541	26.9554
ENSG00000162992	NEUROD1	0.000200296	0.0141021	2.21766	2.21766	92.8948	41.8886
ENSG00000275714	H3C1	3.10811e-07	0.000199523	2.2073	2.2073	11.3906	5.1604
ENSG00000140451	PIF1	8.11576e-07	0.000361367	2.1998	2.1998	35.1168	15.9637
ENSG00000268119	---	0.000177683	0.0132619	2.18715	2.18715	165.154	75.5109
ENSG00000188729	OSTN	0.000461833	0.0221538	2.18457	2.18457	16.6965	7.6429
ENSG00000215374	FAM66B	4.60691e-05	0.00605725	2.15402	2.15402	159.28	73.9457
ENSG00000113248	PCDHB15	7.14102e-11	3.8965e-07	2.15198	2.15198	527.223	244.995
ENSG00000270022	---	0.00153256	0.0471786	2.13387	2.13387	5.196	2.43501
ENSG00000267586	LINC00907	0.000282029	0.0170933	2.11971	2.11971	8.90549	4.20128
ENSG00000072182	ASIC4	0.00012436	0.0105614	2.10693	2.10693	816.735	387.641
ENSG00000197467	COL13A1	0.000321353	0.0180613	2.0787	2.0787	10.6238	5.11081
ENSG00000286948	---	0.000582445	0.0257337	2.06349	2.06349	10.8704	5.26796
ENSG00000162998	FRZB	3.47898e-07	0.000205222	2.06341	2.06341	285.541	138.383
ENSG00000233820	---	0.00128292	0.0424833	2.06166	2.06166	10.8054	5.2411
ENSG00000127241	MASP1	0.00125496	0.0421262	2.05932	2.05932	58.2041	28.2637
ENSG00000167723	TRPV3	0.000250198	0.0159673	2.01798	2.01798	19.3153	9.57164
ENSG00000168505	GBX2	0.000529654	0.0241959	2.01553	2.01553	222.569	110.427
ENSG00000229743	LINC01159	2.89715e-06	0.000843109	2.00378	2.00378	15.2752	7.6232
ENSG00000272512	---	4.05207e-05	0.00565286	1.97952	1.97952	100.882	50.9628
ENSG00000105357	MYH14	0.000302133	0.0175397	1.9476	1.9476	95.0206	48.7885
ENSG00000278705	H4C2	7.17584e-09	1.2544e-05	1.92251	1.92251	4.64033	2.41368
ENSG00000215612	HMX1	0.000439425	0.021487	1.88149	1.88149	19.7082	10.4748
ENSG00000116183	PAPPA2	0.00147415	0.0461208	1.87639	1.87639	282.76	150.694
ENSG00000141401	IMPA2	0.000241255	0.0156769	1.86542	1.86542	53.7969	28.8389
ENSG00000233639	PANTR1	1.03279e-05	0.00229389	1.8357	1.8357	75.1014	40.9116
ENSG00000112280	COL9A1	8.01852e-05	0.00853718	1.83497	1.83497	39.1105	21.314
ENSG00000267481	---	6.07997e-07	0.000282344	1.82493	1.82493	38.3203	20.9982
ENSG00000234773	---	0.000428598	0.0211164	1.82289	1.82289	62.1822	34.1119
ENSG00000106853	PTGR1	0.000303767	0.0175397	1.82078	1.82078	316.609	173.886
ENSG00000147437	GNRH1	1.08733e-07	8.17859e-05	1.81849	1.81849	29.8663	16.4237
ENSG00000239713	APOBEC3G	0.00153032	0.0471762	1.80546	1.80546	25.0827	13.8927
ENSG00000163923	RPL39L	4.1276e-06	0.00114037	1.80392	1.80392	198.378	109.971
ENSG00000272070	---	0.00158118	0.0483274	1.79951	1.79951	53.9732	29.9933
ENSG00000118495	PLAGL1	0.00048664	0.022891	1.79623	1.79623	291.434	162.248
ENSG00000002933	TMEM176A	0.000201117	0.0141144	1.79363	1.79363	198.001	110.391
ENSG00000166250	CLMP	1.854e-05	0.00337564	1.78113	1.78113	357.645	200.797
ENSG00000279254	---	0.00104474	0.0376901	1.7777	1.7777	13.1802	7.41422
ENSG00000237440	ZNF737	4.11308e-05	0.00565286	1.77247	1.77247	861.786	486.205
ENSG00000152785	BMP3	3.98719e-05	0.00562042	1.77182	1.77182	13.6199	7.68697
ENSG00000259425	---	0.00067378	0.0276427	1.75638	1.75638	9.23278	5.25672
ENSG00000242516	LINC00960	0.00115537	0.0400459	1.74889	1.74889	75.501	43.1708
ENSG00000259316	---	0.00165876	0.0495875	1.74427	1.74427	30.7295	17.6174
ENSG00000176387	HSD11B2	1.01577e-05	0.0022856	1.74112	1.74112	139.879	80.3386
ENSG00000198400	NTRK1	0.00144394	0.0456512	1.73776	1.73776	22.5227	12.9607
ENSG00000278023	RDM1	0.00119596	0.041107	1.72643	1.72643	7.94317	4.60093
ENSG00000288075	---	0.000581878	0.0257337	1.70575	1.70575	117.351	68.7976
ENSG00000146242	TPBG	1.04048e-05	0.00229389	1.70126	1.70126	250.684	147.352
ENSG00000277157	H4C4	0.000874015	0.0333501	1.67705	1.67705	9.77404	5.82812
ENSG00000154764	WNT7A	0.000559687	0.0251352	1.66242	1.66242	91.6623	55.1379
ENSG00000016082	ISL1	0.00141374	0.0449801	1.65854	1.65854	1111.94	670.432
ENSG00000130762	ARHGEF16	0.00060371	0.0261161	1.65235	1.65235	46.7728	28.3069
ENSG00000253554	LINC01414	0.000193486	0.0140383	1.65121	1.65121	80.3503	48.6614
ENSG00000141314	RHBDL3	2.45701e-05	0.00396333	1.64511	1.64511	609.576	370.537
ENSG00000283093	CENPVL2	0.000740807	0.0296676	1.64461	1.64461	37.3497	22.7104
ENSG00000173041	ZNF680	0.00133842	0.0436004	1.64342	1.64342	217.449	132.315
ENSG00000081665	ZNF506	0.00149139	0.046568	1.63398	1.63398	685.721	419.662
ENSG00000251095	---	0.00155384	0.0477663	1.63361	1.63361	52.144	31.9195
ENSG00000175701	MTLN	7.76108e-06	0.00192492	1.61425	1.61425	34.3126	21.256
ENSG00000170745	KCNS3	0.00141737	0.04503	1.60585	1.60585	25.3521	15.7873
ENSG00000127252	PLAAT1	5.48011e-05	0.00681468	1.60096	1.60096	64.0706	40.0202
ENSG00000107438	PDLIM1	1.82362e-05	0.00337308	1.59609	1.59609	1093.08	684.85
ENSG00000066735	KIF26A	0.000396405	0.020533	1.59398	1.59398	2012.49	1262.56
ENSG00000115129	TP53I3	0.00108535	0.0384393	1.58991	1.58991	336.017	211.344
ENSG00000080709	KCNN2	0.000114905	0.0101535	1.56698	1.56698	97.8069	62.4175
ENSG00000236439	---	0.000404255	0.0207119	1.54069	1.54069	363.007	235.614
ENSG00000255737	AGAP2-AS1	1.13864e-05	0.00243646	1.54013	1.54013	121.729	79.0386
ENSG00000198914	POU3F3	0.000128258	0.0107255	1.53624	1.53624	319.905	208.239
ENSG00000145736	GTF2H2	0.00150598	0.0468209	1.52705	1.52705	394.79	258.531
ENSG00000164104	HMGB2	2.26346e-05	0.00380017	1.52703	1.52703	634.759	415.682
ENSG00000253981	ALG1L13P	0.00113651	0.0395406	1.52151	1.52151	25.673	16.8734
ENSG00000183850	ZNF730	0.000284984	0.0171779	1.51761	1.51761	90.8811	59.8845
ENSG00000128045	RASL11B	8.8776e-06	0.00210611	1.50122	1.50122	135.418	90.2053
ENSG00000267565	---	0.00118387	0.0408846	1.49948	1.49948	24.6092	16.4118
ENSG00000180447	GAS1	8.20337e-05	0.00860801	1.49803	1.49803	83.8792	55.9929
ENSG00000101680	LAMA1	4.47983e-07	0.00023848	1.49642	1.49642	411.095	274.719
ENSG00000213297	ZNF625-ZNF20	0.000169739	0.0129084	1.49567	1.49567	167.617	112.069
ENSG00000174498	IGDCC3	0.000919898	0.0343796	1.48892	1.48892	2537.74	1704.42
ENSG00000178401	DNAJC22	0.000736792	0.0295611	1.48682	1.48682	206.769	139.068
ENSG00000162591	MEGF6	0.000415943	0.0209179	1.48545	1.48545	582.321	392.017
ENSG00000204869	IGFL4	0.000245545	0.0157743	1.47773	1.47773	46.512	31.4752
ENSG00000275367	---	0.000154773	0.0121952	1.4765	1.4765	184.767	125.138
ENSG00000167771	RCOR2	1.92251e-05	0.00343941	1.46534	1.46534	1487.98	1015.45
ENSG00000163273	NPPC	0.000481978	0.0228688	1.4646	1.4646	100.324	68.4993
ENSG00000140534	TICRR	0.000145531	0.0118521	1.46047	1.46047	117.745	80.6208
ENSG00000175745	NR2F1	8.13595e-05	0.00857851	1.45915	1.45915	1579.88	1082.74
ENSG00000256683	ZNF350	0.000114855	0.0101535	1.45656	1.45656	148.377	101.868
ENSG00000100479	POLE2	0.00147252	0.0461208	1.455	1.455	33.6046	23.0959
ENSG00000092470	WDR76	6.88319e-05	0.00774394	1.44381	1.44381	98.5114	68.2302
ENSG00000214796	TUBA5P	1.74661e-06	0.000646128	1.44344	1.44344	170.53	118.142
ENSG00000137135	ARHGEF39	0.000182406	0.01345	1.44305	1.44305	70.6097	48.931
ENSG00000076003	MCM6	0.000316671	0.0180535	1.43259	1.43259	555.529	387.78
ENSG00000184144	CNTN2	0.000723255	0.0291705	1.43144	1.43144	2941.55	2054.95
ENSG00000103995	CEP152	4.1628e-05	0.00565609	1.42996	1.42996	87.3673	61.0975
ENSG00000180611	MB21D2	0.000397	0.020533	1.42909	1.42909	1004.25	702.721
ENSG00000284946	---	0.000287044	0.0171992	1.42419	1.42419	250.677	176.013
ENSG00000101198	NKAIN4	0.000500047	0.0233206	1.42325	1.42325	381.648	268.153
ENSG00000159259	CHAF1B	0.000161544	0.0124546	1.42308	1.42308	101.772	71.5155
ENSG00000099282	TSPAN15	0.00130804	0.0429313	1.41727	1.41727	124.698	87.9846
ENSG00000134323	MYCN	0.000265271	0.0165893	1.41589	1.41589	728.676	514.643
ENSG00000159176	CSRP1	0.00146418	0.0460479	1.41182	1.41182	903.466	639.93
ENSG00000035499	DEPDC1B	0.000522432	0.0240055	1.4103	1.4103	151.157	107.181
ENSG00000082684	SEMA5B	2.62581e-06	0.000795986	1.40705	1.40705	794.47	564.635
ENSG00000242797	GLYCTK-AS1	0.000447335	0.0216007	1.40507	1.40507	92.5497	65.8683
ENSG00000187741	FANCA	9.34112e-05	0.00898147	1.39963	1.39963	163.037	116.486
ENSG00000249026	CTNNA1P1	0.000777497	0.0307979	1.39725	1.39725	17.6051	12.5998
ENSG00000145365	TIFA	0.00121593	0.0414025	1.39707	1.39707	88.619	63.4319
ENSG00000157570	TSPAN18	6.2877e-05	0.00733879	1.39605	1.39605	599.297	429.281
ENSG00000127586	CHTF18	2.20161e-05	0.00377281	1.39399	1.39399	237.952	170.698
ENSG00000206417	H1-10-AS1	0.00081688	0.0317811	1.39275	1.39275	63.4595	45.5642
ENSG00000134532	SOX5	8.62331e-05	0.00879203	1.39142	1.39142	503.492	361.855
ENSG00000176244	ACBD7	7.53264e-05	0.00818601	1.38758	1.38758	159.575	115.002
ENSG00000182580	EPHB3	0.000646777	0.0270951	1.38665	1.38665	980.694	707.239
ENSG00000187323	DCC	0.000604263	0.0261161	1.38504	1.38504	3484.48	2515.8
ENSG00000120647	CCDC77	7.48691e-07	0.000340436	1.38273	1.38273	218.915	158.321
ENSG00000171121	KCNMB3	0.00152839	0.0471762	1.38223	1.38223	67.3547	48.7289
ENSG00000139880	CDH24	4.5334e-05	0.00603329	1.38155	1.38155	817.656	591.84
ENSG00000153094	BCL2L11	0.00065864	0.0273298	1.37863	1.37863	539.509	391.337
ENSG00000168916	ZNF608	3.37812e-08	3.44524e-05	1.3766	1.3766	2361.6	1715.53
ENSG00000072135	PTPN18	8.49756e-05	0.00875889	1.37584	1.37584	564.882	410.574
ENSG00000173295	FAM86B3P	0.000913888	0.0342136	1.37036	1.37036	60.1991	43.9294
ENSG00000183763	TRAIP	0.000122794	0.0105516	1.36735	1.36735	56.1854	41.0906
ENSG00000185262	UBALD2	4.85776e-05	0.00628205	1.36622	1.36622	571.907	418.604
ENSG00000147872	PLIN2	2.01744e-05	0.00357989	1.36592	1.36592	356.756	261.184
ENSG00000171295	ZNF440	0.000150696	0.012004	1.36247	1.36247	362.828	266.301
ENSG00000198453	ZNF568	0.000953293	0.0355061	1.36083	1.36083	297.246	218.43
ENSG00000014138	POLA2	0.000587312	0.0258237	1.35502	1.35502	121.636	89.7668
ENSG00000271576	PRKACB-DT	0.000244719	0.0157743	1.35145	1.35145	87.9634	65.0882
ENSG00000223547	ZNF844	0.000966006	0.0357357	1.34876	1.34876	356.54	264.347
ENSG00000188611	ASAH2	0.000402541	0.0207119	1.34577	1.34577	126.681	94.1332
ENSG00000196466	ZNF799	2.90527e-05	0.00448337	1.3456	1.3456	109.688	81.5163
ENSG00000115392	FANCL	0.00128661	0.0424833	1.34549	1.34549	271.024	201.432
ENSG00000138376	BARD1	0.00126029	0.0421888	1.34469	1.34469	227.527	169.204
ENSG00000233016	SNHG7	8.27836e-07	0.000361367	1.3444	1.3444	963.106	716.384
ENSG00000183891	TTC32	0.000211651	0.0145267	1.34218	1.34218	163.044	121.477
ENSG00000139675	HNRNPA1L2	0.000479373	0.0227947	1.33776	1.33776	477.068	356.616
ENSG00000196268	ZNF493	9.12341e-05	0.00894689	1.33025	1.33025	700.794	526.814
ENSG00000176658	MYO1D	6.77098e-05	0.0076761	1.32851	1.32851	241.611	181.866
ENSG00000175906	ARL4D	0.000687376	0.0280424	1.32828	1.32828	320.275	241.12
ENSG00000122644	ARL4A	2.21912e-05	0.00377281	1.32587	1.32587	424.784	320.382
ENSG00000213445	SIPA1	0.00120642	0.0411521	1.32371	1.32371	168.985	127.661
ENSG00000185842	DNAH14	5.88231e-05	0.00708206	1.31488	1.31488	432.232	328.725
ENSG00000285793	ANAPC1P2	0.000387158	0.0203128	1.31278	1.31278	342.3	260.745
ENSG00000166508	MCM7	2.6031e-06	0.000795986	1.3112	1.3112	1477.02	1126.47
ENSG00000146197	SCUBE3	0.00122431	0.041558	1.30975	1.30975	695.898	531.319
ENSG00000184635	ZNF93	0.000827796	0.0320914	1.30894	1.30894	209.326	159.92
ENSG00000085552	IGSF9	0.000587803	0.0258237	1.308	1.308	657.435	502.625
ENSG00000183814	LIN9	0.00105999	0.0380514	1.30316	1.30316	134.792	103.435
ENSG00000255397	NASPP1	0.00147495	0.0461208	1.30163	1.30163	48.9138	37.5788
ENSG00000163918	RFC4	2.97468e-06	0.000854282	1.3013	1.3013	343.452	263.93
ENSG00000177599	ZNF491	0.00157312	0.0481555	1.30046	1.30046	178.752	137.453
ENSG00000127337	YEATS4	2.14353e-06	0.000708858	1.295	1.295	349.6	269.962
ENSG00000197020	ZNF100	0.000275313	0.0168792	1.2944	1.2944	260.658	201.374
ENSG00000166582	CENPV	3.83198e-07	0.000214453	1.29419	1.29419	1379.25	1065.72
ENSG00000115884	SDC1	0.0014066	0.0449493	1.29189	1.29189	769.139	595.359
ENSG00000227811	INKA2-AS1	8.7111e-05	0.00880225	1.29137	1.29137	123.356	95.5231
ENSG00000183474	GTF2H2C	0.000274401	0.0168792	1.29103	1.29103	710.499	550.335
ENSG00000175093	SPSB4	3.61611e-05	0.00526168	1.29094	1.29094	943.96	731.217
ENSG00000119326	CTNNAL1	0.000626402	0.0266508	1.29087	1.29087	201.704	156.254
ENSG00000164002	EXO5	0.00111608	0.0391633	1.29024	1.29024	241.496	187.171
ENSG00000118418	HMGN3	0.000105597	0.00968389	1.28936	1.28936	671.216	520.581
ENSG00000172167	MTBP	0.000161112	0.0124546	1.28502	1.28502	87.7804	68.3104
ENSG00000227518	MIR1302-9HG	0.000444444	0.0215565	1.28325	1.28325	129.365	100.811
ENSG00000121957	GPSM2	0.000333158	0.0185026	1.28312	1.28312	290.327	226.266
ENSG00000181218	H2AW	0.00011351	0.0101121	1.28116	1.28116	453.028	353.609
ENSG00000240225	ZNF542P	1.57967e-06	0.000604875	1.27673	1.27673	702.664	550.364
ENSG00000165804	ZNF219	1.22201e-05	0.00254015	1.27416	1.27416	678.588	532.577
ENSG00000129595	EPB41L4A	0.000106346	0.00971179	1.27382	1.27382	890.733	699.26
ENSG00000180346	TIGD2	0.000107946	0.00974998	1.27091	1.27091	171.919	135.272
ENSG00000173894	CBX2	0.00128137	0.0424833	1.26884	1.26884	682.098	537.577
ENSG00000174652	ZNF266	8.93812e-05	0.00890792	1.26751	1.26751	662.137	522.393
ENSG00000151967	SCHIP1	0.00147493	0.0461208	1.26644	1.26644	627.309	495.331
ENSG00000225603	---	0.000724383	0.0291705	1.26437	1.26437	61.1929	48.3981
ENSG00000132780	NASP	2.70126e-10	1.17915e-06	1.26415	1.26415	2140.67	1693.37
ENSG00000141569	TRIM65	0.000507004	0.0235444	1.26259	1.26259	286.544	226.95
ENSG00000125885	MCM8	0.000470903	0.02249	1.25788	1.25788	251.434	199.888
ENSG00000256771	ZNF253	9.46993e-05	0.00898655	1.25761	1.25761	603.48	479.863
ENSG00000129757	CDKN1C	0.00139654	0.044759	1.25746	1.25746	1218.79	969.244
ENSG00000198056	PRIM1	0.00107695	0.0383452	1.25623	1.25623	179.14	142.601
ENSG00000113368	LMNB1	0.00150349	0.0468118	1.25585	1.25585	1592.99	1268.46
ENSG00000185485	SDHAP1	0.000257568	0.0162947	1.25408	1.25408	326.384	260.258
ENSG00000133639	BTG1	0.000362511	0.0193667	1.25274	1.25274	1928.27	1539.24
ENSG00000189266	PNRC2	5.2053e-06	0.00135251	1.2455	1.2455	1516.7	1217.74
ENSG00000198185	ZNF334	0.00160859	0.0484265	1.24538	1.24538	505.91	406.231
ENSG00000228283	KATNBL1P6	0.00159728	0.0484265	1.24537	1.24537	104.651	84.0316
ENSG00000155561	NUP205	0.000123615	0.0105614	1.24254	1.24254	1593.49	1282.45
ENSG00000178913	TAF7	6.13886e-05	0.00724253	1.24128	1.24128	3398.54	2737.94
ENSG00000123636	BAZ2B	0.000343385	0.0189261	1.24127	1.24127	4512.45	3635.34
ENSG00000229097	CALM2P2	0.00107015	0.0381752	1.23895	1.23895	801.897	647.238
ENSG00000180667	YOD1	8.5478e-05	0.00875889	1.23856	1.23856	939.85	758.825
ENSG00000256087	ZNF432	1.20775e-05	0.00253465	1.23279	1.23279	518.434	420.536
ENSG00000151693	ASAP2	3.88946e-06	0.00108835	1.23197	1.23197	1310.73	1063.93
ENSG00000143033	MTF2	0.000486606	0.022891	1.23088	1.23088	1909.11	1551.01
ENSG00000130695	CEP85	0.000563703	0.0252158	1.22942	1.22942	639.034	519.784
ENSG00000089335	ZNF302	0.000281336	0.0170933	1.22886	1.22886	1223.92	995.975
ENSG00000188002	---	2.4118e-05	0.00392836	1.22639	1.22639	277.517	226.287
ENSG00000224578	HNRNPA1P48	0.000207037	0.0143911	1.22615	1.22615	5124.64	4179.45
ENSG00000102935	ZNF423	0.00150311	0.0468118	1.22484	1.22484	1120.73	915.003
ENSG00000186625	KATNA1	0.00144311	0.0456512	1.22351	1.22351	177.589	145.147
ENSG00000160949	TONSL	0.000857454	0.0328907	1.22313	1.22313	280.713	229.503
ENSG00000137338	PGBD1	4.20147e-08	3.82089e-05	1.21576	1.21576	591.452	486.486
ENSG00000182796	TMEM198B	0.00122696	0.0415833	1.21457	1.21457	439.359	361.74
ENSG00000259781	HMGB1P6	3.74291e-05	0.00537039	1.2135	1.2135	746.071	614.808
ENSG00000140332	TLE3	0.000157959	0.0124015	1.21011	1.21011	1767.37	1460.5
ENSG00000143815	LBR	6.179e-05	0.0072507	1.20907	1.20907	1611.62	1332.94
ENSG00000183044	ABAT	0.000890827	0.0336824	1.20875	1.20875	3900.92	3227.23
ENSG00000117519	CNN3	0.00164207	0.0492983	1.20647	1.20647	2799.2	2320.16
ENSG00000138050	THUMPD2	0.00120666	0.0411521	1.20586	1.20586	213.945	177.42
ENSG00000109065	NAT9	0.00151821	0.0470022	1.20581	1.20581	611.899	507.458
ENSG00000169740	ZNF32	0.000957227	0.0355314	1.20388	1.20388	625.007	519.159
ENSG00000183496	MEX3B	2.12251e-06	0.000708858	1.2035	1.2035	1744.26	1449.32
ENSG00000132967	HMGB1P5	0.000317298	0.0180535	1.20257	1.20257	1136.04	944.676
ENSG00000144161	ZC3H8	0.000125538	0.0105791	1.20147	1.20147	564.962	470.224
ENSG00000058453	CROCC	0.000108998	0.00974998	1.2003	1.2003	685.539	571.14
ENSG00000186104	CYP2R1	0.000516807	0.0238535	1.19998	1.19998	355.874	296.567
ENSG00000125962	ARMCX5	0.000660281	0.0273445	1.19922	1.19922	575.098	479.561
ENSG00000101624	CEP76	0.00137442	0.0444417	1.19889	1.19889	205.297	171.239
ENSG00000132781	MUTYH	0.000407621	0.0207383	1.19748	1.19748	196.136	163.791
ENSG00000196757	ZNF700	0.00010301	0.00954393	1.19684	1.19684	239.015	199.706
ENSG00000146757	ZNF92	0.000219123	0.014761	1.19651	1.19651	743.392	621.3
ENSG00000148516	ZEB1	0.000103197	0.00954393	1.19646	1.19646	2137.52	1786.54
ENSG00000177410	ZFAS1	0.00124415	0.0419702	1.19612	1.19612	1826.28	1526.84
ENSG00000164032	H2AZ1	0.000300915	0.0175397	1.19492	1.19492	2861.59	2394.79
ENSG00000119778	ATAD2B	1.17699e-05	0.00249408	1.1949	1.1949	914.268	765.144
ENSG00000170035	UBE2E3	0.00112688	0.0393525	1.19355	1.19355	3267.95	2738
ENSG00000189042	ZNF567	0.00101207	0.0370363	1.1908	1.1908	209.927	176.291
ENSG00000115421	PAPOLG	4.17223e-05	0.00565609	1.19074	1.19074	798.279	670.405
ENSG00000168564	CDKN2AIP	2.36764e-07	0.000156594	1.19061	1.19061	663.191	557.018
ENSG00000081377	CDC14B	0.000213625	0.0146113	1.18878	1.18878	455.133	382.856
ENSG00000153048	CARHSP1	4.21566e-06	0.00115014	1.18875	1.18875	2001.89	1684.04
ENSG00000233396	LINC01719	0.000608329	0.0262399	1.18867	1.18867	410.123	345.025
ENSG00000163510	CWC22	0.000703713	0.0286553	1.18844	1.18844	533.33	448.764
ENSG00000101442	ACTR5	0.00144894	0.0456512	1.18811	1.18811	200.74	168.958
ENSG00000278259	MYO19	0.00042706	0.0210958	1.18487	1.18487	380.373	321.026
ENSG00000111581	NUP107	0.000199495	0.0140912	1.18403	1.18403	631.252	533.14
ENSG00000157212	PAXIP1	0.00160711	0.0484265	1.1818	1.1818	320.549	271.239
ENSG00000160917	CPSF4	0.00064049	0.0270393	1.18075	1.18075	733.844	621.506
ENSG00000151503	NCAPD3	0.00158316	0.0483274	1.17812	1.17812	574.883	487.965
ENSG00000143321	HDGF	0.000588032	0.0258237	1.17715	1.17715	2775.05	2357.43
ENSG00000135486	HNRNPA1	0.000152743	0.0120789	1.17707	1.17707	8894.97	7556.87
ENSG00000162086	ZNF75A	2.30703e-05	0.00381463	1.17648	1.17648	434.662	369.458
ENSG00000181588	MEX3D	0.000752653	0.0300318	1.17643	1.17643	1382.93	1175.53
ENSG00000156976	EIF4A2	4.86423e-05	0.00628205	1.17613	1.17613	14764	12553.1
ENSG00000124795	DEK	0.000144754	0.011833	1.17544	1.17544	1582.61	1346.4
ENSG00000073792	IGF2BP2	0.000352484	0.019269	1.17505	1.17505	2124.97	1808.41
ENSG00000101138	CSTF1	0.000236675	0.0154926	1.17455	1.17455	555.055	472.569
ENSG00000112983	BRD8	9.61697e-07	0.000396038	1.17269	1.17269	1264.76	1078.51
ENSG00000124279	FASTKD3	0.000351879	0.019269	1.17206	1.17206	200.198	170.809
ENSG00000101639	CEP192	1.81445e-05	0.00337308	1.17145	1.17145	694.703	593.03
ENSG00000205268	PDE7A	0.00162685	0.0489084	1.17119	1.17119	1114.04	951.209
ENSG00000205476	CCDC85C	0.000118497	0.0103453	1.17098	1.17098	1738.03	1484.26
ENSG00000213551	DNAJC9	0.00131258	0.0430155	1.17001	1.17001	677.282	578.869
ENSG00000198586	TLK1	0.00101341	0.0370363	1.16972	1.16972	913.173	780.677
ENSG00000100281	HMGXB4	0.000992603	0.0364723	1.16777	1.16777	711.99	609.7
ENSG00000162714	ZNF496	0.00160569	0.0484265	1.16695	1.16695	1640.95	1406.19
ENSG00000105373	NOP53	0.000888582	0.0336705	1.16228	1.16228	2275.2	1957.53
ENSG00000124181	PLCG1	0.000658545	0.0273298	1.15914	1.15914	2747.91	2370.64
ENSG00000082258	CCNT2	5.49521e-05	0.00681468	1.159	1.159	2020.21	1743.07
ENSG00000078403	MLLT10	8.28986e-06	0.00201038	1.15717	1.15717	955.452	825.682
ENSG00000107672	NSMCE4A	1.45278e-05	0.00290903	1.15626	1.15626	369.991	319.99
ENSG00000162191	UBXN1	0.000406879	0.0207383	1.152	1.152	1354	1175.35
ENSG00000180098	TRNAU1AP	0.000643092	0.0270463	1.15151	1.15151	473.518	411.216
ENSG00000205250	E2F4	7.29911e-05	0.00808682	1.15002	1.15002	767.95	667.773
ENSG00000171681	ATF7IP	0.000242056	0.0156769	1.14993	1.14993	4625.24	4022.19
ENSG00000181666	ZNF875	0.000150518	0.012004	1.14839	1.14839	748.5	651.782
ENSG00000170468	RIOX1	0.000643561	0.0270463	1.1476	1.1476	410.091	357.346
ENSG00000165138	ANKS6	0.00018095	0.0134029	1.14695	1.14695	284.052	247.658
ENSG00000270647	TAF15	0.000266025	0.0165893	1.14536	1.14536	2164.44	1889.74
ENSG00000182504	CEP97	0.000644372	0.0270463	1.14404	1.14404	1424.79	1245.41
ENSG00000095002	MSH2	1.25742e-05	0.0025891	1.14381	1.14381	1330.84	1163.52
ENSG00000125482	TTF1	0.000107165	0.00974575	1.14242	1.14242	377.818	330.716
ENSG00000167384	ZNF180	0.00102047	0.0371099	1.14111	1.14111	359.409	314.965
ENSG00000134744	TUT4	0.000879437	0.0334984	1.14108	1.14108	2152.68	1886.53
ENSG00000171823	FBXL14	0.000438517	0.021487	1.13818	1.13818	365.374	321.016
ENSG00000136536	MARCHF7	0.000488193	0.0229146	1.13775	1.13775	1859.34	1634.23
ENSG00000137656	BUD13	0.000537591	0.0244447	1.13618	1.13618	408.083	359.171
ENSG00000171606	ZNF274	0.000891983	0.0336824	1.13612	1.13612	657.331	578.574
ENSG00000197841	ZNF181	0.000403779	0.0207119	1.13539	1.13539	494.636	435.653
ENSG00000196205	EEF1A1P5	0.000843601	0.0324163	1.13522	1.13522	62045.4	54655
ENSG00000101189	MRGBP	0.000423855	0.0210251	1.13519	1.13519	393.73	346.841
ENSG00000135999	EPC2	0.000906221	0.0341021	1.13022	1.13022	1171.44	1036.47
ENSG00000115042	FAHD2A	0.000151833	0.0120505	1.12621	1.12621	467.322	414.949
ENSG00000176624	MEX3C	5.67847e-08	4.76685e-05	1.12568	1.12568	1866.71	1658.3
ENSG00000143727	ACP1	5.54983e-06	0.00140849	1.12536	1.12536	1808.91	1607.41
ENSG00000169045	HNRNPH1	0.000814582	0.031778	1.12492	1.12492	6684.95	5942.59
ENSG00000110075	PPP6R3	0.000133779	0.0110183	1.1236	1.1236	1969.37	1752.74
ENSG00000172845	SP3	0.000668457	0.0275278	1.12226	1.12226	1860.1	1657.46
ENSG00000166526	ZNF3	0.000388552	0.020337	1.12219	1.12219	1005.01	895.58
ENSG00000196642	RABL6	0.000442026	0.021487	1.11945	1.11945	2383.27	2128.97
ENSG00000116062	MSH6	0.000358511	0.0193667	1.11903	1.11903	1854.41	1657.15
ENSG00000165494	PCF11	0.00061534	0.0264378	1.11553	1.11553	1623.71	1455.56
ENSG00000131051	RBM39	0.00160529	0.0484265	1.11411	1.11411	4169.55	3742.5
ENSG00000139651	ZNF740	0.000981124	0.0361723	1.11403	1.11403	1026.1	921.074
ENSG00000164548	TRA2A	0.000118091	0.0103453	1.10737	1.10737	1445.74	1305.56
ENSG00000100664	EIF5	0.00158545	0.0483295	1.1046	1.1046	6013.7	5444.25
ENSG00000125944	HNRNPR	0.00160829	0.0484265	1.09973	1.09973	4578.9	4163.64
ENSG00000175029	CTBP2	0.000508554	0.0235662	1.09951	1.09951	2740.04	2492.06
ENSG00000109606	DHX15	0.0013774	0.0444722	1.09407	1.09407	2962.1	2707.42

## Sheet: Study 1-5_Down_DEGs
Feature ID	Gene name	P-value (FUS mutant vs FUS WT)	FDR step up (FUS mutant vs FUS WT)	Ratio (FUS mutant vs FUS WT)	Fold change (FUS mutant vs FUS WT)	LSMean(FUS mutant) (FUS mutant vs FUS WT)	LSMean(FUS WT) (FUS mutant vs FUS WT)
ENSG00000113719	ERGIC1	0.000362915	0.0193667	0.909269	-1.09978	2167.13	2383.37
ENSG00000122512	PMS2	0.000235046	0.0154522	0.907119	-1.10239	781.908	861.968
ENSG00000221914	PPP2R2A	0.00152325	0.0470912	0.904812	-1.1052	1206.03	1332.91
ENSG00000164054	SHISA5	0.00105897	0.0380514	0.903853	-1.10637	3357.63	3714.79
ENSG00000132824	SERINC3	0.000267963	0.0166314	0.900583	-1.11039	2380.26	2643.02
ENSG00000114650	SCAP	0.00166725	0.0497122	0.899544	-1.11167	1957.76	2176.39
ENSG00000148339	SLC25A25	0.00101474	0.0370363	0.896911	-1.11494	1039.14	1158.58
ENSG00000137106	GRHPR	0.0004456	0.0215647	0.896624	-1.11529	1375.62	1534.22
ENSG00000100280	AP1B1	0.00081133	0.031778	0.894114	-1.11843	2021.61	2261.02
ENSG00000087111	PIGS	0.00104396	0.0376901	0.893561	-1.11912	1281.95	1434.65
ENSG00000100380	ST13	0.000531011	0.0241959	0.893324	-1.11941	3409.57	3816.73
ENSG00000090615	GOLGA3	0.00131472	0.0430211	0.89212	-1.12092	2009.78	2252.81
ENSG00000101363	MANBAL	0.000965585	0.0357357	0.891531	-1.12167	548.997	615.791
ENSG00000178719	GRINA	0.000427212	0.0210958	0.88803	-1.12609	2586.19	2912.28
ENSG00000127481	UBR4	0.000599417	0.0261135	0.887533	-1.12672	5445.86	6135.95
ENSG00000100591	AHSA1	0.00129792	0.0427923	0.886437	-1.12811	1539.07	1736.25
ENSG00000123739	PLA2G12A	0.00108664	0.0384393	0.88485	-1.13013	547.144	618.347
ENSG00000151348	EXT2	0.000418847	0.0209193	0.884084	-1.13111	1997.43	2259.32
ENSG00000163902	RPN1	0.00144033	0.0456512	0.883012	-1.13249	3740	4235.5
ENSG00000102910	LONP2	3.70164e-05	0.00535046	0.882789	-1.13277	1603.67	1816.6
ENSG00000138760	SCARB2	0.000197715	0.0140564	0.880964	-1.13512	5699.69	6469.84
ENSG00000110917	MLEC	0.000618826	0.0265353	0.879297	-1.13727	3699.18	4206.98
ENSG00000148606	POLR3A	1.86805e-06	0.000679533	0.876986	-1.14027	1655.24	1887.42
ENSG00000100890	PRORP	0.000365318	0.0194474	0.87337	-1.14499	494.473	566.167
ENSG00000165280	VCP	4.89877e-05	0.00628878	0.872432	-1.14622	6261.49	7177.05
ENSG00000106771	TMEM245	7.59658e-06	0.00190578	0.872108	-1.14665	2282.98	2617.77
ENSG00000182108	DEXI	8.98836e-05	0.00891727	0.869271	-1.15039	599.265	689.388
ENSG00000163444	TMEM183A	0.000988788	0.0363934	0.868989	-1.15076	1390.75	1600.42
ENSG00000136813	ECPAS	9.32488e-06	0.00218844	0.867793	-1.15235	2503.9	2885.36
ENSG00000158290	CUL4B	0.000226401	0.0151503	0.867584	-1.15263	2085.55	2403.86
ENSG00000111911	HINT3	0.000289051	0.0171992	0.867117	-1.15325	1284.58	1481.43
ENSG00000112146	FBXO9	8.47245e-05	0.00875889	0.866986	-1.15342	857.195	988.707
ENSG00000127526	SLC35E1	0.000595111	0.0259778	0.866409	-1.15419	999.159	1153.22
ENSG00000107959	PITRM1	0.00166079	0.0495875	0.865852	-1.15493	1475.87	1704.53
ENSG00000138138	ATAD1	0.00119915	0.0411519	0.864911	-1.15619	2780.07	3214.29
ENSG00000150768	DLAT	1.78252e-05	0.00335391	0.862872	-1.15892	969.927	1124.07
ENSG00000197930	ERO1A	0.000373723	0.0197982	0.858947	-1.16422	1048.19	1220.32
ENSG00000136240	KDELR2	0.000261699	0.0164134	0.858197	-1.16523	2118.48	2468.53
ENSG00000170348	TMED10	5.10646e-05	0.00647986	0.858187	-1.16525	3813.34	4443.48
ENSG00000103512	NOMO1	4.11805e-05	0.00565286	0.857837	-1.16572	2451.03	2857.23
ENSG00000148814	LRRC27	0.00156893	0.0481555	0.857176	-1.16662	328.258	382.952
ENSG00000155097	ATP6V1C1	0.000406705	0.0207383	0.854466	-1.17032	1774.42	2076.64
ENSG00000108582	CPD	5.6661e-05	0.00698691	0.85174	-1.17407	1951.62	2291.34
ENSG00000047579	DTNBP1	0.000768065	0.0305351	0.851279	-1.1747	438.721	515.367
ENSG00000133059	DSTYK	0.000276548	0.0169074	0.851147	-1.17489	1033.41	1214.13
ENSG00000086598	TMED2	0.00128294	0.0424833	0.850917	-1.1752	2713.36	3188.74
ENSG00000184205	TSPYL2	0.000129338	0.0107745	0.850747	-1.17544	766.908	901.452
ENSG00000083720	OXCT1	0.000400733	0.0206771	0.849344	-1.17738	1315.34	1548.66
ENSG00000164733	CTSB	0.000330265	0.0183887	0.848191	-1.17898	3863.86	4555.42
ENSG00000114446	IFT57	0.000814937	0.031778	0.847847	-1.17946	538.719	635.397
ENSG00000071553	ATP6AP1	0.00103805	0.037573	0.847513	-1.17992	3197.96	3773.35
ENSG00000189077	TMEM120A	0.0012478	0.0420285	0.847426	-1.18004	534.134	630.302
ENSG00000249471	ZNF324B	6.60113e-05	0.00766363	0.847245	-1.1803	195.769	231.066
ENSG00000105223	PLD3	0.00062857	0.026691	0.845667	-1.1825	8635.87	10211.9
ENSG00000170502	NUDT9	7.44536e-05	0.00816596	0.845608	-1.18258	321.349	380.021
ENSG00000105429	MEGF8	0.00139365	0.044759	0.845306	-1.183	3633.21	4298.1
ENSG00000102383	ZDHHC15	7.53866e-05	0.00818601	0.844034	-1.18479	343.913	407.464
ENSG00000204388	HSPA1B	0.000288272	0.0171992	0.84325	-1.18589	2595.07	3077.46
ENSG00000142188	TMEM50B	0.00044109	0.021487	0.842577	-1.18684	581.889	690.606
ENSG00000175348	TMEM9B	0.000173654	0.0130696	0.841475	-1.18839	857.18	1018.66
ENSG00000070081	NUCB2	0.00150807	0.0468209	0.841242	-1.18872	674.006	801.203
ENSG00000243279	PRAF2	1.28882e-06	0.00051145	0.841015	-1.18904	922.481	1096.87
ENSG00000126012	KDM5C	0.00119553	0.041107	0.840732	-1.18944	3415	4061.93
ENSG00000104805	NUCB1	5.2579e-05	0.00663346	0.838294	-1.1929	1532.4	1827.99
ENSG00000143198	MGST3	0.000316998	0.0180535	0.838205	-1.19303	1611.45	1922.5
ENSG00000005893	LAMP2	0.00125276	0.0421262	0.836656	-1.19523	1708.09	2041.57
ENSG00000091129	NRCAM	0.00101403	0.0370363	0.833931	-1.19914	5505.87	6602.31
ENSG00000145743	FBXL17	0.000884484	0.033632	0.832438	-1.20129	717.579	862.021
ENSG00000088888	MAVS	0.00136268	0.0441929	0.832037	-1.20187	1209.12	1453.21
ENSG00000111275	ALDH2	8.66071e-05	0.00879203	0.831631	-1.20246	1676.67	2016.13
ENSG00000182405	PGBD4	0.00020907	0.0144863	0.8312	-1.20308	121.983	146.756
ENSG00000136840	ST6GALNAC4	0.00102485	0.0371569	0.831061	-1.20328	163.561	196.809
ENSG00000143882	ATP6V1C2	0.00126974	0.0424401	0.830192	-1.20454	69.6358	83.8791
ENSG00000022840	RNF10	0.000150354	0.012004	0.829753	-1.20518	2721.36	3279.72
ENSG00000102181	CD99L2	1.13738e-05	0.00243646	0.826506	-1.20991	2565.18	3103.64
ENSG00000013288	MAN2B2	0.00038154	0.0201147	0.826469	-1.20997	433.208	524.167
ENSG00000118402	ELOVL4	5.97251e-05	0.00708457	0.825993	-1.21066	1296.27	1569.35
ENSG00000126821	SGPP1	0.000539278	0.0244704	0.824257	-1.21321	317.452	385.138
ENSG00000170088	TMEM192	4.91249e-06	0.00130756	0.82228	-1.21613	485.352	590.251
ENSG00000104331	BPNT2	5.93795e-05	0.00708206	0.821141	-1.21782	1885.45	2296.13
ENSG00000160226	CFAP410	6.78772e-05	0.0076761	0.820064	-1.21942	463.531	565.238
ENSG00000175711	B3GNTL1	0.000346368	0.0190424	0.817113	-1.22382	137.683	168.499
ENSG00000174437	ATP2A2	0.00101913	0.0371099	0.816154	-1.22526	9717.18	11906.1
ENSG00000235194	PPP1R3E	8.80268e-05	0.00884787	0.815262	-1.2266	347.522	426.27
ENSG00000073464	CLCN4	0.000449433	0.0216541	0.815102	-1.22684	2346.24	2878.46
ENSG00000110080	ST3GAL4	3.40748e-05	0.00499138	0.813146	-1.22979	158.95	195.475
ENSG00000085365	SCAMP1	0.000621751	0.0265939	0.810827	-1.23331	2675.94	3300.26
ENSG00000279453	---	0.000149539	0.012004	0.810638	-1.2336	252.059	310.939
ENSG00000133142	TCEAL4	0.000594557	0.0259778	0.810444	-1.23389	1484.75	1832.02
ENSG00000167632	TRAPPC9	0.000409696	0.0207954	0.809362	-1.23554	1273.35	1573.28
ENSG00000127022	CANX	0.000101999	0.00951378	0.809183	-1.23581	11973.2	14796.7
ENSG00000147526	TACC1	0.000433926	0.0213308	0.809056	-1.23601	841.534	1040.14
ENSG00000185808	PIGP	0.000293989	0.0172954	0.807604	-1.23823	161.432	199.891
ENSG00000157625	TAB3	0.000108707	0.00974998	0.806184	-1.24041	1297.68	1609.66
ENSG00000173599	PC	9.7425e-05	0.00920519	0.8058	-1.241	301.184	373.77
ENSG00000170558	CDH2	0.000839596	0.0323193	0.805662	-1.24122	5020.07	6230.99
ENSG00000136161	RCBTB2	0.000580828	0.0257337	0.805647	-1.24124	274.306	340.479
ENSG00000166963	MAP1A	0.000119504	0.0103916	0.805152	-1.242	6366.38	7907.05
ENSG00000117984	CTSD	0.00130224	0.0428053	0.804945	-1.24232	1722.9	2140.4
ENSG00000196459	TRAPPC2	0.000420355	0.0209467	0.804761	-1.24261	614.746	763.887
ENSG00000198814	GK	0.000475	0.0226361	0.80302	-1.2453	178.124	221.818
ENSG00000167004	PDIA3	5.78277e-05	0.00706617	0.802978	-1.24536	3790.03	4719.97
ENSG00000130224	LRCH2	0.00036077	0.0193667	0.802637	-1.24589	1006.43	1253.91
ENSG00000165416	SUGT1	0.000715965	0.0290458	0.802527	-1.24606	1637.76	2040.75
ENSG00000104853	CLPTM1	5.31366e-08	4.63903e-05	0.802202	-1.24657	1958.2	2441.03
ENSG00000102078	SLC25A14	0.00128524	0.0424833	0.801729	-1.2473	430.236	536.636
ENSG00000130363	RSPH3	3.76464e-05	0.00537039	0.801196	-1.24813	262.627	327.793
ENSG00000166681	BEX3	1.00998e-05	0.0022856	0.800948	-1.24852	5064.63	6323.29
ENSG00000102225	CDK16	0.000414355	0.0208862	0.800107	-1.24983	4450.47	5562.35
ENSG00000130985	UBA1	3.27346e-05	0.00486031	0.799513	-1.25076	10600.5	13258.7
ENSG00000172465	TCEAL1	1.75688e-05	0.0033344	0.798719	-1.252	420.444	526.398
ENSG00000289586	---	0.00108251	0.0384393	0.798682	-1.25206	257.426	322.313
ENSG00000110013	SIAE	0.00151031	0.0468238	0.796224	-1.25593	687.467	863.409
ENSG00000180867	PDIA3P1	1.39316e-05	0.00281547	0.795139	-1.25764	1151.97	1448.76
ENSG00000146938	NLGN4X	0.000897879	0.0338465	0.793803	-1.25976	2183.55	2750.74
ENSG00000068308	OTUD5	4.92707e-05	0.00628878	0.793726	-1.25988	1110.58	1399.2
ENSG00000136144	RCBTB1	0.000301046	0.0175397	0.793004	-1.26103	751.176	947.253
ENSG00000226085	UQCRFS1P1	9.89255e-05	0.00926673	0.790997	-1.26423	218.471	276.198
ENSG00000165802	NSMF	0.000303131	0.0175397	0.790958	-1.26429	2867.98	3625.96
ENSG00000123728	RAP2C	0.00112547	0.0393525	0.789352	-1.26686	921.964	1168
ENSG00000280128	---	3.25033e-05	0.00485902	0.78865	-1.26799	470.315	596.355
ENSG00000164983	TMEM65	9.26417e-05	0.00894689	0.786166	-1.272	1339.02	1703.23
ENSG00000135253	KCP	0.000563792	0.0252158	0.785165	-1.27362	104.658	133.294
ENSG00000162426	SLC45A1	0.00139046	0.044759	0.784598	-1.27454	266.554	339.733
ENSG00000164929	BAALC	0.000384417	0.0202175	0.783004	-1.27713	1666.91	2128.86
ENSG00000135472	FAIM2	0.0011377	0.0395406	0.782813	-1.27745	2079.18	2656.04
ENSG00000185164	NOMO2	7.80949e-05	0.00839654	0.782268	-1.27833	1996.01	2551.57
ENSG00000178947	SMIM10L2A	0.000329618	0.0183887	0.782138	-1.27855	1037.73	1326.78
ENSG00000141252	VPS53	0.000302202	0.0175397	0.782048	-1.27869	1584.71	2026.36
ENSG00000177189	RPS6KA3	0.000320219	0.0180613	0.781937	-1.27888	1482.07	1895.38
ENSG00000130021	PUDP	0.000362881	0.0193667	0.78159	-1.27944	453.534	580.271
ENSG00000137449	CPEB2	0.00061194	0.0263436	0.777729	-1.28579	1419.24	1824.85
ENSG00000010404	IDS	3.40114e-05	0.00499138	0.777549	-1.28609	6481.77	8336.16
ENSG00000130741	EIF2S3	0.000321903	0.0180613	0.776498	-1.28783	2687.8	3461.44
ENSG00000198689	SLC9A6	0.000592349	0.0259611	0.776085	-1.28852	2396.65	3088.13
ENSG00000169446	MMGT1	0.000955409	0.0355243	0.775745	-1.28908	1498.67	1931.92
ENSG00000269556	TMEM185A	0.000229256	0.015209	0.774267	-1.29154	572.115	738.911
ENSG00000125304	TM9SF2	2.12617e-05	0.003683	0.773897	-1.29216	2110.59	2727.23
ENSG00000180182	MED14	1.71591e-05	0.00328522	0.773392	-1.293	1159.32	1499.01
ENSG00000234171	RNASEH1-AS1	0.000814958	0.031778	0.772759	-1.29406	165.986	214.797
ENSG00000133943	DGLUCY	3.4727e-08	3.44524e-05	0.772657	-1.29424	534.509	691.781
ENSG00000162434	JAK1	8.52043e-05	0.00875889	0.771679	-1.29588	3317.4	4298.94
ENSG00000101986	ABCD1	0.00136055	0.0441895	0.771394	-1.29636	267.113	346.273
ENSG00000225470	JPX	0.00130072	0.0428053	0.771189	-1.2967	665.008	862.315
ENSG00000172469	MANEA	0.000268223	0.0166314	0.770812	-1.29733	413.184	536.036
ENSG00000182195	LDOC1	5.91714e-05	0.00708206	0.770685	-1.29755	1065.06	1381.96
ENSG00000102172	SMS	0.000321242	0.0180613	0.769672	-1.29926	1691.5	2197.69
ENSG00000180574	EIF2S3B	0.000285695	0.0171779	0.769581	-1.29941	510.238	663.007
ENSG00000160055	TMEM234	9.19144e-05	0.00894689	0.769171	-1.3001	187.836	244.206
ENSG00000174684	B4GAT1	0.000195731	0.0140383	0.767679	-1.30263	2139.09	2786.44
ENSG00000169021	UQCRFS1	3.37903e-09	8.19452e-06	0.764821	-1.30749	1236.69	1616.96
ENSG00000212747	RTL8B	9.23475e-05	0.00894689	0.764646	-1.3078	470.134	614.839
ENSG00000102226	USP11	8.82102e-06	0.00210611	0.762382	-1.31168	7601.02	9970.09
ENSG00000102471	NDFIP2	0.000834439	0.0322916	0.76237	-1.3117	805.615	1056.72
ENSG00000169249	ZRSR2	3.1766e-05	0.00478155	0.762011	-1.31232	246.172	323.055
ENSG00000044574	HSPA5	0.000320049	0.0180613	0.761975	-1.31238	5792.09	7601.42
ENSG00000153904	DDAH1	0.000411449	0.0208298	0.760183	-1.31547	2281.56	3001.32
ENSG00000125827	TMX4	0.000275313	0.0168792	0.759306	-1.31699	3368.67	4436.52
ENSG00000130962	PRRG1	0.00116932	0.0404463	0.758717	-1.31801	415.302	547.374
ENSG00000133687	TMTC1	0.000246451	0.0157743	0.757283	-1.32051	890.983	1176.55
ENSG00000138650	PCDH10	0.000163926	0.01251	0.757241	-1.32058	1853.43	2447.61
ENSG00000172461	FUT9	0.000552183	0.0249523	0.756508	-1.32186	2816.35	3722.83
ENSG00000185753	CXorf38	0.000516938	0.0238535	0.756327	-1.32218	338.344	447.351
ENSG00000125266	EFNB2	0.000291399	0.0172828	0.752766	-1.32843	1590.22	2112.5
ENSG00000123191	ATP7B	0.000789493	0.03116	0.750111	-1.33314	531.978	709.199
ENSG00000157514	TSC22D3	0.00012241	0.0105516	0.749072	-1.33498	2277.01	3039.77
ENSG00000142530	FAM71E1	0.000360497	0.0193667	0.748245	-1.33646	64.1778	85.7712
ENSG00000103021	CCDC113	1.51579e-05	0.0030076	0.7481	-1.33672	267.065	356.991
ENSG00000102780	DGKH	0.00144948	0.0456512	0.746509	-1.33957	580.232	777.261
ENSG00000023516	AKAP11	2.4859e-06	0.00078432	0.745994	-1.34049	3294.88	4416.76
ENSG00000001461	NIPAL3	3.80506e-08	3.61084e-05	0.744933	-1.3424	638.55	857.192
ENSG00000175806	MSRA	0.00165455	0.0495366	0.744119	-1.34387	57.8552	77.7499
ENSG00000243701	DUBR	3.7284e-07	0.000214148	0.742189	-1.34737	484.908	653.348
ENSG00000166598	HSP90B1	3.0745e-09	8.19452e-06	0.740928	-1.34966	6854.1	9250.7
ENSG00000198589	LRBA	0.00131887	0.0430923	0.74075	-1.34998	796.856	1075.74
ENSG00000067992	PDK3	0.000744801	0.0297729	0.740721	-1.35004	783.015	1057.1
ENSG00000123570	RAB9B	0.000188785	0.0138269	0.740504	-1.35043	666.418	899.952
ENSG00000133134	BEX2	0.000341776	0.0188851	0.738807	-1.35353	1685.39	2281.23
ENSG00000068323	TFE3	5.66819e-07	0.000281168	0.735683	-1.35928	912.988	1241.01
ENSG00000124486	USP9X	2.46959e-05	0.00396333	0.734885	-1.36076	4684.35	6374.26
ENSG00000054983	GALC	1.64478e-05	0.00320527	0.729205	-1.37136	732.773	1004.89
ENSG00000259706	HSP90B2P	0.000237081	0.0154926	0.728801	-1.37212	84.3024	115.673
ENSG00000106772	PRUNE2	0.00010425	0.00960065	0.727379	-1.3748	988.188	1358.56
ENSG00000135406	PRPH	0.000887213	0.0336705	0.726522	-1.37642	3645.56	5017.83
ENSG00000174740	PABPC5	3.99141e-05	0.00562042	0.726497	-1.37647	220.795	303.918
ENSG00000068366	ACSL4	0.000720886	0.0291371	0.725984	-1.37744	3930.23	5413.66
ENSG00000102100	SLC35A2	0.000127164	0.0106749	0.725939	-1.37753	407.415	561.226
ENSG00000175344	CHRNA7	0.000108183	0.00974998	0.724599	-1.38007	404.803	558.658
ENSG00000259856	RAB43P1	0.000654232	0.0273026	0.724376	-1.3805	21.3865	29.5241
ENSG00000289511	---	0.00082344	0.0319794	0.723388	-1.38238	29.8931	41.3238
ENSG00000185896	LAMP1	5.46791e-06	0.00140403	0.722811	-1.38349	1789.77	2476.13
ENSG00000284966	---	0.000241578	0.0156769	0.72262	-1.38385	60.7058	84.0078
ENSG00000287358	---	0.000362644	0.0193667	0.722514	-1.38406	49.7462	68.8515
ENSG00000256849	TCP1P3	0.0012067	0.0411521	0.721042	-1.38688	22.9133	31.7781
ENSG00000155846	PPARGC1B	0.00111253	0.0391017	0.719813	-1.38925	70.9686	98.593
ENSG00000165704	HPRT1	0.000727661	0.0292485	0.71939	-1.39007	367.865	511.357
ENSG00000164176	EDIL3	0.000196173	0.0140383	0.719322	-1.3902	3671.57	5104.2
ENSG00000182220	ATP6AP2	3.8082e-10	1.3853e-06	0.717085	-1.39454	2691.32	3753.14
ENSG00000122126	OCRL	5.84911e-07	0.000282344	0.715583	-1.39746	2009.18	2807.75
ENSG00000101843	PSMD10	7.12217e-05	0.00793104	0.714148	-1.40027	934.902	1309.12
ENSG00000188706	ZDHHC9	5.35292e-05	0.00671454	0.71401	-1.40054	1275.5	1786.38
ENSG00000203930	LINC00632	3.25199e-07	0.000200699	0.713136	-1.40226	4369.82	6127.62
ENSG00000228223	HCG11	0.00102186	0.0371099	0.710376	-1.40771	51.8446	72.9819
ENSG00000167920	KRT10-AS1	0.000255043	0.0162291	0.708248	-1.41193	88.2673	124.628
ENSG00000280187	---	1.89185e-05	0.00341253	0.706017	-1.4164	72.6943	102.964
ENSG00000198835	GJC2	1.59843e-05	0.00314301	0.703362	-1.42174	31.7061	45.0779
ENSG00000198729	PPP1R14C	0.000293346	0.0172954	0.702363	-1.42377	834.966	1188.8
ENSG00000046647	GEMIN8	2.73758e-06	0.0008185	0.702133	-1.42423	185.486	264.174
ENSG00000123575	FAM199X	2.11099e-06	0.000708858	0.700159	-1.42825	2012.24	2873.97
ENSG00000157600	TMEM164	4.07508e-05	0.00565286	0.699987	-1.4286	1207.03	1724.36
ENSG00000152348	ATG10	5.79513e-05	0.00706617	0.698919	-1.43078	130.375	186.539
ENSG00000169895	SYAP1	2.91688e-05	0.00448337	0.698665	-1.4313	1234.37	1766.75
ENSG00000136111	TBC1D4	0.000441786	0.021487	0.694303	-1.44029	380.346	547.809
ENSG00000118971	CCND2	0.0001591	0.0124463	0.693289	-1.4424	2993.62	4317.99
ENSG00000185352	HS6ST3	0.00141362	0.0449801	0.691239	-1.44668	523.78	757.74
ENSG00000269743	SLC25A53	0.000282722	0.0170933	0.689608	-1.4501	216.484	313.923
ENSG00000156313	RPGR	0.000418018	0.0209193	0.688604	-1.45221	130.597	189.654
ENSG00000147100	SLC16A2	4.00473e-07	0.000218518	0.685236	-1.45935	1038.48	1515.5
ENSG00000186310	NAP1L3	0.000353138	0.019269	0.684975	-1.45991	3338.57	4874
ENSG00000246985	SOCS2-AS1	0.000193958	0.0140383	0.684588	-1.46073	107.406	156.891
ENSG00000273108	---	0.00128055	0.0424833	0.683205	-1.46369	35.5201	51.9904
ENSG00000258768	---	0.000218625	0.014761	0.682933	-1.46427	54.9843	80.5119
ENSG00000227268	KLLN	9.35847e-07	0.000392804	0.682833	-1.46449	48.4467	70.9496
ENSG00000288765	---	2.60951e-05	0.00412718	0.68166	-1.46701	96.1682	141.079
ENSG00000173210	ABLIM3	0.000815343	0.031778	0.678803	-1.47318	710.395	1046.54
ENSG00000056998	GYG2	0.000526817	0.0241561	0.677573	-1.47586	939.686	1386.84
ENSG00000250222	---	0.000675664	0.027668	0.677437	-1.47615	6.11518	9.02694
ENSG00000129682	FGF13	0.00039613	0.020533	0.676528	-1.47813	4777.96	7062.47
ENSG00000184831	APOO	2.81148e-06	0.000829234	0.673301	-1.48522	343.584	510.298
ENSG00000269473	ZNF132-DT	0.000622628	0.0265939	0.672154	-1.48776	18.695	27.8137
ENSG00000046653	GPM6B	0.000178033	0.0132619	0.667492	-1.49815	4900.55	7341.74
ENSG00000102580	DNAJC3	2.04838e-05	0.00360548	0.666579	-1.5002	401.338	602.086
ENSG00000138311	ZNF365	0.00118948	0.0410134	0.666493	-1.50039	70.2264	105.367
ENSG00000171476	HOPX	0.000423573	0.0210251	0.665767	-1.50203	51.9004	77.9559
ENSG00000169239	CA5B	0.00016279	0.0124668	0.664844	-1.50411	123.332	185.505
ENSG00000117643	MAN1C1	0.000377343	0.0199416	0.660305	-1.51445	169.373	256.508
ENSG00000118946	PCDH17	1.94588e-08	2.35949e-05	0.660048	-1.51504	1065.79	1614.71
ENSG00000183935	HTR7P1	0.000839133	0.0323193	0.6597	-1.51584	44.4491	67.3777
ENSG00000156097	GPR61	6.75911e-05	0.0076761	0.655023	-1.52666	92.101	140.607
ENSG00000112562	SMOC2	0.000648738	0.0271252	0.652861	-1.53172	81.6969	125.137
ENSG00000254206	NPIPB11	0.00123531	0.0417367	0.652236	-1.53319	23.483	36.0039
ENSG00000152822	GRM1	0.00122212	0.0415482	0.648364	-1.54234	31.7683	48.9977
ENSG00000184408	KCND2	0.000177737	0.0132619	0.647013	-1.54556	804.282	1243.07
ENSG00000229043	ZFAND2A-DT	8.83733e-05	0.00884787	0.639285	-1.56425	84.9488	132.881
ENSG00000185915	KLHL34	0.0002207	0.0148216	0.638652	-1.5658	17.8406	27.9347
ENSG00000267868	---	2.29417e-05	0.00381463	0.637385	-1.56891	43.4157	68.1154
ENSG00000198108	CHSY3	0.000484347	0.022891	0.63733	-1.56905	49.3614	77.4503
ENSG00000110104	CCDC86	0.000181154	0.0134029	0.637088	-1.56964	346.992	544.653
ENSG00000167011	NAT16	0.000295646	0.0173462	0.63521	-1.57428	108.989	171.58
ENSG00000116819	TFAP2E	0.000227977	0.0151702	0.632437	-1.58119	40.6104	64.2126
ENSG00000115380	EFEMP1	0.00158779	0.0483335	0.631651	-1.58315	60.1795	95.2734
ENSG00000139174	PRICKLE1	7.42102e-05	0.00816596	0.63155	-1.58341	574.032	908.925
ENSG00000145246	ATP10D	0.000210749	0.0145104	0.63065	-1.58567	193.971	307.573
ENSG00000173805	HAP1	6.75128e-05	0.0076761	0.630201	-1.5868	276.33	438.479
ENSG00000154654	NCAM2	0.00164888	0.0494347	0.622515	-1.60639	893.084	1434.64
ENSG00000165194	PCDH19	0.000630884	0.0267372	0.618904	-1.61576	375.81	607.218
ENSG00000101846	STS	7.85739e-05	0.00840664	0.618865	-1.61586	384.024	620.529
ENSG00000271714	---	0.000146084	0.0118529	0.616421	-1.62227	12.7061	20.6127
ENSG00000057704	TMCC3	0.000197568	0.0140564	0.614653	-1.62693	398.178	647.809
ENSG00000169946	ZFPM2	0.00108431	0.0384393	0.613635	-1.62963	58.2684	94.9561
ENSG00000103528	SYT17	9.21214e-05	0.00894689	0.613427	-1.63019	828.996	1351.42
ENSG00000232389	---	1.32603e-08	1.75841e-05	0.60901	-1.64201	58.9285	96.7611
ENSG00000187624	C17orf97	2.34554e-06	0.000752848	0.607731	-1.64547	56.4753	92.9281
ENSG00000102445	RUBCNL	0.000718929	0.029112	0.604643	-1.65387	39.1214	64.7016
ENSG00000275880	---	0.0012301	0.0416249	0.60266	-1.65931	5.92137	9.82539
ENSG00000101958	GLRA2	0.00128436	0.0424833	0.599771	-1.6673	1346.64	2245.26
ENSG00000178695	KCTD12	0.000329746	0.0183887	0.599571	-1.66786	341.993	570.396
ENSG00000065923	SLC9A7	4.89403e-09	9.89711e-06	0.599211	-1.66886	1525.3	2545.51
ENSG00000232599	---	2.86698e-05	0.00446962	0.597984	-1.67229	13.3788	22.3731
ENSG00000197249	SERPINA1	0.000546012	0.0247246	0.595126	-1.68032	1.71996	2.89008
ENSG00000131724	IL13RA1	0.000160389	0.0124546	0.595046	-1.68054	190.468	320.09
ENSG00000286485	---	0.000485227	0.022891	0.590779	-1.69268	23.7381	40.181
ENSG00000247400	DNAJC3-DT	9.16974e-08	7.14782e-05	0.589985	-1.69496	88.4332	149.891
ENSG00000057593	F7	0.00139055	0.044759	0.58762	-1.70178	15.0901	25.68
ENSG00000244239	---	0.000256737	0.0162894	0.586731	-1.70436	12.4909	21.289
ENSG00000170017	ALCAM	7.77258e-05	0.00839654	0.58672	-1.70439	2873.63	4897.8
ENSG00000009694	TENM1	2.35819e-07	0.000156594	0.58636	-1.70544	730.256	1245.4
ENSG00000228451	SDAD1P1	0.000199108	0.0140912	0.585208	-1.7088	35.0543	59.9006
ENSG00000259775	---	9.12802e-05	0.00894689	0.584956	-1.70953	11.0105	18.8227
ENSG00000162733	DDR2	0.00144942	0.0456512	0.584644	-1.71044	73.0082	124.876
ENSG00000113083	LOX	9.46188e-05	0.00898655	0.582013	-1.71818	57.785	99.2848
ENSG00000155897	ADCY8	0.000765558	0.030491	0.579974	-1.72421	169.731	292.653
ENSG00000109743	BST1	0.000670175	0.0275466	0.579646	-1.72519	9.0944	15.6896
ENSG00000275956	---	0.000195147	0.0140383	0.579129	-1.72673	13.2143	22.8174
ENSG00000103534	TMC5	0.000280915	0.0170933	0.575482	-1.73767	48.3007	83.9307
ENSG00000168843	FSTL5	0.000493185	0.0230993	0.575337	-1.73811	522.866	908.798
ENSG00000260240	APOOP5	0.00120425	0.0411521	0.574951	-1.73928	6.61235	11.5007
ENSG00000238039	---	0.000204871	0.0143318	0.57031	-1.75343	15.2716	26.7778
ENSG00000164128	NPY1R	0.000210036	0.0145071	0.569119	-1.7571	159.087	279.532
ENSG00000173208	ABCD2	0.000186077	0.0136745	0.562541	-1.77765	56.7002	100.793
ENSG00000106066	CPVL	0.00167149	0.0497708	0.557942	-1.7923	19.7839	35.4587
ENSG00000165695	AK8	2.51546e-06	0.00078432	0.555755	-1.79935	16.2499	29.2394
ENSG00000069535	MAOB	4.44332e-05	0.00594968	0.553269	-1.80744	86.4537	156.26
ENSG00000140015	KCNH5	0.00107043	0.0381752	0.552187	-1.81098	250.86	454.304
ENSG00000229956	ZRANB2-AS2	6.68395e-05	0.0076761	0.550864	-1.81533	25.4644	46.2263
ENSG00000167711	SERPINF2	0.000948747	0.0353972	0.547013	-1.82811	14.9477	27.326
ENSG00000270607	NAV2-AS6	0.000498337	0.0232906	0.541089	-1.84813	40.4377	74.7339
ENSG00000116729	WLS	0.000391528	0.0204438	0.539258	-1.8544	332.685	616.932
ENSG00000198759	EGFL6	0.00020665	0.0143911	0.535924	-1.86594	49.4345	92.2417
ENSG00000121898	CPXM2	0.00106331	0.0381081	0.534406	-1.87123	4.08472	7.64348
ENSG00000204257	HLA-DMA	0.000369652	0.0196302	0.534157	-1.87211	21.5086	40.2665
ENSG00000212643	ZRSR2P1	0.000805441	0.0316749	0.533605	-1.87405	25.3374	47.4834
ENSG00000197653	DNAH10	5.00512e-06	0.00131616	0.53326	-1.87526	65.6135	123.042
ENSG00000280248	---	0.00057195	0.0254763	0.530954	-1.8834	5.99698	11.2947
ENSG00000159216	RUNX1	0.000226984	0.0151503	0.524494	-1.9066	258.697	493.232
ENSG00000286353	---	0.000773026	0.0306765	0.519722	-1.92411	26.9162	51.7897
ENSG00000075651	PLD1	0.00136593	0.0442325	0.517427	-1.93264	12.4806	24.1204
ENSG00000096696	DSP	0.000395403	0.020533	0.516134	-1.93748	181.3	351.265
ENSG00000267575	---	0.000132672	0.0109685	0.502914	-1.98841	102.013	202.844
ENSG00000167306	MYO5B	1.12415e-07	8.17859e-05	0.502876	-1.98856	67.0582	133.349
ENSG00000169891	REPS2	7.10713e-05	0.00793104	0.501943	-1.99226	119.112	237.303
ENSG00000104518	GSDMD	7.92379e-06	0.0019432	0.498409	-2.00639	3.11121	6.24228
ENSG00000197479	PCDHB11	0.000678099	0.0277157	0.494373	-2.02276	120.978	244.711
ENSG00000147255	IGSF1	1.5575e-06	0.000604875	0.490576	-2.03842	211.79	431.717
ENSG00000039068	CDH1	2.22988e-05	0.00377281	0.490144	-2.04022	3.86267	7.88068
ENSG00000188488	SERPINA5	0.000707331	0.028749	0.490072	-2.04051	15.9648	32.5764
ENSG00000148680	HTR7	0.000170506	0.0129218	0.480503	-2.08115	131.418	273.502
ENSG00000125462	MIR9-1HG	0.000463378	0.0221791	0.479417	-2.08587	66.095	137.865
ENSG00000150051	MKX	0.00115591	0.0400459	0.477873	-2.09261	30.5425	63.9134
ENSG00000160223	ICOSLG	0.000341334	0.0188851	0.475899	-2.10129	3.3937	7.13115
ENSG00000109132	PHOX2B	0.00133216	0.0434616	0.475667	-2.10231	204.217	429.327
ENSG00000181541	MAB21L2	0.000872754	0.0333501	0.466044	-2.14572	1010.28	2167.78
ENSG00000010704	HFE	9.43925e-05	0.00898655	0.462147	-2.16381	1.65925	3.59031
ENSG00000105877	DNAH11	0.00110704	0.0389712	0.457647	-2.18509	6.11316	13.3578
ENSG00000248905	FMN1	2.99519e-05	0.00457154	0.455656	-2.19464	40.2925	88.4276
ENSG00000261934	PCDHGA9	0.000130279	0.0108117	0.448663	-2.22884	13.494	30.0761
ENSG00000102024	PLS3	0.00141305	0.0449801	0.447824	-2.23302	140.833	314.482
ENSG00000069482	GAL	0.00112609	0.0393525	0.445229	-2.24604	14.2325	31.9668
ENSG00000066248	NGEF	6.19446e-08	5.00742e-05	0.438663	-2.27965	134.108	305.72
ENSG00000242574	HLA-DMB	0.000637508	0.0269656	0.438233	-2.28189	6.66708	15.2136
ENSG00000183508	TENT5C	1.00927e-05	0.0022856	0.431684	-2.31651	5.02192	11.6333
ENSG00000126785	RHOJ	0.000195256	0.0140383	0.431286	-2.31865	10.3013	23.8851
ENSG00000285799	---	0.000234226	0.0154447	0.428475	-2.33386	3.46793	8.09367
ENSG00000261572	---	1.85594e-05	0.00337564	0.425503	-2.35016	6.80208	15.986
ENSG00000121068	TBX2	0.000161879	0.0124546	0.424641	-2.35493	263.645	620.865
ENSG00000154975	CA10	0.000504154	0.023462	0.420337	-2.37904	346.091	823.366
ENSG00000114204	SERPINI2	2.64108e-05	0.00414706	0.415019	-2.40953	7.84326	18.8986
ENSG00000188404	SELL	5.37771e-11	3.8965e-07	0.414898	-2.41023	2.16416	5.21613
ENSG00000165186	PTCHD1	4.5768e-05	0.00605414	0.412927	-2.42174	220.104	533.033
ENSG00000181195	PENK	0.000789138	0.03116	0.412875	-2.42204	262.543	635.889
ENSG00000169550	MUC15	0.000836302	0.0323064	0.408072	-2.45055	2.62637	6.43605
ENSG00000163285	GABRG1	0.000664919	0.0274339	0.402761	-2.48286	9.12479	22.6556
ENSG00000251680	---	0.000271383	0.0167796	0.40087	-2.49458	4.52057	11.2769
ENSG00000227060	LINC00629	0.000194268	0.0140383	0.39032	-2.562	2.29096	5.86944
ENSG00000178726	THBD	2.53493e-05	0.00403849	0.387496	-2.58067	10.9273	28.1998
ENSG00000281453	TGFB2-OT1	0.000316604	0.0180535	0.38505	-2.59707	3.25349	8.44952
ENSG00000164794	KCNV1	0.000216943	0.014705	0.382912	-2.61157	22.5507	58.8927
ENSG00000133135	RNF128	5.88818e-05	0.00708206	0.380235	-2.62996	11.9233	31.3578
ENSG00000284969	---	0.000233594	0.0154447	0.37517	-2.66546	16.0112	42.6773
ENSG00000169427	KCNK9	4.90298e-06	0.00130756	0.375168	-2.66547	216.412	576.841
ENSG00000147041	SYTL5	4.72489e-05	0.00617518	0.358483	-2.78953	48.4002	135.014
ENSG00000254087	LYN	0.000522282	0.0240055	0.358266	-2.79122	8.11584	22.6531
ENSG00000113212	PCDHB7	0.001402	0.0448682	0.350341	-2.85436	44.0548	125.748
ENSG00000288947	---	0.000139938	0.0114823	0.345241	-2.89653	33.411	96.776
ENSG00000289088	---	3.31035e-07	0.000200699	0.342341	-2.92106	9.93527	29.0216
ENSG00000223749	MIR503HG	1.66036e-06	0.000624812	0.339769	-2.94318	3.53486	10.4037
ENSG00000150893	FREM2	1.85156e-07	0.000130362	0.336334	-2.97323	35.8201	106.502
ENSG00000260664	---	0.000124935	0.0105691	0.328185	-3.04706	5.82621	17.7528
ENSG00000142606	MMEL1	0.00125649	0.0421262	0.325186	-3.07516	20.9037	64.2822
ENSG00000180440	SERTM1	0.000289201	0.0171992	0.31833	-3.1414	16.8645	52.9782
ENSG00000129354	AP1M2	0.00060213	0.0261161	0.316704	-3.15753	0.813258	2.56788
ENSG00000286330	---	0.000214891	0.0146113	0.310309	-3.2226	0.5955	1.91906
ENSG00000006128	TAC1	8.33833e-05	0.00870777	0.309595	-3.23002	410.618	1326.31
ENSG00000118271	TTR	0.000120314	0.0104206	0.308991	-3.23634	1.49563	4.84037
ENSG00000091583	APOH	3.2749e-06	0.000928285	0.300487	-3.32793	1.33867	4.455
ENSG00000261770	---	0.000173199	0.0130696	0.299863	-3.33486	21.4557	71.5516
ENSG00000254101	LINC02055	0.00139635	0.044759	0.294227	-3.39874	2.62608	8.92535
ENSG00000164532	TBX20	3.03686e-05	0.00460295	0.294081	-3.40042	53.733	182.715
ENSG00000289089	---	2.07775e-05	0.00362792	0.270793	-3.69286	37.4926	138.455
ENSG00000233974	---	0.000260809	0.0164047	0.258785	-3.86422	6.6103	25.5437
ENSG00000166603	MC4R	1.94401e-06	0.000685848	0.250133	-3.99787	29.6339	118.473
ENSG00000146374	RSPO3	0.000354891	0.0193163	0.235289	-4.2501	1.1982	5.09246
ENSG00000176868	---	0.000575054	0.0255624	0.225662	-4.4314	8.85195	39.2266
ENSG00000176769	TCERG1L	0.000863673	0.0330711	0.215175	-4.64737	10.8846	50.5846
ENSG00000115155	OTOF	0.00110173	0.0388472	0.214552	-4.66088	2.03589	9.48904
ENSG00000243694	LINC02027	0.00056818	0.0253601	0.163056	-6.13285	0.609168	3.73594
ENSG00000274419	TBC1D3D	1.11531e-05	0.00243427	0.070996	-14.0853	3.13513	44.1593
ENSG00000229807	XIST	5.98642e-07	0.000282344	0.0180209	-55.491	15.6172	866.613
ENSG00000214940	NPIPA8	2.28561e-06	0.000744562	0.0167987	-59.5286	1.36927	81.5106
ENSG00000147381	MAGEA4	4.95862e-18	1.08227e-13	1.84441e-08	-5.42178e+07	1.77338e-10	0.00961487

## Sheet: Total_FRGs_FerrDb
Supplementary Table S1: Ferroptosis-related genes (FRGs) from FerrDb database
id	rcd	symbol	hgncid	ensgstable	evidence	testin	pathway	confidence	caution	uniprotac	pmid	remark	latestupdate	datasource	uniformgenetype
1	Ferroptosis	RPL8	HGNC:10368	ENSG00000161016	Required in erastin-induced ferroptosis. Silencing of it conferred against erastin-induced ferroptosis.	Human	RPL8 :+: Ferroptosis	Validated	_NA_	P62917	22632970	_NA_	2020-12-31	FerrDb team	gene with protein product
2	Ferroptosis	IREB2	HGNC:6115	ENSG00000136381	Required in erastin-induced ferroptosis. Silencing of it conferred against erastin-induced ferroptosis.	Human	IREB2 :+: Ferroptosis	Validated	_NA_	P48200	22632970	_NA_	2020-12-31	FerrDb team	gene with protein product
3	Ferroptosis	ATP5MC3	HGNC:843	ENSG00000154518	Required in erastin-induced ferroptosis. Silencing of it conferred against erastin-induced ferroptosis.	Human	ATP5MC3 :+: Ferroptosis	Validated	_NA_	P48201	22632970	ATP5G3 in article	2020-12-31	FerrDb team	gene with protein product
4	Ferroptosis	CS	HGNC:2422	ENSG00000062485	Required in erastin-induced ferroptosis. Silencing of it conferred against erastin-induced ferroptosis.	Human	CS :+: Ferroptosis	Validated	_NA_	O75390	22632970	_NA_	2020-12-31	FerrDb team	gene with protein product
5	Ferroptosis	EMC2	HGNC:28963	ENSG00000104412	Required in erastin-induced ferroptosis. Silencing of it conferred against erastin-induced ferroptosis.	Human	EMC2 :+: Ferroptosis	Validated	_NA_	Q15006	22632970	TTC35 in article	2020-12-31	FerrDb team	gene with protein product
6	Ferroptosis	ACSF2	HGNC:26101	ENSG00000167107	Required in erastin-induced ferroptosis. Silencing of it conferred against erastin-induced ferroptosis.	Human	ACSF2 :+: Ferroptosis	Validated	_NA_	Q96CM8	22632970	_NA_	2020-12-31	FerrDb team	gene with protein product
7	Ferroptosis	NOX1	HGNC:7889	ENSG00000007952	Suppresses erastin-induced ferroptosis when inhibited by inhibitor.	Human	NOX1 :+: Ferroptosis	Deduced	The presented inhibition study is not sufficient to confirm its role in ferroptosis.	Q9Y5S8	22632970	_NA_	2020-12-31	FerrDb team	gene with protein product
8	Ferroptosis	CYBB	HGNC:2578	ENSG00000165168	Suppresses erastin-induced ferroptosis when inhibited by inhibitor.	Human	CYBB :+: Ferroptosis	Deduced	The presented inhibition study is not sufficient to confirm its role in ferroptosis.	P04839	22632970	NOX2 in article	2020-12-31	FerrDb team	gene with protein product
9	Ferroptosis	NOX3	HGNC:7890	ENSG00000074771	Suppresses erastin-induced ferroptosis when inhibited by inhibitor.	Human	NOX3 :+: Ferroptosis	Deduced	The presented inhibition study is not sufficient to confirm its role in ferroptosis.	Q9HBY0	22632970	_NA_	2020-12-31	FerrDb team	gene with protein product
10	Ferroptosis	NOX4	HGNC:7891	ENSG00000086991	Suppresses erastin-induced ferroptosis when inhibited by inhibitor.	Human	NOX4 :+: Ferroptosis	Deduced	The presented inhibition study is not sufficient to confirm its role in ferroptosis.	Q9NPH5	22632970	_NA_	2020-12-31	FerrDb team	gene with protein product
11	Ferroptosis	NOX5	HGNC:14874	ENSG00000255346	Suppresses erastin-induced ferroptosis when inhibited by inhibitor.	Human	NOX5 :+: Ferroptosis	Deduced	The presented inhibition study is not sufficient to confirm its role in ferroptosis.	Q96PH1	22632970	_NA_	2020-12-31	FerrDb team	gene with protein product
12	Ferroptosis	DUOX1	HGNC:3062	ENSG00000137857	Suppresses erastin-induced ferroptosis when inhibited by inhibitor.	Human	DUOX1 :+: Ferroptosis	Deduced	The presented inhibition study is not sufficient to confirm its role in ferroptosis.	Q9NRD9	22632970	_NA_	2020-12-31	FerrDb team	gene with protein product
13	Ferroptosis	DUOX2	HGNC:13273	ENSG00000140279	Suppresses erastin-induced ferroptosis when inhibited by inhibitor.	Human	DUOX2 :+: Ferroptosis	Deduced	The presented inhibition study is not sufficient to confirm its role in ferroptosis.	Q9NRD8	22632970	_NA_	2020-12-31	FerrDb team	gene with protein product
14	Ferroptosis	G6PD	HGNC:4057	ENSG00000160211	Required in erastin-induced ferroptosis.	Human	G6PD :+: Ferroptosis	Validated	_NA_	P11413	22632970	_NA_	2020-12-31	FerrDb team	gene with protein product
15	Ferroptosis	PGD	HGNC:8891	ENSG00000142657	Required in erastin-induced ferroptosis.	Human	PGD :+: Ferroptosis	Validated	_NA_	P52209	22632970	_NA_	2020-12-31	FerrDb team	gene with protein product
16	Ferroptosis	VDAC2	HGNC:12672	ENSG00000165637	Required in erastin-induced ferroptosis.	Human	VDAC2 :+: Ferroptosis	Validated	_NA_	P45880	22632970	_NA_	2020-12-31	FerrDb team	gene with protein product
21	Ferroptosis	ACSL4	HGNC:3571	ENSG00000068366	Deletion of this gene likely suppress ferroptosis by limiting the membrane-resident pool of oxidation-sensitive fatty acids.	Human	ACSL4 :+: Ferroptosis	Predicted	Author prediction based on gene function.	O60488	25965523	_NA_	2020-12-31	FerrDb team	gene with protein product
22	Ferroptosis	LPCAT3	HGNC:30244	ENSG00000111684	Deletion of this gene likely suppress ferroptosis by limiting the membrane-resident pool of oxidation-sensitive fatty acids.	Human	LPCAT3 :+: Ferroptosis	Predicted	Author prediction based on gene function.	Q6P1A2	25965523	_NA_	2020-12-31	FerrDb team	gene with protein product
23	Ferroptosis	NRAS	HGNC:7989	ENSG00000213281	NRAS12V mutant protects RMS13 cells from ferroptotic cell death.	Human	NRAS :+: Ferroptosis	Deduced	Inferred as a promoter because RAS mutant is resistant to ferroptosis.	P01111	26157704	_NA_	2020-12-31	FerrDb team	gene with protein product
24	Ferroptosis	KRAS	HGNC:6407	ENSG00000133703	KRAS12V mutant protects RMS13 cells from ferroptotic cell death.	Human	KRAS :+: Ferroptosis	Deduced	Inferred as a promoter because RAS mutant is resistant to ferroptosis.	P01116	26157704	_NA_	2020-12-31	FerrDb team	gene with protein product
25	Ferroptosis	HRAS	HGNC:5173	ENSG00000174775	HRAS12V mutant protects RMS13 cells from ferroptotic cell death.	Human	HRAS :+: Ferroptosis	Deduced	Inferred as a promoter because RAS mutant is resistant to ferroptosis.	P01112	26157704	_NA_	2020-12-31	FerrDb team	gene with protein product
34	Ferroptosis	TP53	HGNC:11998	ENSG00000141510	Wild type p53 can induce ferroptosis upon reactive oxygen species (ROS)-induced stress.	Human	TP53 :-: SLC7A11, SLC7A11 :-: Ferroptosis	Validated	_NA_	P04637	26218928	p53 in article	2020-12-31	FerrDb team	gene with protein product
43	Ferroptosis	NCOA4	HGNC:7671	ENSG00000266412	Inhibition suppressed ferroptosis, and overexpression promoted ferroptosis.	Human	NCOA4 :-: FTH1, FTH1 :-: Ferroptosis	Validated	_NA_	Q13772	27245739	_NA_	2020-12-31	FerrDb team	gene with protein product
44	Ferroptosis	TF	HGNC:11740	ENSG00000091513	Involved in siramesine and lapatinib-induced ferroptotic cell death. Increased following treatment with lapatinib alone or in combination with siramesine. Knocking down of transferrin resulted in decreased cell death and ROS after treatment.	Human	TF :+: Lipid ROS, Lipid ROS :+: Ferroptosis	Validated	Recognized as a suppressor in other studies.	P02787	27441659	Transferrin in article	2020-12-31	FerrDb team	gene with protein product
45	Ferroptosis	ALOX5	HGNC:435	ENSG00000012779	Silencing ALOX genes made cells resistant to ferroptosis.	Human	ALOX5 :+: PUFAs peroxidation, PUFAs peroxidation :+: Ferroptosis	Validated	_NA_	P09917	27506793	_NA_	2020-12-31	FerrDb team	gene with protein product
46	Ferroptosis	ALOX12	HGNC:429	ENSG00000108839	Silencing ALOX genes made cells resistant to ferroptosis.	Human	ALOX12 :+: PUFAs peroxidation, PUFAs peroxidation :+: Ferroptosis	Validated	_NA_	P18054	27506793	_NA_	2020-12-31	FerrDb team	gene with protein product
47	Ferroptosis	ALOX12B	HGNC:430	ENSG00000179477	Silencing ALOX genes made cells resistant to ferroptosis.	Human	ALOX12B :+: PUFAs peroxidation, PUFAs peroxidation :+: Ferroptosis	Validated	_NA_	O75342	27506793	_NA_	2020-12-31	FerrDb team	gene with protein product
48	Ferroptosis	ALOX15	HGNC:433	ENSG00000161905	Silencing ALOX genes made cells resistant to ferroptosis.	Human	ALOX15 :+: PUFAs peroxidation, PUFAs peroxidation :+: Ferroptosis	Validated	_NA_	P16050	27506793	_NA_	2020-12-31	FerrDb team	gene with protein product
49	Ferroptosis	ALOX15B	HGNC:434	ENSG00000179593	Silencing ALOX genes made cells resistant to ferroptosis. Erastin-induced cell death was rescued by silencing either ALOX15B or ALOXE3, which supported the hypothesis that lipoxygenases are required for ferroptosis.	Human	ALOX15B :+: PUFAs peroxidation, PUFAs peroxidation :+: Ferroptosis	Validated	_NA_	O15296	27506793	_NA_	2020-12-31	FerrDb team	gene with protein product
50	Ferroptosis	ALOXE3	HGNC:13743	ENSG00000179148	Silencing ALOX genes made cells resistant to ferroptosis. Erastin-induced cell death was rescued by silencing either ALOX15B or ALOXE3, which supported the hypothesis that lipoxygenases are required for ferroptosis.	Human	ALOXE3 :+: PUFAs peroxidation, PUFAs peroxidation :+: Ferroptosis	Validated	_NA_	Q9BYJ1	27506793	_NA_	2020-12-31	FerrDb team	gene with protein product
51	Ferroptosis	PHKG2	HGNC:8931	ENSG00000156873	U-2-OS cells became resistant to erastin upon PHKG2 silencing. Erastin-treated HT-1080 cells were rescued by shPHKG2.	Human	PHKG2 :+: PUFAs peroxidation, PUFAs peroxidation :+: Ferroptosis	Validated	_NA_	P15735	27506793	_NA_	2020-12-31	FerrDb team	gene with protein product
73	Ferroptosis	ACSL4	HGNC:3571	ENSG00000068366	Knockdown inhibited erastin-induced ferroptosis, whereas overexpression restored ferroptosis sensitization.	Human	ACSL4 :+: 5-HETE, 5-HETE :+: Ferroptosis	Validated	_NA_	O60488	27565726	_NA_	2020-12-31	FerrDb team	gene with protein product
76	Ferroptosis	ALOX15	HGNC:433	ENSG00000161905	SAT1- and ROS-induced ferroptosis was completely abrogated by PD146176, an ALOX15-specific inhibitor.	Human	ALOX15 :+: Lipid ROS, Lipid ROS :+: Ferroptosis	Validated	_NA_	P16050	27698118	_NA_	2020-12-31	FerrDb team	gene with protein product
82	Ferroptosis	EGFR	HGNC:3236	ENSG00000146648	Cell death in activated EGFR mutant cells occurs by ferroptosis. Inhibiting EGFR and MAPK signaling rescued cell viability following cystine withdrawal.	Human	EGFR :+: MAPK, MAPK :+: Ferroptosis	Validated	_NA_	P00533	28297659	_NA_	2020-12-31	FerrDb team	gene with protein product
83	Ferroptosis	NOX4	HGNC:7891	ENSG00000086991	Inhibition of NADPH oxidase 4 (NOX4) blocked ferroptosis.	Human	NOX4 :+: Lipid ROS, Lipid ROS :+: Ferroptosis	Validated	_NA_	Q9NPH5	28297659	_NA_	2020-12-31	FerrDb team	gene with protein product
84	Ferroptosis	MAPK3	HGNC:6877	ENSG00000102882	Inhibiting EGFR and MAPK signaling rescued cell viability following cystine withdrawal.	Human	MAPK :-: GPX4, GPX4 :-: Lipid ROS, MAPK :+: NOX4, NOX4 :+: H2O2, H2O2 :+: Lipid ROS, Lipid ROS :+: Ferroptosis	Validated	_NA_	P27361	28297659	ERK1 in article	2020-12-31	FerrDb team	gene with protein product
85	Ferroptosis	MAPK1	HGNC:6871	ENSG00000100030	Inhibiting EGFR and MAPK signaling rescued cell viability following cystine withdrawal.	Human	MAPK :-: GPX4, GPX4 :-: Lipid ROS, MAPK :+: NOX4, NOX4 :+: H2O2, H2O2 :+: Lipid ROS, Lipid ROS :+: Ferroptosis	Validated	_NA_	P28482	28297659	ERK2 in article	2020-12-31	FerrDb team	gene with protein product
88	Ferroptosis	ZEB1	HGNC:11642	ENSG00000148516	Knockout of ZEB1 prevents cell death induced by GPX4 inhibition.	Human	ZEB1 :+: Lipid ROS, Lipid ROS :+: Ferroptosis	Validated	_NA_	P37275	28678785	_NA_	2020-12-31	FerrDb team	gene with protein product
91	Ferroptosis	ALOX15	HGNC:433	ENSG00000161905	Suppression of ferroptosis following ALOX15 silencing was detected in cancer cells. Cells with exogenous expression of ALOX15 had an increased cell death rate following RSL3 treatment.	Human	ALOX15 :+: Ferroptosis	Validated	_NA_	P16050	28837253	_NA_	2020-12-31	FerrDb team	gene with protein product
92	Ferroptosis	ALOX12	HGNC:429	ENSG00000108839	12‐LOX inhibitors prevented cell death, whereas ALOX12 overexpression significantly enhanced cell death. ALOX12 expression was gradually elevated during the erastin or RSL3 treatments, and was stable in the late stage of ferroptosis.	Human	ALOX12 :+: Ferroptosis	Validated	_NA_	P18054	28837253	_NA_	2020-12-31	FerrDb team	gene with protein product
95	Ferroptosis	SOCS1	HGNC:19383	ENSG00000185338	Expression of SOCS1 sensitized cells to ferroptosis inducer. This effect of SOCS1 was efficiently blocked by ferroptosis inhibitor. Expression of SOCS1 reduced the levels of GSH, explaining in part its ability to sensitize cells to ferroptosis.	Human	SOCS1 :+: p53, p53 :-: SLC7A11, SLC7A11 :+: GSH, GSH :-: Ferroptosis	Validated	_NA_	O15524	29081404	_NA_	2020-12-31	FerrDb team	gene with protein product
96	Ferroptosis	CDO1	HGNC:1795	ENSG00000129596	CDO1 suppression contributes to ferroptosis resistance.	Human	CDO1 :-: GPX4, GPX4 :-: Ferroptosis	Validated	_NA_	Q16878	29144989	_NA_	2020-12-31	FerrDb team	gene with protein product
97	Ferroptosis	MYB	HGNC:7545	ENSG00000118513	Erastin-induced ferroptosis was restrained when c-Myb was suppressed.	Human	MYB :+: CDO1, CDO1 :-: GPX4, GPX4 :-: Ferroptosis	Validated	_NA_	P10242	29144989	C-Myb in article	2020-12-31	FerrDb team	gene with protein product
98	Ferroptosis	HMOX1	HGNC:5013	ENSG00000100292	Inhibiting HO-1 effectively attenuated BAY-induced ferroptotic cell death. Defective HO-1 expression significantly rescued cell survival suppressed by BAY.	Human	HMOX1 :+: Ferroptosis	Validated	_NA_	P09601	29274359	HO-1 in article	2020-12-31	FerrDb team	gene with protein product
103	Ferroptosis	SLC1A5	HGNC:10943	ENSG00000105281	Overexpression of SLC1A5 restored miR-137-mediated ferroptosis suppression.	Human	SLC1A5 :+: Glutaminolysis, Glutaminolysis :+: Lipid ROS, Lipid ROS :+: Ferroptosis	Validated	_NA_	Q15758	29348676	_NA_	2020-12-31	FerrDb team	gene with protein product
104	Ferroptosis	CHAC1	HGNC:28680	ENSG00000128965	CHAC1 degradation of GSH might enhance cystine-starvation-induced cell death.	Human	CHAC1 :-: GSH, GSH :-: Ferroptosis	Validated	_NA_	Q9BUX1	29383104	_NA_	2020-12-31	FerrDb team	gene with protein product
106	Ferroptosis	LINC00472	HGNC:21380	ENSG00000233237	Increases erastin-induced growth inhibition, whereas depletion of P53RRA decreased erastin-induced growth inhibition.	Human	LINC00472 :+: p53, p53 :+: Ferroptosis	Validated	Also triggers apoptosis.	Q9H8W2	29588351	P53RRA in article	2020-12-31	FerrDb team	RNA, long non-coding
108	Ferroptosis	GOT1	HGNC:4432	ENSG00000120053	Overexpression of miR‐9 suppressed GOT1, which subsequently reduced ferroptosis. Overexpression of GOT1 restored miR‐9 mediated ferroptosis suppression.	Human	GOT1 :+: alpha KG, alpha KG :+: Lipid ROS, Lipid ROS :+: Ferroptosis	Validated	_NA_	P17174	30035324	_NA_	2020-12-31	FerrDb team	gene with protein product
110	Ferroptosis	PRKAA2	HGNC:9377	ENSG00000162409	Inhibition of PRKAA/AMPKalpha diminishes ferroptosis.	Human	PRKAA2 :+: (BECN1/SLC7A11), (BECN1/SLC7A11) :+: Ferroptosis	Validated	_NA_	P54646	30057310	PRKAA in article	2020-12-31	FerrDb team	gene with protein product
111	Ferroptosis	PRKAA1	HGNC:9376	ENSG00000132356	Inhibition of PRKAA/AMPKalpha diminishes ferroptosis.	Human	PRKAA1 :+: (BECN1/SLC7A11), (BECN1/SLC7A11) :+: Ferroptosis	Validated	_NA_	Q13131	30057310	AMPK alpha in article	2020-12-31	FerrDb team	gene with protein product
113	Ferroptosis	BAP1	HGNC:950	ENSG00000163930	Suppresses SLC7A11-mediated cystine uptake and promotes ferroptosis. BAP1 mutants lose their abilities to repress SLC7A11 and to promote ferroptosis.	Human	BAP1 :-: SLC7A11, SLC7A11 :-: Lipid ROS, Lipid ROS :+: Ferroptosis	Validated	_NA_	Q92560	30202049	_NA_	2020-12-31	FerrDb team	gene with protein product
115	Ferroptosis	ABCC1	HGNC:51	ENSG00000103222	Accelerates ferroptosis. Disruption of MRP1 inhibited ferroptosis potently.	Human	ABCC1 :-: GSH, GSH :-: Ferroptosis	Validated	_NA_	P33527	30726737	MRP1 in article	2020-12-31	FerrDb team	gene with protein product
117	Ferroptosis	MIR6852	HGNC:49993	ENSG00000284195	Promotes ferroptosis. Binds to LINC0033 and serves as a negative upstream regulator of CBS-mediated ferroptosis inhibition.	Human	MIR6852 :-: CBS, CBS :-: Ferroptosis	Validated	_NA_	_NA_	30787392	_NA_	2020-12-31	FerrDb team	RNA, micro
118	Ferroptosis	ACVR1B	HGNC:172	ENSG00000135503	Inhibition attenuated erastin-induced ferroptosis.	Human	ACVR1B :-: NFE2L2, NFE2L2 :-: Ferroptosis	Validated	_NA_	P36896	30804470	ALK4 in article	2020-12-31	FerrDb team	gene with protein product
119	Ferroptosis	TGFBR1	HGNC:11772	ENSG00000106799	Inhibition attenuated erastin-induced ferroptosis.	Human	TGFBR1 :-: NFE2L2, NFE2L2 :-: Ferroptosis	Validated	_NA_	P36897	30804470	ALK5 in article	2020-12-31	FerrDb team	gene with protein product
120	Ferroptosis	BAP1	HGNC:950	ENSG00000163930	Promotes ferroptosis induced by class I ferroptosis inducer.	Human	BAP1 :-: SLC7A11, SLC7A11 :-: Ferroptosis	Validated	_NA_	Q92560	30907299	_NA_	2020-12-31	FerrDb team	gene with protein product
125	Ferroptosis	ACSL4	HGNC:3571	ENSG00000068366	Required for ferroptosis induced by erastin. ACSL4-null cells are resistant to ferroptosis induced by either erastin.	Human	ACSL4 :+: Ferroptosis	Validated	_NA_	O60488	30962574	_NA_	2020-12-31	FerrDb team	gene with protein product
126	Ferroptosis	HMOX1	HGNC:5013	ENSG00000100292	Enhances the ferroptotic process in PRDX6-silenced cells by promoting cellular accumulation of ferrous ions. Overexpression increases both erastin and RSL-3-induced lipid ROS.	Human	HMOX1 :+: Ferroptosis	Validated	_NA_	P09601	31036877	_NA_	2020-12-31	FerrDb team	gene with protein product
131	Ferroptosis	TNFAIP3	HGNC:11896	ENSG00000118503	Overexpression increased ROS generation and enhanced erastin-induced ferroptosis, whereas knockdown inhibited erastin-induced ferroptosis.	Human	TNFAIP3 :+: ACSL4, ACSL4 :+: Lipid ROS, TNFAIP3 :-: GPX4, GPX4 :-: Lipid ROS, Lipid ROS :+: Ferroptosis	Validated	_NA_	P21580	31160087	Zinc lipoprotein A20 in article	2020-12-31	FerrDb team	gene with protein product
134	Ferroptosis	ATF3	HGNC:785	ENSG00000162772	Promotes ferroptosis induced by erastin.	Human	ATF3 :-: SLC7A11, SLC7A11 :+: System Xc-, System Xc- :+: GSH, GSH :-: Lipid ROS, Lipid ROS :+: Ferroptosis	Validated	_NA_	P18847	31273299	_NA_	2020-12-31	FerrDb team	gene with protein product
135	Ferroptosis	ATM	HGNC:795	ENSG00000149311	Essential for ferroptosis. Genetic knockdown and chemical inhibition of ATM both suppress ferroptotic cell death.	Human	ATM :-: MTF1, MTF1 :+: FTL, MTF1 :+: FTH1, FTL :-: Ferroptosis, FTH1 :-: Ferroptosis	Validated	_NA_	Q13315	31320750	_NA_	2020-12-31	FerrDb team	gene with protein product
141	Ferroptosis	IDH1	HGNC:5382	ENSG00000138413	Deletion of the mutant IDH1 allele or pharmacological inhibition of mutant IDH1 confers resistance to erastin-induced ferroptosis. Ectopic expression of mutant IDH1 promotes ferroptosis.	Human	IDH1 :-: GPX4, GPX4 :-: Lipid ROS, Lipid ROS :+: Ferroptosis, IDH1 :-: GSH, GSH :-: Ferroptosis	Validated	_NA_	O75874	31591388	_NA_	2020-12-31	FerrDb team	gene with protein product
143	Ferroptosis	TAFAZZIN	HGNC:11577	ENSG00000102125	TAZ removal confers ferroptosis resistance, while TAZS89A overexpression sensitizes cells to ferroptosis.	Human	TAZ :+: ANGPTL4, ANGPTL4 :+: NOX2, NOX2 :+: Ferroptosis	Validated	_NA_	Q16635	31641008	TAZ in article.	2022-08-04	FerrDb team	gene with protein product
144	Ferroptosis	BECN1	HGNC:1034	ENSG00000126581	Overexpression aggravated isoflurane-induced cell damage by upregulating ferroptosis. This phenomenon was significantly attenuated by silencing of Beclin1.	Human	(Beclin1/SLC7A11) :-: System Xc-, System Xc- :-: Ferroptosis	Validated	_NA_	Q14457	31650158	Beclin1 in article	2020-12-31	FerrDb team	gene with protein product
149	Ferroptosis	ACSL4	HGNC:3571	ENSG00000068366	Overexpression induced ferroptosis. The opposite results were observed when ACSL4 was silenced.	Human	ACSL4 :-: GPX4, GPX4 :-: Ferroptosis	Validated	_NA_	O60488	31789401	_NA_	2020-12-31	FerrDb team	gene with protein product
150	Ferroptosis	LONP1	HGNC:9479	ENSG00000196365	Inhibition of LONP1 negatively regulates erastin-induced cell death.	Human	LONP1 :-: Nrf2/Keap1 pathway, Nrf2/Keap1 pathway :-: Ferroptosis, LONP1 :-: GPX4, GPX4 :-: Ferroptosis	Validated	_NA_	P36776	31822343	_NA_	2021-04-11	FerrDb team	gene with protein product
151	Ferroptosis	CD82	HGNC:6210	ENSG00000085117	This study identified that the high expression of the KAI1 gene promoted the occurrence of ferroptosis in PC cells through its extensive effect on FPN and GPX4.	Human	KAI1 :+: Ferroptosis	Validated	_NA_		33655331	KAI1 in article	2021-04-16	FerrDb team	gene with protein product
155	Ferroptosis	CYB5R1	HGNC:13397	ENSG00000159348	The oxidoreductases POR and CYB5R1 are required for ferroptosis. Genetic knockout of POR and CYB5R1 decreases cellular hydrogen peroxide generation, preventing lipid peroxidation and ferroptosis.	Human	CYB5R1 :+: hydrogen peroxide, hydrogen peroxide :+: PUFA peroxidation, PUFA peroxidation :+: Ferroptosis	Validated	_NA_	_NA_	33321093	_NA_	2021-07-14	FerrDb team	gene with protein product
156	Ferroptosis	ELOVL5	HGNC:21308	ENSG00000012660	Biochemical and lipidomics analyses support the hypothesis that ELOVL5 and FADS1 are required to maintain intracellular levels of AA and AdA and promote ferroptosis.	Human	ELOVL5 :+: Arachidonic acid, Arachidonic acid :+: Ferroptosis	Validated	_NA_	_NA_	33288688	_NA_	2021-07-21	FerrDb team	gene with protein product
157	Ferroptosis	FADS1	HGNC:3574	ENSG00000149485	Biochemical and lipidomics analyses support the hypothesis that ELOVL5 and FADS1 are required to maintain intracellular levels of AA and AdA and promote ferroptosis.	Human	FADS1 :+: Arachidonic acid, Arachidonic acid :+: Ferroptosis	Validated	_NA_	_NA_	33288688	_NA_	2021-07-21	FerrDb team	gene with protein product
159	Ferroptosis	FBXW7	HGNC:16712	ENSG00000109670	Results revealed that FBW7 regulated lipid peroxidation and promoted ferroptosis, a non-apoptotic form of cell death.	Human	FBXW7 :-: (NR4A1/SCD1), (NR4A1/SCD1) :+: SCD1, SCD1 :-: Ferroptosis	Validated	_NA_	_NA_	33271455	_NA_	2021-08-02	FerrDb team	gene with protein product
160	Ferroptosis	PTEN	HGNC:9588	ENSG00000171862	Notably, we found that cancer cells carrying PIK3CA activating mutation or PTEN deletion appeared to be more resistant to RSL3. These mutations lead to the activation of the oncogenic PI3K-AKT signaling pathway. Therefore, sustained activation of the PI3K-AKT-mTOR pathway protects cancer cells from ferroptotic cell death.	Human	PTEN :-: PI3K-AKT pathway, PI3K-AKT pathway :-: Ferroptosis	Deduced	_NA_	_NA_	33229547	_NA_	2021-08-02	FerrDb team	gene with protein product
176	Ferroptosis	IREB2	HGNC:6115	ENSG00000136381	Further studies have found that ART could lead to the accumulation of IRP 2 a in hepatic stellate cell by inhibiting the ubiquitination of it, thus inducing the increase of iron in HSC (hepatic stellate cell), which could product a large number of ROS (reactive oxide species), resulting the occurrence of ferroptosis in cells.	Human	IRP2 :+: Fe, Fe :+: ROS, ROS :+: Ferroptosis	Deduced	_NA_	_NA_	32947011	IRP2 in article	2021-09-13	FerrDb team	gene with protein product
177	Ferroptosis	MT1DP	HGNC:7396	ENSG00000205361	We found that ectopic expression of MT1DP sensitized A549 and H1299 cells to erastin-induced ferroptosis through downregulation of NRF2.	Human	MT1DP :+: miR-365a-3p, miR-365a-3p :-: NRF2, NRF2 :-: Ferroptosis	Validated	_NA_	_NA_	32929075	_NA_	2021-09-15	FerrDb team	pseudogene
178	Ferroptosis	ACSL4	HGNC:3571	ENSG00000068366	_NA_	Human	ACSL4 :+: Ferroptosis	Screened	_NA_	_NA_	32939090	Top gene in genome-wide CRISPR screens	2021-09-26	FerrDb team	gene with protein product
180	Ferroptosis	KEAP1	HGNC:23177	ENSG00000079999	_NA_	Human	KEAP1 :+: Ferroptosis	Screened	_NA_	_NA_	32939090	Top gene in genome-wide CRISPR screens	2021-09-26	FerrDb team	gene with protein product
181	Ferroptosis	AGPAT3	HGNC:326	ENSG00000160216	_NA_	Human	AGPAT3 :+: Ferroptosis	Screened	_NA_	_NA_	32939090	Top gene in genome-wide CRISPR screens	2021-09-26	FerrDb team	gene with protein product
182	Ferroptosis	PEX12	HGNC:8854	ENSG00000108733	Genome-wide CRISPR screens identify peroxisome components as contributors to ferroptosis susceptibility.	Human	PEX12 :+: PUFA-ePLs, PUFA-ePLs :+: Ferroptosis	Validated	_NA_	_NA_	32939090	_NA_	2021-09-26	FerrDb team	gene with protein product
183	Ferroptosis	CHP1	HGNC:17433	ENSG00000187446	_NA_	Human	CHP1 :+: Ferroptosis	Screened	_NA_	_NA_	32939090	Top gene in genome-wide CRISPR screens	2021-09-26	FerrDb team	gene with protein product
184	Ferroptosis	GPAT4	HGNC:20880	ENSG00000158669	_NA_	Human	AGPAT6 :+: Ferroptosis	Screened	_NA_	_NA_	32939090	AGPAT6 in article; Top gene in genome-wide CRISPR screens	2021-09-26	FerrDb team	gene with protein product
185	Ferroptosis	BRPF1	HGNC:14255	ENSG00000156983	_NA_	Human	BRPF1 :+: Ferroptosis	Screened	_NA_	_NA_	32939090	Top gene in genome-wide CRISPR screens	2021-09-26	FerrDb team	gene with protein product
186	Ferroptosis	OSBPL9	HGNC:16386	ENSG00000117859	_NA_	Human	OSBPL9 :+: Ferroptosis	Screened	_NA_	_NA_	32939090	Top gene in genome-wide CRISPR screens	2021-09-26	FerrDb team	gene with protein product
187	Ferroptosis	INTS2	HGNC:29241	ENSG00000108506	_NA_	Human	INTS2 :+: Ferroptosis	Screened	_NA_	_NA_	32939090	Top gene in genome-wide CRISPR screens	2021-09-26	FerrDb team	gene with protein product
188	Ferroptosis	MMD	HGNC:7153	ENSG00000108960	_NA_	Human	MMD :+: Ferroptosis	Screened	_NA_	_NA_	32939090	Top gene in genome-wide CRISPR screens	2021-09-26	FerrDb team	gene with protein product
189	Ferroptosis	CYP4F8	HGNC:2648	ENSG00000186526	_NA_	Human	CYP4F8 :+: Ferroptosis	Screened	_NA_	_NA_	32939090	Top gene in genome-wide CRISPR screens	2021-09-26	FerrDb team	gene with protein product
190	Ferroptosis	MLLT1	HGNC:7134	ENSG00000130382	_NA_	Human	MLLT1 :+: Ferroptosis	Screened	_NA_	_NA_	32939090	Top gene in genome-wide CRISPR screens	2021-09-26	FerrDb team	gene with protein product
191	Ferroptosis	TTPA	HGNC:12404	ENSG00000137561	_NA_	Human	TTPA :+: Ferroptosis	Screened	_NA_	_NA_	32939090	Top gene in genome-wide CRISPR screens	2021-09-26	FerrDb team	gene with protein product
192	Ferroptosis	GRIA3	HGNC:4573	ENSG00000125675	_NA_	Human	GRIA3 :+: Ferroptosis	Screened	_NA_	_NA_	32939090	Top gene in genome-wide CRISPR screens	2021-09-26	FerrDb team	gene with protein product
193	Ferroptosis	EPT1	_NA_	_NA_	_NA_	Human	EPT1 :+: Ferroptosis	Screened	_NA_	_NA_	32939090	Top gene in genome-wide CRISPR screens	2021-09-26	FerrDb team	unknown
194	Ferroptosis	POM121L12	HGNC:25369	ENSG00000221900	_NA_	Human	POM121L12 :+: Ferroptosis	Screened	_NA_	_NA_	32939090	Top gene in genome-wide CRISPR screens	2021-09-26	FerrDb team	gene with protein product
196	Ferroptosis	AEBP2	HGNC:24051	ENSG00000139154	_NA_	Human	AEBP2 :+: Ferroptosis	Screened	_NA_	_NA_	32939090	Top gene in genome-wide CRISPR screens	2021-09-26	FerrDb team	gene with protein product
197	Ferroptosis	AGPS	HGNC:327	ENSG00000018510	Genome-wide CRISPR screens identify peroxisome components as contributors to ferroptosis susceptibility.	Human	AGPS :+: PUFA-ePLs, PUFA-ePLs :+: Ferroptosis	Validated	_NA_	_NA_	32939090	_NA_	2021-09-26	FerrDb team	gene with protein product
198	Ferroptosis	CDCA3	HGNC:14624	ENSG00000111665	_NA_	Human	CDCA3 :+: Ferroptosis	Screened	_NA_	_NA_	32939090	Top gene in genome-wide CRISPR screens	2021-09-26	FerrDb team	gene with protein product
199	Ferroptosis	PEX2	HGNC:9717	ENSG00000164751	Genome-wide CRISPR screens identify peroxisome components as contributors to ferroptosis susceptibility.	Human	PEX2 :+: PUFA-ePLs, PUFA-ePLs :+: Ferroptosis	Validated	_NA_	_NA_	32939090	_NA_	2021-09-26	FerrDb team	gene with protein product
200	Ferroptosis	LPCAT3	HGNC:30244	ENSG00000111684	_NA_	Human	LPCAT3 :+: Ferroptosis	Screened	_NA_	_NA_	32939090	Top gene in genome-wide CRISPR screens	2021-09-26	FerrDb team	gene with protein product
201	Ferroptosis	PEX6	HGNC:8859	ENSG00000124587	_NA_	Human	PEX6 :+: Ferroptosis	Screened	_NA_	_NA_	32939090	Top gene in genome-wide CRISPR screens	2021-09-26	FerrDb team	gene with protein product
202	Ferroptosis	TIMM9	HGNC:11819	ENSG00000100575	_NA_	Human	TIMM9 :+: Ferroptosis	Screened	_NA_	_NA_	32939090	Top gene in genome-wide CRISPR screens	2021-09-26	FerrDb team	gene with protein product
203	Ferroptosis	DCAF7	HGNC:30915	ENSG00000136485	_NA_	Human	DCAF7 :+: Ferroptosis	Screened	_NA_	_NA_	32939090	Top gene in genome-wide CRISPR screens	2021-09-26	FerrDb team	gene with protein product
204	Ferroptosis	LCE2C	HGNC:29460	ENSG00000187180	_NA_	Human	LCE2C :+: Ferroptosis	Screened	_NA_	_NA_	32939090	Top gene in genome-wide CRISPR screens	2021-09-26	FerrDb team	gene with protein product
205	Ferroptosis	FAR1	HGNC:26222	ENSG00000197601	Genome-wide CRISPR screens identify peroxisome components as contributors to ferroptosis susceptibility.	Human	FAR1 :+: PUFA-ePLs, PUFA-ePLs :+: Ferroptosis	Validated	_NA_	_NA_	32939090	_NA_	2021-09-26	FerrDb team	gene with protein product
206	Ferroptosis	PHF21A	HGNC:24156	ENSG00000135365	_NA_	Human	PHF21A :+: Ferroptosis	Screened	_NA_	_NA_	32939090	Top gene in genome-wide CRISPR screens	2021-09-26	FerrDb team	gene with protein product
207	Ferroptosis	SMAD7	HGNC:6773	ENSG00000101665	_NA_	Human	SMAD7 :+: Ferroptosis	Screened	_NA_	_NA_	32939090	Top gene in genome-wide CRISPR screens	2021-09-26	FerrDb team	gene with protein product
208	Ferroptosis	LYRM1	HGNC:25074	ENSG00000102897	_NA_	Human	LYRM1 :+: Ferroptosis	Screened	_NA_	_NA_	32939090	Top gene in genome-wide CRISPR screens	2021-09-26	FerrDb team	gene with protein product
209	Ferroptosis	AMN	HGNC:14604	ENSG00000166126	_NA_	Human	AMN :+: Ferroptosis	Screened	_NA_	_NA_	32939090	Top gene in genome-wide CRISPR screens	2021-09-26	FerrDb team	gene with protein product
210	Ferroptosis	PEX3	HGNC:8858	ENSG00000034693	Genome-wide CRISPR screens identify peroxisome components as contributors to ferroptosis susceptibility.	Human	PEX3 :+: PUFA-ePLs, PUFA-ePLs :+: Ferroptosis	Validated	_NA_	_NA_	32939090	_NA_	2021-09-26	FerrDb team	gene with protein product
211	Ferroptosis	MTCH1	HGNC:17586	ENSG00000137409	_NA_	Human	MTCH1 :+: Ferroptosis	Screened	_NA_	_NA_	32939090	Top gene in genome-wide CRISPR screens	2021-09-26	FerrDb team	gene with protein product
214	Ferroptosis	ACADSB	HGNC:91	ENSG00000196177	Overexpression of ACADSB inhibits CRC cell migration, invasion, and proliferation, while ACADSB knockdown has the opposite effect. More importantly, the study finds that ACADSB negatively regulates expression of glutathione reductase and glutathione peroxidase 4, the two main enzymes responsible for clearing glutathione (GSH) in CRC cells.	Human	ACADSB :-: GSR, GSR :-: Ferroptosis, ACADSB :-: GPX4, GPX4 :-: Ferroptosis, ACADSB :-: GSH, GSH :-: Ferroptosis	Deduced	_NA_	_NA_	32776663	_NA_	2021-10-11	FerrDb team	gene with protein product
216	Ferroptosis	hsa_circ_0008367	_NA_	_NA_	These evidences suggested cIARS to be a positive regulator of ferroptosis in HCC cells.	Human	hsa_circ_0008367 :+: Ferroptosis	Validated	_NA_	_NA_	32802409	_NA_	2021-10-15	FerrDb team	circular RNA
218	Ferroptosis	NCOA4	HGNC:7671	ENSG00000266412	Additionally, NCOA4 expression was inhibited, which reduced degradation of ferritin and suppressed ferroptosis.	Human	NCOA4 :-: FTMT :-: Ferroptosis	Deduced	_NA_	Q13772	32810738	_NA_	2021-10-28	FerrDb team	gene with protein product
220	Ferroptosis	GSK3B	HGNC:4617	ENSG00000082701	Silence of GSK-3β blocked erastin-induced ferroptosis with less production of ROS and malondialdehyde (MDA) via upregulation of GPX4 and downregulation of arachidonate 15-lipoxygenase (Alox15), overexpression of GSK-3β enhanced erastin-triggered ferroptosis with elevated ROS and MDA	Human	GSK3B :+: Lipid ROS, Lipid ROS :+: Ferroptosis, GSK3B :-: GPX4, GPX4 :-: Ferroptosis	Validated	_NA_	P49841	32642794	GSK-3β in article	2021-11-11	FerrDb team	gene with protein product
221	Ferroptosis	MAPK8	HGNC:6881	ENSG00000107643	Knockdown of JNK results in loss of SAS‑induced cell proliferation inhibition and cell death.	Human	MAPK8 :+: Ferroptosis	Validated	_NA_	P45983	32782585	JNK in article.	2021-11-16	FerrDb team	gene with protein product
227	Ferroptosis	ACSL4	HGNC:3571	ENSG00000068366	Knockdown of ACSL4 expression by specific siRNA/sgRNA significantly attenuated sorafenib-induced lipid peroxidation and ferroptosis in Huh7 cells, and also rescued sorafenib_x0002_induced inhibition of xenograft tumor growth in vivo.	Human	ACSL4 :+: Lipid ROS, Lipid ROS :+: Ferroptosis	Validated	_NA_	O60488	32541921	_NA_	2021-11-21	FerrDb team	gene with protein product
228	Ferroptosis	SLC11A2	HGNC:10908	ENSG00000110911	Overexpression of DMT1 promoted H/R-induced cell ferroptosis.	Human	SLC11A2 :+: Lipid ROS, Lipid ROS :+: Ferroptosis, SLC11A2 :+: ferrous iron, ferrous iron :+: Ferroptosis, SLC11A2 :+: iron deposition, iron deposition :+: Ferroptosis	Validated	_NA_	P49281	32535745	DMT1 in article.	2021-11-21	FerrDb team	gene with protein product
232	Ferroptosis	PEBP1	HGNC:8630	ENSG00000089220	We found that PEBP1 KO HT22 cells demonstrated very high resistance to RSL3-induced ferroptosis compared with wild-type control cells.	Human	PEBP1 :+: Ferroptosis	Validated	_NA_	P30086	32513718	_NA_	2021-12-02	FerrDb team	gene with protein product
233	Ferroptosis	TGFB1	HGNC:11766	ENSG00000105329	Therefore, PLC/PRF/5 cells and Huh7 cells were vulnerable to RSL3 in the presence of TGF-β1.	Human	TGFB1 :-: xCT, xCT :+: GSH, GSH :-: Ferroptosis	Deduced	_NA_	P01137	32471991	TGF-β1 in article	2021-12-03	FerrDb team	gene with protein product
234	Ferroptosis	SNCA	HGNC:11138	ENSG00000145335	Alpha synuclein aggregation drives ferroptosis: an interplay of iron, calcium and lipid peroxidation.	Human	SNCA :+: Lipid ROS, Lipid ROS :+: Ferroptosis	Validated	_NA_	P37840	32341450	Alpha synuclein in article.	2021-12-09	FerrDb team	gene with protein product
237	Ferroptosis	TFRC	HGNC:11763	ENSG00000072274	Knockdown of TFRC suppresses CP depletion-enhanced ferroptosis.	Human	TFRC :+: Fe2+, Fe2+ :+: Ferroptosis, TFRC :+: Lipid ROS, Lipid ROS :+: Ferroptosis	Validated	_NA_	P02786	32283255	_NA_	2021-12-09	FerrDb team	gene with protein product
238	Ferroptosis	CGAS	HGNC:21367	ENSG00000164430	The CGAS-STING1 pathway promotes zalcitabine-induced ferroptosis.	Human	CGAS :+: MDA, MDA :+: Ferroptosis	Validated	_NA_	Q8N884	32186434	_NA_	2021-12-19	FerrDb team	gene with protein product
239	Ferroptosis	STING1	HGNC:27962	ENSG00000184584	The CGAS-STING1 pathway promotes zalcitabine-induced ferroptosis.	Human	STING1 :+: MDA, MDA :+: Ferroptosis	Validated	_NA_	Q86WV6	32186434	_NA_	2021-12-19	FerrDb team	gene with protein product
240	Ferroptosis	HDDC3	HGNC:30522	ENSG00000184508	Ferroptosis-inducing erastin or cystine deprivation elevates MESH1, whose overexpression depletes NADPH and sensitizes cells to ferroptosis, whereas MESH1 depletion promotes ferroptosis survival by sustaining the levels of NADPH and GSH and by reducing lipid peroxidation.	Human	HDDC3 :-: NADPH, NADPH :-: Ferroptosis, HDDC3 :-: GSH, GSH :-: Ferroptosis, HDDC3 :+: Lipid ROS, Lipid ROS :+: Ferroptosis	Validated	_NA_	Q8N4P3	32462112	MESH1 in article.	2021-12-22	FerrDb team	gene with protein product
241	Ferroptosis	MIR761	HGNC:37305	ENSG00000283899	Additionally, circ-TTBK2 knockdown or miR-761 increase could retard cell prolifera_x0002_tion, invasion, and promote ferroptosis in glioma cells.	Human	MIR761 :-: ITGB8, ITGB8 :-: Ferroptosis	Validated	_NA_	_NA_	32196629	_NA_	2021-12-24	FerrDb team	RNA, micro
242	Ferroptosis	MDM2	HGNC:6973	ENSG00000135679	MDM2 and MDMX promote ferroptosis by PPARα-mediated lipid remodeling.	Human	MDM2 :+: Lipid ROS, Lipid ROS :+: Ferroptosis, MDM2 :-: PPARα, PPARα :-: Ferroptosis	Validated	_NA_	Q00987	32079652	_NA_	2021-12-30	FerrDb team	gene with protein product
243	Ferroptosis	MDM4	HGNC:6974	ENSG00000198625	MDM2 and MDMX promote ferroptosis by PPARα-mediated lipid remodeling.	Human	MDM4 :+: Lipid ROS, Lipid ROS :+: Ferroptosis, MDM4 :-: PPARα, PPARα :-: Ferroptosis	Validated	_NA_	O15151	32079652	MDMX in article.	2021-12-30	FerrDb team	gene with protein product
245	Ferroptosis	POR	HGNC:9208	ENSG00000127948	These data indicate that POR is a key enzyme involved in the execution of ML210/RSL3-induced ferroptotic cell death in melanoma and ccRCC cells.	Human	POR :+: Lipid ROS, Lipid ROS :+: Ferroptosis	Validated	_NA_	P16435	32080622	_NA_	2021-12-30	FerrDb team	gene with protein product
246	Ferroptosis	MIR214	HGNC:31591	ENSG00000283844	MicroRNA-214-3p enhances erastin-induced ferroptosis by targeting ATF4 in hepatoma cells.	Human	miR-214 :+: Lipid ROS, Lipid ROS :+: Ferroptosis, miR-214 :+: malondialdehyde, malondialdehyde :+: Ferroptosis, miR-214 :+: Fe2+, Fe2+ :+: Ferroptosis, miR-214 :-: glutathione, glutathione :-: Ferroptosis, miR-214 :-: ATF4, ATF4 :-: Ferroptosis	Validated	_NA_	_NA_	31960438	_NA_	2021-12-30	FerrDb team	RNA, micro
247	Ferroptosis	DLD	HGNC:2898	ENSG00000091140	DLD links to ferroptosis induced by cystine deprivation or import inhibition. DLD gene silencing caused a significant reduction in cellular and lipid ROS levels induced by cystine deprivation but did not change intracellular GSH contents.	Human	DLD :+: Lipid ROS, Lipid ROS :+: Ferroptosis	Validated	_NA_	P09622	31931284	_NA_	2021-12-30	FerrDb team	gene with protein product
248	Ferroptosis	LONP1	HGNC:9479	ENSG00000196365	Inhibition of LONP1 protects against erastin-induced ferroptosis in Pancreatic ductal adenocarcinoma PANC1 cells.	Human	LONP1 :-: GPX4, GPX4 :-: Ferroptosis, LONP1 :+: ACSL4, ACSL4 :+: Ferroptosis, LONP1 :-: GSH, GSH :-: Ferroptosis, LONP1 :+: MDA, MDA :+: Ferroptosis, LONP1 :-: Nrf2, Nrf2 :+: GPX4, GPX4 :-: Lipid ROS, Lipid ROS :+: Ferroptosis	Validated	_NA_	P36776	31822343	_NA_	2022-01-07	FerrDb team	gene with protein product
249	Ferroptosis	ACSL4	HGNC:3571	ENSG00000068366	ACSL4 suppresses glioma cells proliferation via activating ferroptosis.	Human	ACSL4 :-: GPX4, GPX4 :-: Ferroptosis, ACSL4 :+: 5-HETE, 5-HETE :+: Ferroptosis, ACSL4 :+: 12-HETE, 12-HETE :+: Ferroptosis, ACSL4 :+: 15-HETE, 15-HETE :+: Ferroptosis	Validated	_NA_	O60488	31789401	_NA_	2022-01-07	FerrDb team	gene with protein product
251	Ferroptosis	DNAJB6	HGNC:14888	ENSG00000105993	DNAJB6 Promotes Ferroptosis in Esophageal Squamous Cell Carcinoma.	Human	DNAJB6a :+: Lipid ROS, Lipid ROS :+: Ferroptosis, DNAJB6a :-: GSH, GSH :-: Ferroptosis, DNAJB6a :-: GPX4, GPX4 :-: Ferroptosis	Validated	_NA_	O75190	31701262	_NA_	2022-01-07	FerrDb team	gene with protein product
252	Ferroptosis	WWTR1	HGNC:24042	ENSG00000018408	TAZ removal confers ferroptosis resistance, while TAZS89A overexpression sensitizes cells to ferroptosis.	Human	WWTR1 :+: ANGPTL4, ANGPTL4 :+: NOX2, NOX2 :+: Ferroptosis	Validated	_NA_	Q9GZV5	31641008	TAZ in article.	2022-01-10	FerrDb team	gene with protein product
254	Ferroptosis	ATM	HGNC:795	ENSG00000149311	Taken together, we found ATM inhibition protects against ferroptosis by reducing the labile iron pool.	Human	ATM :-: FPN1, FPN1 :-: Fe, ATM :-: FTH1, FTH1 :-: Fe, ATM :-: FTL, FTL :-: Fe, Fe :+: Ferroptosis, ATM :-: GPX4, GPX4 :-: Ferroptosis, ATM :-: SLC40A1, SLC40A1 :-: Fe, Fe :+: Ferroptosis	Validated	_NA_	Q13315	31320750	_NA_	2022-01-10	FerrDb team	gene with protein product
255	Ferroptosis	PRKCA	HGNC:9393	ENSG00000154229	Similarly, genetic knockdown of PKCα significantly protected RMS cells from Erastin-induced cell death.	Human	PRKCA :+: Ferroptosis	Validated	_NA_	P17252	31173656	PKCα in article.	2022-01-10	FerrDb team	gene with protein product
258	Ferroptosis	TP53	HGNC:11998	ENSG00000141510	p53 promotes RT-induced ferroptosis partly through antagonizing SLC7A11 induction.	Human	TP53 :-: SLC7A11, SLC7A11 :-: Lipid ROS, Lipid ROS :+: Ferroptosis	Validated	_NA_	P04637	33927351	_NA_	2022-01-26	FerrDb team	gene with protein product
259	Ferroptosis	IFNG	HGNC:5438	ENSG00000111537	IFNγ sensitized tumor cells to ferroptosis in vitro.	Human	IFNG :+: Lipid ROS, Lipid ROS :+: Ferroptosis, IFNG :-: System Xc-, System Xc- :-: Ferroptosis, IFNG :+: ACSL4, ACSL4 :+: Ferroptosis, IFNG :-: GPX4, GPX4 :-: Ferroptosis	Validated	_NA_	P01579	34318944	IFNγ in article.	2022-01-26	FerrDb team	gene with protein product
260	Ferroptosis	SMPD1	HGNC:11120	ENSG00000166311	Importantly, genetic activation of ASM increases ferroptosis in cancer cells induced by various FINs.	Human	SMPD1 :+: Lipid ROS, Lipid ROS :+: Ferroptosis, SMPD1 :-: System Xc-, System Xc- :-: Ferroptosis, SMPD1 :-: GSH, GSH :-: Ferroptosis, SMPD1 :-: GPX4, GPX4 :-: Ferroptosis	Validated	_NA_	P17405	33414455	ASM in article.	2022-01-26	FerrDb team	gene with protein product
261	Ferroptosis	MYCN	HGNC:7559	ENSG00000134323	MYCN confers cell sensitivity to ferroptosis upon GPX4 inhibition.	Human	MYCN :-: GPX4, GPX4 :-: Ferroptosis, MYCN :+: TFRC, TFRC :+: Fe2+, Fe2+ :+: Ferroptosis, MYCN :+: TFRC, TFRC :+: Lipid ROS, Lipid ROS :+: Ferroptosis	Validated	_NA_	P04198	34011924	_NA_	2022-02-10	FerrDb team	gene with protein product
262	Ferroptosis	SLC11A2	HGNC:10908	ENSG00000110911	Conversely, DMT1 knockdown by siRNA evidently blocked temozolomide-induced ferroptosis in TG905 cells.	Human	SLC11A2 :+: MDA, MDA :+: Ferroptosis, SLC11A2 :+: iron content, iron content :+: Ferroptosis, SLC11A2 :+: Lipid ROS, Lipid ROS :+: Ferroptosis	Validated	_NA_	P49281	34427071	DMT1 in article.	2022-02-10	FerrDb team	gene with protein product
276	Ferroptosis	SMG9	HGNC:25763	ENSG00000105771	SMG9 drives ferroptosis by directly inhibiting GPX4 degradation.	Human	SMG9 :-: GPX4, GPX4 :-: Ferroptosis	Validated	_NA_	Q9H0W8	34146907	_NA_	2022-02-23	FerrDb team	gene with protein product
278	Ferroptosis	ACSL4	HGNC:3571	ENSG00000068366	ACSL4 positively regulated ferroptosis in lung adenocarcinoma.	Human	ACSL4 :+: iron uptake, iron uptake :+: Ferroptosis, ACSL4 :+: Lipid ROS, Lpid ROS :+: Ferroptosis, ACSL4 :-: iron chelation, iron chelation :-: Ferroptosis	Validated	_NA_	O60488	34053456	_NA_	2022-02-24	FerrDb team	gene with protein product
281	Ferroptosis	IL6	HGNC:6018	ENSG00000136244	Interleukin-6 promotes ferroptosis in bronchial epithelial cells by inducing reactive oxygen species-dependent lipid peroxidation and disrupting iron homeostasis.	Human	IL6 :+: Lipid ROS, Lipid ROS :+: Ferroptosis, IL6 :+: Fe2, Fe2 :+: Ferroptosis	Validated	_NA_	P05231	34402724	_NA_	2022-02-24	FerrDb team	gene with protein product
283	Ferroptosis	ATF3	HGNC:785	ENSG00000162772	However, ATF3 elevated ferroptosis in SGC7901/DDP and BGC823/DDP cells.	Human	ATF3 :+: Lipid ROS, Lipid ROS :+: Ferroptosis, ATF3 :+: MDA, MDA :+: Ferroptosis, ATF3 :-: GSH, GSH :-: Ferroptosis, ATF3 :-: Nrf2/Keap1 pathway, Nrf2/Keap1 pathway :-: Ferroptosis	Validated	_NA_	P18847	34098867	_NA_	2022-02-24	FerrDb team	gene with protein product
284	Ferroptosis	HMOX1	HGNC:5013	ENSG00000100292	Excessive activation of HO-1 via Nrf2–SLC7A11–HO-1 hierarchy contributes to RPE ferroptosis.	Human	HMOX1 :+: cellular ferrous accumulation, cellular ferrous accumulation :+: Ferroptosis, HMOX1 :+: TFR, TFR :+: iron accumulation, iron accumulation :+: Ferroptosis, HMOX1 :-: SLC40A1, SLC40A1 :-: iron accumulation, iron accumulation :+: Ferroptosis	Validated	_NA_	P09601	33895485	HO-1 in article.	2022-03-02	FerrDb team	gene with protein product
288	Ferroptosis	PAQR3	HGNC:30130	ENSG00000163291	PAQR3 aggravated ferroptosis in ALL.	Human	PAQR3 :+: MDA, MDA :+: Ferroptosis, PAQR3 :+: Fe, Fe :+: Ferroptosis, PAQR3 :-: NRF2, NRF2 :-: Ferroptosis	Validated	_NA_	Q6TCH7	33955706	_NA_	2022-03-09	FerrDb team	gene with protein product
289	Ferroptosis	MICU1	HGNC:1530	ENSG00000107745	MICU1 deficiency suppresses cold stress-induced ferroptosis.	Human	MICU1 :+: Lipid ROS, Lipid ROS :+: Ferroptosis	Validated	_NA_	Q9BPX6	33822458	_NA_	2022-03-09	FerrDb team	gene with protein product
291	Ferroptosis	TOR2A	HGNC:11996	ENSG00000160404	The data clearly demonstrated that salusin-β might be responsible for HG-induced ferroptosis via inhibiting the Nrf-2 signaling pathway.	Human	TOR2A :+: Lipid ROS, Lpid ROS :+: Ferroptosis, TOR2A :+: MDA, MDA :+: Ferroptosis, TOR2A :-: GSH, GSH :-: Ferroptosis, TOR2A :-: GPX4, GPX4 :-: Ferroptosis, TOR2A :-: SLC7A11, SLC7A11 :-: Ferroptosis, TOR2A :-: FTH-1, FTH-1 :-: Ferroptosis, TOR2A :-: NRF2, NRF2 :-: Ferroptosis	Predicted	Salusins are found to be translated from an alternatively spliced mRNA of torsion dystonia-related gene (TOR2A). Proteolytic processing of prosalusin (216-amino acid) yields two related peptides of 28 and 20 amino acids, termed salusin-α and salusin-β, respectively.	Q5JU69	34296310	_NA_	2022-03-11	FerrDb team	gene with protein product
332	Ferroptosis	MIR375	HGNC:31868	ENSG00000198973	MiR-375 reduces the stemness of gastric cancer cells through triggering ferroptosis.	Human	MIR375 :-: SLC7A11, SLC7A11 :+: GSH, GSH :-: Ferroptosis, MIR375 :-: SLC7A11, SLC7A11 :+: cysteine, cysteine :-: Ferroptosis	Validate	_NA_	_NA_	34090492	_NA_	2022-03-15	FerrDb team	RNA, micro
334	Ferroptosis	SIRT3	HGNC:14931	ENSG00000142082	Collectively, our studies indicate that SIRT3 functions to inhibit AKT-dependent mitochondrial metabolism and EMT, leading to ferroptosis and tumor suppression.	Human	SIRT3 :+: ACSL4, ACSL4 :+: Ferroptosis	Validate	_NA_	Q9NTG7	33872694	_NA_	2022-03-16	FerrDb team	gene with protein product
344	Ferroptosis	MIR324	HGNC:31767	ENSG00000199053	miR-324-3p reverses cisplatin resistance by inducing GPX4-mediated ferroptosis in lung adenocarcinoma cell line A549.	Human	MIR324 :-: GPX4, GPX4 :-: Ferroptosis	Validated	_NA_	_NA_	33662669	_NA_	2022-03-21	FerrDb team	RNA, micro
345	Ferroptosis	QSOX1	HGNC:9756	ENSG00000116260	QSOX1 promotes sorafenib-induced ferroptosis by downregulating NRF2 in HCC cells.	Human	QSOX1 :-: EGFR, EGFR :+: NRF2, NRF2 :-: Ferroptosis	Validated	_NA_	O00391	33770521	_NA_	2022-03-21	FerrDb team	gene with protein product
347	Ferroptosis	CLTRN	HGNC:29437	ENSG00000147003	CLTRN overexpression can increase ferroptosis in HCC, and CLTRN can enhance the radiosensitivity of HCC cells through the ferroptosis pathway.	Human	CLTRN :+: Lipid ROS, Lipid ROS :+: Ferroptosis, CLTRN :+: Fe2+, Fe2+ :+: Ferroptosis, CLTRN :-: GSH, GSH :-: Ferroptosis, CLTRN :-: GPX4, GPX4 :-: Ferroptosis, CLTRN :-: SLC7A11, SLC7A11 :-: Ferroptosis, CLTRN :-: FTH1, FTH1 :-: Ferroptosis, CLTRN :+: ACSL4, ACSL4 :+: Ferroptosis, CLTRN :+: PTGS2, PTGS2 :+: Ferroptosis, CLTRN :+: NOX1, NOX1 :+: Ferroptosis	Validated	_NA_	Q9HBJ8	33508374	_NA_	2022-03-21	FerrDb team	gene with protein product
348	Ferroptosis	KLF2	HGNC:6347	ENSG00000127528	Mechanistically, KLF2 deficiency is sufficient to inhibit ferroptosis on account of the impairment of transcriptional repression of GPX4 and thus promotes the migration and invasion of RCC cells.	Human	KLF2 :-: GPX4, GPX4 :-: Ferroptosis	Validated	_NA_	Q9Y5W3	34520818	_NA_	2022-03-21	FerrDb team	gene with protein product
349	Ferroptosis	MIR5096	HGNC:41611	_NA_	Ectopically expressed miR-5096 causes ferroptotic cell death by elevating iron accumulation and oxidation of GSH but decreases MMP.	Human	MIR5096 :-: SLC7A11, SLC7A11 :-: Ferroptosis	Validated	MIR5096 record in HGNC has been withdrawn.	_NA_	34571083	_NA_	2022-03-21	FerrDb team	RNA, micro
352	Ferroptosis	H19	HGNC:4713	ENSG00000130600	Over-expression of H19 suppressed cell viability and promoted ferroptosis of BMVECs.	Human	H19 :-: miR-106b-5p, miR-106b-5p :-: ACSL4, ACSL4 :+: Ferroptosis	Validated	_NA_	_NA_	34288826	Long non-coding RNA.	2022-03-21	FerrDb team	RNA, long non-coding
354	Ferroptosis	ELAVL1	HGNC:3312	ENSG00000066044	Knockdown of ELAVL1 suppresses ferroptosis and H/R injury.	Human	ELAVL1 :+: autophagy, autophagy :+: Ferroptosis, ELAVL1 :-: GPX4, GPX4 :-: Ferroptosis	Validated	_NA_	Q15717	33568052	_NA_	2022-03-30	FerrDb team	gene with protein product
355	Ferroptosis	YTHDC2	HGNC:24721	ENSG00000047188	YTHDC2 is an endogenous ferroptosis inducer in LUAD cells.	Human	YTHDC2 :-: system Xc-, system Xc- :-: Ferroptosis	Validated	_NA_	Q9H6S0	33785413	_NA_	2022-03-30	FerrDb team	gene with protein product
356	Ferroptosis	DDR2	HGNC:2731	ENSG00000162733	DDR2 elevation in recurrent tumor cells contributes to its ferroptosis sensitivity.	Human	DDR2 :+: Ferroptosis	Validated	_NA_	Q16832	33603168	_NA_	2022-03-30	FerrDb team	gene with protein product
357	Ferroptosis	SLC39A7	HGNC:4927	ENSG00000112473	The genetic and chemical inhibition of ZIP7 protect cells against ferroptosis.	Human	SLC39A7 :+: Ferroptosis	Validated	_NA_	Q92504	33608508	ZIP7 in article.	2022-03-30	FerrDb team	gene with protein product
358	Ferroptosis	TRIM46	HGNC:19019	ENSG00000163462	Taken together, these data demonstrate that TRIM46 directly facilitates HG-induced ferroptosis in HRCECs.	Human	TRIM46 :+: Lipid ROS, Lipid ROS :+: Ferroptosis, TRIM46 :-: GPX4,GPX4 :-: Ferroptosis	Validated	_NA_	Q7Z4K8	34487731	_NA_	2022-03-30	FerrDb team	gene with protein product
359	Ferroptosis	ACSL1	HGNC:3569	ENSG00000151726	These results demonstrate that ACSL1 promotes αESA-triggered cell death.	Human	ACSL1 :+: αESA, αESA :+: Ferroptosis	Validated	_NA_	P33121	33854057	αESA induces ferroptosis in this article.	2022-03-30	FerrDb team	gene with protein product
360	Ferroptosis	KDM5A	HGNC:9886	ENSG00000073614	KDM5A inhibition decreases ferroptosis sensitivity in erPCC.	Human	KDM5A :-: MPC1, MPC1 :-: Ferroptosis	Validated	_NA_	P29375	33741422	_NA_	2022-03-30	FerrDb team	gene with protein product
362	Ferroptosis	HMOX1	HGNC:5013	ENSG00000100292	HMOX1 upregulation promotes ferroptosis in diabetic atherosclerosis.	Human	HMOX1 :+: Lipid ROS, Lipid ROS :+: Ferroptosis, HMOX1 :+: iron overload, iron overload :+: Ferroptosis	Validated	_NA_	P09601	34508760	_NA_	2022-03-30	FerrDb team	gene with protein product
364	Ferroptosis	CYGB	HGNC:16505	ENSG00000161544	CYGB improved lipid oxidation and increased sensitivity to ferroptosis.	Human	CYGB :+: p53, p53 :+: YAP1, YAP1 :+: ACSL4, ACSL4 :+: Lipid ROS, Lipid ROS :+: Ferroptosis	Validated	_NA_	Q8WWM9	33611811	_NA_	2022-03-30	FerrDb team	gene with protein product
366	Ferroptosis	GSTZ1	HGNC:4643	ENSG00000100577	GSTZ1 sensitizes hepatocellular carcinoma cells to sorafenib-induced ferroptosis via inhibition of NRF2/GPX4 axis.	Human	GSTZ1 :+: Lipid ROS, Lipid ROS :+: Ferroptosis, GSTZ1 :+: Fe2+, Fe2+ :+: Ferroptosis, GSTZ1 :-: GPX4, GPX4 :-: Ferroptosis, GSTZ1 :-: SLC7A11, SLC7A11 :-: Ferroptosis, GSTZ1 :-: FTL, FTL :-: Ferroptosis	Validated	_NA_	O43708	33931597	_NA_	2022-03-30	FerrDb team	gene with protein product
367	Ferroptosis	TP53	HGNC:11998	ENSG00000141510	p53 promoted SPIO-Serum-induced ferroptosis.	Human	TP53 :-: SLC7A11, SLC7A11 :+: cysteine, cysteine :+: GPX4, GPX4 :-: Lipid ROS, Lipid ROS :+: Ferroptosis	Validated	_NA_	P04637	33469287	_NA_	2022-03-31	FerrDb team	gene with protein product
368	Ferroptosis	ACO1	HGNC:117	ENSG00000122729	Overexpression of IRP1 significantly promotes erastin- and RSL3-induced ferroptosis.	Human	ACO1 :+: TFRC, TFRC :+: Ferroptosis, ACO1 :-: FPN, FPN :-: Ferroptosis, ACO1 :-: FTH1, FTH1 :-: Ferroptosis	Validated	_NA_	P21399	34386079	IRP1 in article, with increasing oxygen concentrations, ACO1 is converted to IRP1.	2022-04-06	FerrDb team	gene with protein product
371	Ferroptosis	SLC7A11	HGNC:11059	ENSG00000151012	SLC7A11 Induces Ferroptosis in NSCLC Cells.	Human	SLC7A11 :+: Ferroptosis	Validated	SLC7A11 is a suppressor in most research.	Q9UPY5	34722314	_NA_	2022-04-06	FerrDb team	gene with protein product
373	Ferroptosis	CIRBP	HGNC:1982	ENSG00000099622	Suppression of CIRBP inhibits ferroptosis in HK2 cells.	Human	CIRBP :+: ELAVL1, ELAVL1 :+: Ferroptosis	Validated	_NA_	Q14011	34114349	_NA_	2022-04-07	FerrDb team	gene with protein product
374	Ferroptosis	FAR1	HGNC:26222	ENSG00000197601	Inactivation of FAR1 diminishes SFA-dependent ferroptosis.	Human	FAR1 :+: Ferroptosis	Validated	_NA_	Q8WVX9	33731874	_NA_	2022-04-07	FerrDb team	gene with protein product
375	Ferroptosis	circPSEN1	_NA_	_NA_	Knockdown of circ-PSEN1 suppresses ferroptosis of HG-treated ARPE19 cells.	Human	circPSEN1 :-: miR-200b-3p, miR-200b-3p :+: CFL2, CFL2 :-: Ferroptosis	Validated	_NA_	_NA_	34903141	_NA_	2022-04-07	FerrDb team	circular RNA
377	Ferroptosis	STING1	HGNC:27962	ENSG00000184584	STING1 Promotes Ferroptosis Through MFN1/2-Dependent Mitochondrial Fusion.	Human	STING1 :+: Ferroptosis	Validated	_NA_	Q86WV6	34195205	_NA_	2022-04-07	FerrDb team	gene with protein product
378	Ferroptosis	YAP1	HGNC:16262	ENSG00000137693	Knockdown of YAP inhibits ferroptosis in HCC cells.	Human	YAP :+: Ferroptosis	Validated	_NA_	P46937	34977009	YAP in article.	2022-08-04	FerrDb team	gene with protein product
381	Ferroptosis	TRIM26	HGNC:12962	ENSG00000234127	TRIM26 Overexpression Promotes HSCs Ferroptosis.	Human	TRIM26 :-: SLC7A11, SLC7A11 :-: Ferroptosis	Validated	_NA_	Q12899	33869196	_NA_	2022-04-08	FerrDb team	gene with protein product
382	Ferroptosis	YAP1	HGNC:16262	ENSG00000137693	The Hippo Pathway Effector YAP Promotes Ferroptosis via the E3 Ligase SKP2.	Human	YAP :+: SKP2, SKP2 :+: TFRC, TFRC :+: Ferroptosis	Validated	_NA_	P46937	33707306	YAP in article.	2022-08-04	FerrDb team	gene with protein product
383	Ferroptosis	NDRG1	HGNC:7679	ENSG00000104419	NDRG1 Activation Correlated with Ferroptosis Induction and EMT Inhibition.	Human	NDRG1 :-: GPX4, GPX4 :-: Ferroptosis	Deduced	_NA_	Q92597	34917147	_NA_	2022-04-08	FerrDb team	gene with protein product
384	Ferroptosis	MIR302A	HGNC:31623	ENSG00000207927	MicroRNA-302a-3p induces ferroptosis of non-small cell lung cancer cells via targeting ferroportin.	Human	MIR302A :-: ferroportin, ferroportin :-: Ferroptosis	Validated	_NA_	_NA_	34181495	_NA_	2022-04-08	FerrDb team	RNA, micro
385	Ferroptosis	ASMTL-AS1	HGNC:25811	ENSG00000236017	In conclusion, we first demonstrated that ASMTL-AS1 positively regulated SAT1 to promote ferroptosis and could stabilize SAT1 mRNA via recruiting U2AF2, shedding a light on a novel molecular mechanism in LUAD progression.	Human	ASMTL-AS1 :+: SAT1, SAT1 :+: Ferroptosis	Validated	_NA_	_NA_	34658100	Long non-coding RNA.	2022-04-11	FerrDb team	RNA, long non-coding
387	Ferroptosis	FADS2	HGNC:3575	ENSG00000134824	We unexpectedly found that siRNA depletion of FADS2, like treatment with DFO or the ferroptosis inhibitor ferrostatin-1 (Fer1) (Dixon et al., 2012), protected cells from ferroptosis induced by the cystine/glutamate transporter (xCT) inhibitor erastin and the GPX4 inhibitor RSL3 in Huh-7.5 cells (Figures 5A, 5B, and S5A).	Human	FADS2 :+: Ferroptosis	Validated	_NA_	O95864	34520742	_NA_	2022-04-12	FerrDb team	gene with protein product
389	Ferroptosis	LIFR	HGNC:6597	ENSG00000113594	LIFR and SHP1 positively regulate ferroptosis while LCN2 negatively regulates ferroptosis.	Human	LIFR :+: SHP1, SHP1 :-: NF-κB signaling, NF-κB signaling :+: LCN2, LCN2 :-: Ferroptosis	Validated	_NA_	P42702	34921145	_NA_	2022-04-12	FerrDb team	gene with protein product
390	Ferroptosis	PTPN6	HGNC:9658	ENSG00000111679	LIFR and SHP1 positively regulate ferroptosis while LCN2 negatively regulates ferroptosis.	Human	PTPN6 :-: NF-κB signaling, NF-κB signaling :+: LCN2, LCN2 :-: Ferroptosis	Validated	_NA_	P29350	34921145	SHP1 in article.	2022-04-12	FerrDb team	gene with protein product
944	Ferroptosis	ADAM23	HGNC:202	ENSG00000114948	Overexpression of ADAM23 suppressed tumorigenesis and promoted ferroptosis in esophageal carcinoma cells.	Human	ADAM23 :-: GPX4, GPX4 :-: Ferroptosis, ADAM23 :-: SLC7A11, SLC7A11 :-: Ferroptosis, ADAM23 :-: SLC3A2, SLC3A2 :-: Ferroptosis	Validated	_NA_	O75077	35003396	_NA_	2022-04-17	FerrDb team	gene with protein product
945	Ferroptosis	ARHGEF26-AS1	HGNC:41048	ENSG00000243069	LncRNA ARHGEF26-AS1 Facilitated Ferroptosis but Restrained Cell Growth and Positively Regulated ADAM23 by Sponging miR-372-3p in ECC.	Human	ARHGEF26-AS1 :-: miR-372-3p, miR-372-3p :-: ADAM23, ADAM23 :+: Ferroptosis	Validated	_NA_	_NA_	35003396	Long non-coding RNA	2022-04-17	FerrDb team	RNA, long non-coding
947	Ferroptosis	CPEB1	HGNC:21744	ENSG00000214575	CPEB1 enhances erastin-induced ferroptosis in gastric cancer cells by suppressing twist1 expression.	Human	CPEB1 :-: TWIST1, TWIST1 :+: GPX4, GPX4 :-: Ferroptosis	Validated	_NA_	Q9BZB8	34184391	_NA_	2022-04-18	FerrDb team	gene with protein product
1001	Ferroptosis	MIR15A	HGNC:31543	ENSG00000283785	miR-15a-3p promotes ferroptosis through GPX4.	Human	MIR15A :-: GPX4, GPX4 :-: Ferroptosis	Validated	_NA_	_NA_	34727409	_NA_	2022-04-25	FerrDb team	RNA, micro
1004	Ferroptosis	GSK3B	HGNC:4617	ENSG00000082701	GSK-3β knockdown suppresses erastin-induced ferroptosis.	Human	GSK3B :+: labile iron, labile iron :+: Ferroptosis	Validated	_NA_	P49841	34732689	_NA_	2022-04-25	FerrDb team	gene with protein product
1007	Ferroptosis	CHAC1	HGNC:28680	ENSG00000128965	CHAC1 promotes ferroptosis.	Human	CHAC1 :-: GSH, GSH :-: Ferroptosis	Validated	_NA_	Q9BUX1	34345279	_NA_	2022-05-05	FerrDb team	gene with protein product
1008	Ferroptosis	MIB1	HGNC:21086	ENSG00000101752	The E3 Ligase MIB1 Promotes Proteasomal Degradation of NRF2 and Sensitizes Lung Cancer Cells to Ferroptosis.	Human	MIB1 :-: NRF2, NRF2 :-: Ferroptosis	Validated	_NA_	Q86YT6	34670864	_NA_	2022-05-05	FerrDb team	gene with protein product
1010	Ferroptosis	ACSL4	HGNC:3571	ENSG00000068366	Downregulation of ACSL4 inhibited sev-induced ferroptosis.	Human	ACSL4 :-: (AMPK/mTOR), (AMPK/mTOR) :-: Ferroptosis	Validated	_NA_	O60488	34734006	_NA_	2022-05-11	FerrDb team	gene with protein product
1013	Ferroptosis	ATF3	HGNC:785	ENSG00000162772	Taken together, ATF3 contributes to brucine-induced glioma cell ferroptosis via increasing H2O2 and iron.	Human	ATF3 :+: NOX4, NOX4 :+: H2O2, H2O2 :+: Ferroptosis, ATF3 :+: SOD1, SOD1 :+: H2O2, H2O2 :+: Ferroptosis, ATF3 :-: SLC7A11, SLC7A11 :-: H2O2, H2O2 :+: Ferroptosis	Validated	_NA_	P18847	34112960	_NA_	2022-05-11	FerrDb team	gene with protein product
1014	Ferroptosis	IREB2	HGNC:6115	ENSG00000136381	IRP2 activation increases intracellular Fe+2 pool and sensitize cells to ferroptosis.	Human	IREB2 :+: Ferroptosis	Validated	_NA_	P48200	34039609	IRP2 in article.	2022-05-15	FerrDb team	gene with protein product
1017	Ferroptosis	MIR539	HGNC:32529	ENSG00000202560	miR-539 activates the SAPK/JNK signaling pathway to promote ferropotosis in colorectal cancer by directly targeting TIPE.	Human	MIR539 :-: TIPE, TIPE :-: (SAPK/JNK), (SAPK/JNK) :-: GPX4, GPX4 :-: Ferroptosis	Validated	_NA_	_NA_	34601499	_NA_	2022-05-24	FerrDb team	RNA, micro
1	Ferroptosis	SLC7A11	HGNC:11059	ENSG00000151012	Silencing of SLC7A11 sensitized HT-1080 cells to erastin-induced death, whereas transfection of HT-1080 cells with a plasmid encoding SLC7A11 conferred protection from erastin- and sulfasalazine-induced death.	Human	SLC7A11 :+: Cystine, Cystine :-: Ferroptosis	Validated	_NA_	Q9UPY5	22632970	_NA_	2020-12-31	FerrDb team	gene with protein product
3	Ferroptosis	AKR1C1	HGNC:384	ENSG00000187134	Up-regulated in DU-145 erastin-resistant clones. Participate in the detoxification of toxic lipid metabolites. May confer partial resistance to erastin by enhancing the detoxification of reactive aldehydes generated downstream of the oxidative destruction of the plasma membrane during ferroptosis.	Human	AKR1C1 :-: Ferroptosis	Validated	_NA_	Q04828	24844246	_NA_	2020-12-31	FerrDb team	gene with protein product
4	Ferroptosis	AKR1C2	HGNC:385	ENSG00000151632	Up-regulated in DU-145 erastin-resistant clones. Participate in the detoxification of toxic lipid metabolites. May confer partial resistance to erastin by enhancing the detoxification of reactive aldehydes generated downstream of the oxidative destruction of the plasma membrane during ferroptosis.	Human	AKR1C2 :-: Ferroptosis	Validated	_NA_	P52895	24844246	_NA_	2020-12-31	FerrDb team	gene with protein product
5	Ferroptosis	AKR1C3	HGNC:386	ENSG00000196139	Up-regulated in DU-145 erastin-resistant clones. Participate in the detoxification of toxic lipid metabolites. May confer partial resistance to erastin by enhancing the detoxification of reactive aldehydes generated downstream of the oxidative destruction of the plasma membrane during ferroptosis.	Human	AKR1C3 :-: Ferroptosis	Validated	_NA_	P42330	24844246	_NA_	2020-12-31	FerrDb team	gene with protein product
13	Ferroptosis	SLC7A11	HGNC:11059	ENSG00000151012	Overexpression of SLC7A11 considerably abrogated ferroptosis.	Human	SLC7A11 :-: Ferroptosis	Validated	_NA_	Q9UPY5	26218928	_NA_	2020-12-31	FerrDb team	gene with protein product
19	Ferroptosis	MUC1	HGNC:7508	ENSG00000185499	MUC1-C (C-terminal subunit) blocks erastin-induced ferroptosis and induces increases in GSH.	Human	MUC1 :+: System Xc-, System Xc- :+: GSH, GSH :-: Ferroptosis	Validated	_NA_	P15941	26930718	_NA_	2020-12-31	FerrDb team	gene with protein product
22	Ferroptosis	NFE2L2	HGNC:7782	ENSG00000116044	Required for sorafenib‐induced expression of MT‐1G which is a ferroptosis suppressor.	Human	NFE2L2 :+: MT1G, MT1G :-: Ferroptosis	Deduced	Its ability to induce MT1G was validated, but its role in ferroptosis needs validation.	Q16236	27015352	NRF2 in article	2020-12-31	FerrDb team	gene with protein product
23	Ferroptosis	SLC40A1	HGNC:10909	ENSG00000138449	Involved in siramesine and lapatinib-induced ferroptotic cell death. Its expression is decreased after treatment with siramesine alone or in combination with lapatinib. Overexpression FPN resulted in decreased ROS and cell death whereas knockdown of FPN increased cell death after siramesine and lapatinib treatment.	Human	SLC40A1 :-: Lipid ROS, Lipid ROS :+: Ferroptosis	Validated	_NA_	Q9NP59	27441659	Ferroportin-1 (FPN) in article	2020-12-31	FerrDb team	gene with protein product
24	Ferroptosis	SLC7A11	HGNC:11059	ENSG00000151012	Knockdown increased cell death.	Human	SLC7A11 :+: GSH, GSH :-: Ferroptosis	Validated	_NA_	Q9UPY5	27441659	_NA_	2020-12-31	FerrDb team	gene with protein product
25	Ferroptosis	GPX4	HGNC:4556	ENSG00000167468	Knockdown increased cell death.	Human	GPX4 :-: Ferroptosis	Validated	_NA_	P36969	27441659	_NA_	2020-12-31	FerrDb team	gene with protein product
27	Ferroptosis	CISD1	HGNC:30880	ENSG00000122873	Genetic inhibition of CISD1 contributes to erastin-induced ferroptosis. Stabilization of the iron sulfur cluster of CISD1 inhibits ferroptosis.	Human	CISD1 :-: Mitochondrial lipid ROS, Mitochondrial lipid ROS :+: Ferroptosis	Validated	_NA_	Q9NZ45	27510639	_NA_	2020-12-31	FerrDb team	gene with protein product
28	Ferroptosis	SLC7A11	HGNC:11059	ENSG00000151012	Elevated levels of expression are resistant to erastin-induced ferroptosis. Repression of SLC7A11 expression by p53 sensitized cells to undergo erastin-induced ferroptosis.	Human	SLC7A11 :-: Ferroptosis	Validated	_NA_	Q9UPY5	27705786	_NA_	2020-12-31	FerrDb team	gene with protein product
30	Ferroptosis	GPX4	HGNC:4556	ENSG00000167468	Protects lipid peroxidation. Cell damage induced by GPx4 ablation is involved in ferroptosis.	Human	GPX4 :-: LDH, LDH :+: Ferroptosis	Validated	_NA_	P36969	27964880	_NA_	2020-12-31	FerrDb team	gene with protein product
34	Ferroptosis	ATF4	HGNC:786	ENSG00000128272	Inhibition of ATF4 expression increased erastin-induced cell death. ATF4 results in the induction of HSPA5, which in turn protects against GPX4 protein degradation and subsequent ferroptosis.	Human	ATF4 :+: HSPA5, HSPA5 :+: GPX4, GPX4 :-: Lipid ROS, Lipid ROS :+: Ferroptosis	Validated	_NA_	P18848	28130223	_NA_	2020-12-31	FerrDb team	gene with protein product
37	Ferroptosis	GPX4	HGNC:4556	ENSG00000167468	Downregulation conferred increased sensitivity to ferroptosis following cystine deprivation.	Human	GPX4 :-: Lipid ROS, Lipid ROS :+: Ferroptosis	Validated	_NA_	P36969	28297659	_NA_	2020-12-31	FerrDb team	gene with protein product
39	Ferroptosis	ATF4	HGNC:786	ENSG00000128272	ATF4 expression induces acquired cell death resistance. ATF4 knockdown renders cells susceptible for ferroptosis.	Human	ATF4 :+: xCT, xCT :-: Lipid ROS, Lipid ROS :+: Ferroptosis	Validated	_NA_	P18848	28553953	_NA_	2020-12-31	FerrDb team	gene with protein product
42	Ferroptosis	SLC7A11	HGNC:11059	ENSG00000151012	Knockdown sensitized cells to erastin.	Human	SLC7A11 :-: Ferroptosis	Validated	_NA_	Q9UPY5	28813679	_NA_	2020-12-31	FerrDb team	gene with protein product
44	Ferroptosis	SCD	HGNC:10571	ENSG00000099194	Depletion of the SCD1 and FADS2 metabolic genes induces ferroptosis.	Human	SCD :-: Ferroptosis	Validated	_NA_	O00767	28900510	SCD1 in article	2020-12-31	FerrDb team	gene with protein product
45	Ferroptosis	FADS2	HGNC:3575	ENSG00000134824	Depletion of the SCD1 and FADS2 metabolic genes induces ferroptosis.	Human	FADS2 :-: Ferroptosis	Validated	_NA_	O95864	28900510	_NA_	2020-12-31	FerrDb team	gene with protein product
46	Ferroptosis	SRC	HGNC:11283	ENSG00000197122	Src-STAT3 activation renders the cell unable to undergo to ferroptosis. Src inhibition decreased cell viability significantly, and that loss of viability was rescued by ferroptosis inhibitors.	Human	SRC :+: STAT3, STAT3 :-: ACSL4, ACSL4 :+: Ferroptosis	Validated	_NA_	P12931	28972104	_NA_	2020-12-31	FerrDb team	gene with protein product
47	Ferroptosis	STAT3	HGNC:11364	ENSG00000168610	Src-STAT3 activation renders the cell unable to undergo to ferroptosis.	Human	STAT3 :-: ACSL4, ACSL4 :+: Ferroptosis	Validated	_NA_	P40763	28972104	_NA_	2020-12-31	FerrDb team	gene with protein product
49	Ferroptosis	PML	HGNC:9113	ENSG00000140464	PML expression turned cells highly resistant to ferroptosis.	Human	PML :-: Ferroptosis	Validated	_NA_	P29590	29081404	_NA_	2020-12-31	FerrDb team	gene with protein product
51	Ferroptosis	NFS1	HGNC:15910	ENSG00000244005	Suppression of NFS1 cooperates with inhibition of cysteine transport to trigger ferroptosis in vitro and slow tumour growth. Suppression of NFS1 predisposes cancer cells to ferroptosis.	Human	NFS1 :-: TFRC, TFRC :+: Ferroptosis	Validated	_NA_	Q9Y697	29168506	_NA_	2020-12-31	FerrDb team	gene with protein product
52	Ferroptosis	TP63	HGNC:15979	ENSG00000073282	Delta Np63 alpha can inhibit ferroptosis independent of p53. Overexpression protects cells from ferroptosis-inducing agents.	Human	TP63 :-: Ferroptosis	Validated	_NA_	Q9H3D4	29212036	Delta Np63 alpha in article	2020-12-31	FerrDb team	gene with protein product
53	Ferroptosis	SLC7A11	HGNC:11059	ENSG00000151012	Overexperession of SLC7A11 attenuated BAY-inhibited cell viability by ferroptosis.	Human	SLC7A11 :-: Ferroptosis	Validated	_NA_	Q9UPY5	29274359	_NA_	2020-12-31	FerrDb team	gene with protein product
54	Ferroptosis	TP53	HGNC:11998	ENSG00000141510	p53 stabilization suppresses ferroptosis. p53 suppresses metabolic stress-induced ferroptosis.	Human	TP53 :+: CDKN1A, CDKN1A :+: GSH, GSH :-: Lipid ROS, Lipid ROS :+: Ferroptosis	Validated	Found to promote ferroptosis by other studies.	P04637	29346757	p53 in article	2020-12-31	FerrDb team	gene with protein product
55	Ferroptosis	CDKN1A	HGNC:1784	ENSG00000124762	Required to to suppress ferroptosis.	Human	CDKN1A :+: GSH, GSH :-: Lipid ROS, Lipid ROS :+: Ferroptosis	Validated	_NA_	P38936	29346757	Encoding p21	2020-12-31	FerrDb team	gene with protein product
59	Ferroptosis	GPX4	HGNC:4556	ENSG00000167468	GPX4-overexpressing cells were resistant to reactive oxygen species-induced cell death. Conversely, GPX4-knockdown cells were sensitive to reactive oxygen species-induced cell death.	Human	GPX4 :-: 8-OHdG, 8-OHdG :+: Ferroptosis	Deduced	The authors did not determine wether the ROS-induced cell death is related to ferroptosis or not.	P36969	29463878	_NA_	2020-12-31	FerrDb team	gene with protein product
61	Ferroptosis	VDAC2	HGNC:12672	ENSG00000165637	Overexpression could partially protect cells from ferroptosis.	Human	VDAC2 :-: Ferroptosis	Validated	_NA_	P45880	29569437	_NA_	2020-12-31	FerrDb team	gene with protein product
62	Ferroptosis	FH	HGNC:3700	ENSG00000091483	FH inactivation (FH-/- ) proves synthetic lethal with inducers of ferroptosis. FH-/- sensitizes cells to multiple ferroptosis inducers.	Human	FH :+: GPX4, GPX4 :-: Ferroptosis	Validated	_NA_	P07954	29917289	_NA_	2020-12-31	FerrDb team	gene with protein product
63	Ferroptosis	CISD2	HGNC:24212	ENSG00000145354	Overexpression conferred resistance to ferroptosis. Inhibition blocked resistance to ferroptotic cell death.	Human	CISD2 :-: Lipid ROS, Lipid ROS :+: Ferroptosis	Validated	_NA_	Q8N5K1	29928961	_NA_	2020-12-31	FerrDb team	gene with protein product
64	Ferroptosis	SLC40A1	HGNC:10909	ENSG00000138449	A negative regulator of ferroptosis by reducing intracellular iron concentration. Knockdown accelerates erastin-induced ferroptosis.	Human	SLC40A1 :-: Lipid ROS, Lipid ROS :+: Ferroptosis	Validated	_NA_	Q9NP59	29949159	Ferroportin in article	2020-12-31	FerrDb team	gene with protein product
65	Ferroptosis	MIR9-1	HGNC:31641	ENSG00000207933	Overexpression of miR‐9 suppressed GOT1, which subsequently reduced ferroptosis. Suppression of miR‐9 increased the sensitivity of melanoma cells to ferroptosis inducers.	Human	MIR9 :-: GOT1, GOT1 :+: alpha KG, alpha KG :+: Lipid ROS, Lipid ROS :+: Ferroptosis	Validated	_NA_	_NA_	30035324	miR-9 in article	2020-12-31	FerrDb team	RNA, micro
66	Ferroptosis	MIR9-2	HGNC:31642	ENSG00000284447	Overexpression of miR‐9 suppressed GOT1, which subsequently reduced ferroptosis. Suppression of miR‐9 increased the sensitivity of melanoma cells to ferroptosis inducers.	Human	MIR9 :-: GOT1, GOT1 :+: alpha KG, alpha KG :+: Lipid ROS, Lipid ROS :+: Ferroptosis	Validated	_NA_	_NA_	30035324	miR-9 in article	2020-12-31	FerrDb team	RNA, micro
67	Ferroptosis	MIR9-3	HGNC:31646	ENSG00000284329	Overexpression of miR‐9 suppressed GOT1, which subsequently reduced ferroptosis. Suppression of miR‐9 increased the sensitivity of melanoma cells to ferroptosis inducers.	Human	MIR9 :-: GOT1, GOT1 :+: alpha KG, alpha KG :+: Lipid ROS, Lipid ROS :+: Ferroptosis	Validated	_NA_	_NA_	30035324	miR-9 in article	2020-12-31	FerrDb team	RNA, micro
70	Ferroptosis	SQSTM1	HGNC:11280	ENSG00000161011	Inhibition of the p62 gene significantly reduced cell viability and increased cellular lipid ROS levels in HN3R cells; this was reversed by treatment with ferrostatin-1, a ferroptosis inducer.	Human	SQSTM1 :+: NFE2L2, NFE2L2 :+: FTH1, FTH1 :-: Ferroptosis, NFE2L2 :+: FPN, FPN :-: Ferroptosis, NFE2L2 :+: HO-1, HO-1 :-: Ferroptosis	Validated	Not test cell death or cell viability.	Q13501	30339884	p62 in article.	2020-12-31	FerrDb team	gene with protein product
71	Ferroptosis	GPX4	HGNC:4556	ENSG00000167468	Overexpression GPX4 resulted in decreased cell death after RSL3 treatment. Moreover, this effect was able to be reversed by overexpression of GPX4.	Human	GPX4 :-: Ferroptosis	Validated	_NA_	P36969	30524291	_NA_	2020-12-31	FerrDb team	gene with protein product
72	Ferroptosis	ISCU	HGNC:29882	ENSG00000136003	Over expression significantly attenuated DHA induced ferroptosis.	Human	ISCU :+: GSH, GSH :-: Ferroptosis	Validated	_NA_	Q9H1K1	30557609	_NA_	2020-12-31	FerrDb team	gene with protein product
73	Ferroptosis	FTH1	HGNC:3976	ENSG00000167996	FTH reconstituted cells exhibited the reduced lipid peroxides content and restored the DHA-induced ferroptosis.	Human	FTH1 :-: Lipid ROS, Lipid ROS :+: Ferroptosis	Validated	_NA_	P02794	30557609	FTH in article	2020-12-31	FerrDb team	gene with protein product
74	Ferroptosis	ACSL3	HGNC:3570	ENSG00000123983	Required for exogenous monounsaturated fatty acids to protect cells against ferroptosis. Negatively correlates with ferroptosis sensitivity.	Human	ACSL3 :-: Ferroptosis	Validated	_NA_	O95573	30686757	_NA_	2020-12-31	FerrDb team	gene with protein product
76	Ferroptosis	CD44	HGNC:1681	ENSG00000026508	Knockdown sensitizes cells to ferroptosis.	Human	CD44 :+: SLC7A11, SLC7A11 :-: Ferroptosis	Validated	_NA_	P16070	30709928	_NA_	2020-12-31	FerrDb team	gene with protein product
77	Ferroptosis	LINC00336	HGNC:33813	ENSG00000197251	Overexpression inhibits ferroptosis. Knockdown promotes ferroptosis.	Human	(LINC00336/ELAVL1) :-: Ferroptosis	Validated	_NA_	Q6ZUF6	30787392	_NA_	2020-12-31	FerrDb team	RNA, long non-coding
78	Ferroptosis	STAT3	HGNC:11364	ENSG00000168610	Upregulated in ferroptosis resistant cells. Inhibition increases ferroptosis.	Human	STAT3 :-: Ferroptosis	Validated	_NA_	P40763	30811078	_NA_	2020-12-31	FerrDb team	gene with protein product
79	Ferroptosis	BRD4	HGNC:13575	ENSG00000141867	Inhibition induces ferroptosis.	Human	BRD4 :-: Ferritinophagy, Ferritinophagy :+: Lipid ROS, Lipid ROS :+: Ferroptosis	Validated	_NA_	O60885	30988278	_NA_	2020-12-31	FerrDb team	gene with protein product
80	Ferroptosis	PRDX6	HGNC:16753	ENSG00000117592	A negative regulator of ferroptotic cell death.	Human	PRDX6 :-: Lipid ROS, Lipid ROS :+: Ferroptosis	Validated	_NA_	P30041	31036877	_NA_	2020-12-31	FerrDb team	gene with protein product
81	Ferroptosis	MIR17	HGNC:31547	ENSG00000284536	Protects endothelial HUVEC cells from erastin-induced ferroptosis. Overexpression significantly reduced erastin-induced growth inhibition and ROS generation of HUVEC cells.	Human	MIR17 :-: A20, A20 :+: ACSL4, ACSL4 :+: Lipid ROS, A20 :-: GPX4, GPX4 :-: Lipid ROS, Lipid ROS :+: Ferroptosis	Validated	_NA_	_NA_	31160087	miR-17-92 in article	2020-12-31	FerrDb team	RNA, micro
88	Ferroptosis	CA9	HGNC:1383	ENSG00000107159	Inhibition induces ferroptosis.	Human	CA9 :-: Ferroptosis	Validated	_NA_	Q16790	31442913	_NA_	2020-12-31	FerrDb team	gene with protein product
97	Ferroptosis	LAMP2	HGNC:6501	ENSG00000005893	Knockdown promoted ferroptosis.	Human	LAMP2 :+: Cysteine, Cysteine :+: GSH, GSH :-: Lipid ROS, Lipid ROS :+: Ferroptosis	Validated	_NA_	P13473	31672277	_NA_	2020-12-31	FerrDb team	gene with protein product
100	Ferroptosis	PROM2	HGNC:20685	ENSG00000155066	Induced by ferroptotic stress and promotes resistance to ferroptotic cell death. Facilitates ferroptosis resistance in mammary epithelial and breast carcinoma cells.	Human	Prominin2 :+: Ferritin-containing MVB, Ferritin-containing MVB :-: Ferroptosis	Validated	_NA_	Q8N271	31735663	Prominin2 in article	2020-12-31	FerrDb team	gene with protein product
103	Ferroptosis	AKR1C1	HGNC:384	ENSG00000187134	Inhibition completely resensitizes resistant melanoma cells to ferroptosis execution.	Human	AKR1C1 :-: Lipid ROS, Lipid ROS :+: Ferroptosis	Validated	_NA_	Q04828	31780644	_NA_	2020-12-31	FerrDb team	gene with protein product
104	Ferroptosis	AKR1C2	HGNC:385	ENSG00000151632	Inhibition completely resensitizes resistant melanoma cells to ferroptosis execution.	Human	AKR1C2 :-: Lipid ROS, Lipid ROS :+: Ferroptosis	Validated	_NA_	P52895	31780644	_NA_	2020-12-31	FerrDb team	gene with protein product
105	Ferroptosis	AKR1C3	HGNC:386	ENSG00000196139	Inhibition completely resensitizes resistant melanoma cells to ferroptosis execution.	Human	AKR1C3 :-: Lipid ROS, Lipid ROS :+: Ferroptosis	Validated	_NA_	P42330	31780644	_NA_	2020-12-31	FerrDb team	gene with protein product
106	Ferroptosis	CBS	HGNC:1550	ENSG00000160200	Knockdown in erastin-resistant cells caused ferroptotic cell death, while overexpression conferred ferroptosis resistance.	Human	CBS :+: Cystathionine, Cystathionine :+: Cysteine, Cysteine :+: GSH, GSH :-: Lipid ROS, Lipid ROS :+: Ferroptosis	Validated	_NA_	P35520	31819185	_NA_	2020-12-31	FerrDb team	gene with protein product
107	Ferroptosis	NFE2L2	HGNC:7782	ENSG00000116044	Genetically repression of NRF2 enhanced ferroptosis susceptibility.	Human	NFE2L2 :+: CBS, CBS :+: Cystathionine, Cystathionine :+: Cysteine, Cysteine :+: GSH, GSH :-: Lipid ROS, Lipid ROS :+: Ferroptosis	Validated	_NA_	Q16236	31819185	NRF2 in article	2020-12-31	FerrDb team	gene with protein product
109	Ferroptosis	GCH1	HGNC:4193	ENSG00000131979	Gch1 overexpression and its downstream metabolites BH4/BH2 rescue from ferroptosis. Inhibition of GCH1 activity can sensitize resistant cancer cells to ferroptosis induction.	Human	GCH1 :+: Phospholipid, Phospholipid :-: Ferroptosis, GCH1 :+: CoQ10, CoQ10 :-: Lipid ROS, Lipid ROS :+: Ferroptosis	Validated	_NA_	P30793	31989025	_NA_	2021-05-15	FerrDb team	gene with protein product
110	Ferroptosis	SIRT3	HGNC:14931	ENSG00000142082	These data indicate that inactivation of Sirt3 significantly sensitizes cells to p53-dependent ferroptosis upon ROS-induced stress.	Human	SIRT3 :-: Ferroptosis	Validated	_NA_	Q9NTG7	33377976	_NA_	2021-06-30	FerrDb team	gene with protein product
113	Ferroptosis	GCLC	HGNC:4311	ENSG00000001084	Non-canonical Glutamate-Cysteine Ligase Activity Protects against Ferroptosis	Human	GCLC :+: gamma-glutamyl-peptides, gamma-glutamyl-peptides :-: Glu, Glu :+: Ferroptosis	Validated	_NA_	P48506	33357455	_NA_	2021-07-09	FerrDb team	gene with protein product
117	Ferroptosis	RRM2	HGNC:10452	ENSG00000171848	RRM2 exerts an anti-ferroptotic role in liver cancer cells by sustaining GSH synthesis.	Human	RRM2 :+: GSS, GSS :+: GSH, GSH :-: Ferroptosis	Validated	_NA_	P31350	33372599	_NA_	2021-07-19	FerrDb team	gene with protein product
118	Ferroptosis	SCD	HGNC:10571	ENSG00000099194	Genetic and Pharmacological Inhibition of SCD1 Prevents the Growth of STK11/KEAP1 Co-mutant Cells and Sensitizes Those Cells to Ferroptosis Induction.	Human	SCD :-: Ferroptosis	Validated	_NA_	O00767	33264619	SCD1 in article	2021-07-26	FerrDb team	gene with protein product
119	Ferroptosis	NR4A1	HGNC:7980	ENSG00000123358	Pharmacological inhibition of NR4A1 promotes ferroptosis in pancreatic cancer cells	Human	NR4A1 :+: SCD1, SCD1 :-: Ferroptosis	Deduced	_NA_	P22736	33271455	_NA_	2021-08-02	FerrDb team	gene with protein product
120	Ferroptosis	PIK3CA	HGNC:8975	ENSG00000121879	Notably, we found that cancer cells carrying PIK3CA activating mutation or PTEN deletion appeared to be more resistant to RSL3. These mutations lead to the activation of the oncogenic PI3K-AKT signaling pathway. Therefore, sustained activation of the PI3K-AKT-mTOR pathway protects cancer cells from ferroptotic cell death.	Human	PIK3CA :+: PI3K-AKT pathway, PI3K-AKT pathway :-: Ferroptosis	Deduced	_NA_	P42336	33229547	_NA_	2021-08-02	FerrDb team	gene with protein product
121	Ferroptosis	RPTOR	HGNC:30287	ENSG00000141564	mTORC1, Instead of mTORC2, Suppresses Ferroptosis. short-hairpin RNA (shRNA)-mediated silencing of RAPTOR (a component of mTORC1) but not that of RICTOR (a component of mTORC2) sensitized MDA-MB-453 and BT474 cells to RSL3.	Human	RAPTOR :+: mTORC1, mTORC1 :+: SREBP1, SREBP1 :+: SCD1, SCD1 :-: Ferroptosis	Deduced	_NA_	Q8N122	33229547	RAPTOR in article	2021-08-02	FerrDb team	gene with protein product
122	Ferroptosis	SREBF1	HGNC:11289	ENSG00000072310	SREBP1 Protects Cells from Ferroptosis through SCD1 Activity.	Human	SREBP1 :+: SCD1, SCD1 :-: Ferroptosis	Validated	_NA_	P36956	33229547	SREBP1 in article	2021-08-02	FerrDb team	gene with protein product
123	Ferroptosis	SREBF2	HGNC:11290	ENSG00000198911	The lipogenesis regulator SREBP2 directly induces transcription of the iron carrier Transferrin (TF), reducing intracellular iron pools, reactive oxygen species, and lipid peroxidation, thereby conferring resistance to inducers of ferroptosis.	Human	SREBP2 :+: TF, TF :-: ROS, ROS :+: Lipid peroxidation, Lipid peroxidation :+: Ferroptosis	Validated	_NA_	Q12772	33203734	SREBP2 in article	2021-08-06	FerrDb team	gene with protein product
127	Ferroptosis	P4HB	HGNC:8548	ENSG00000185624	Knockdown of these target genes sensitized cells to known ferroptosis inducers, while PACMA31, a previously reported inhibitor of P4HB, directly induced ferroptosis and was highly synergistic with erastin.	Human	P4HB :-: ER stress, ER stress :+: Ferroptosis	Deduced	_NA_	P07237	33124817	_NA_	2021-08-21	FerrDb team	gene with protein product
129	Ferroptosis	BCAT2	HGNC:977	ENSG00000105552	Here, by using a high-throughput CRISPR/Cas9-based genetic screen in HepG2 hepatocellular carcinoma cells to search for metabolic proteins inhibiting ferroptosis, we identified a branched-chain amino acid aminotransferase 2 (BCAT2) as a novel suppressor of ferroptosis.	Human	BCAT2 :-: Ferroptosis	Validated	_NA_	O15382	33097833	_NA_	2021-08-23	FerrDb team	gene with protein product
132	Ferroptosis	MIR424	HGNC:31881	ENSG00000284231	In the present study, we show that miR-424-5p negatively regulates ferroptosis by directly targeting ACSL4 in ovarian cancer cells.	Human	miR-424-5p :-: ACSL4, ACSL4 :+: Ferroptosis	Validated	_NA_	_NA_	33038905	miR-424-5p in article	2021-08-30	FerrDb team	RNA, micro
134	Ferroptosis	FXN	HGNC:3951	ENSG00000165060	Most importantly, frataxin deficiency enhanced ferroptosis driven by ethanol via evaluating the levels of lactate dehydrogenase, cell morphological changes, mitochondrial labile iron pool, and lipid peroxidation. Conversely, restoring frataxin alleviated the sensitivity to ferroptosis. In addition, frataxin overexpression mitigated the sensitivity of ethanol-induced ferroptosis in HepG2CYP2E1+/+.	Human	FXN :-: Lipid ROS, Lipid ROS :+: Ferroptosis	Validated	_NA_	Q16595	33017621	frataxin in article	2021-09-03	FerrDb team	gene with protein product
135	Ferroptosis	SUV39H1	HGNC:11479	ENSG00000101945	Mechanistically, we discovered that siRNA knockdown or pharmacological inhibition of SUV39H1 induced iron accumulation and lipid peroxidation, leading to ferroptosis that disrupted ccRCC cell growth in vitro and in vivo.	Human	SUV39H1 :-: DPP4, DPP4 :+: Ferroptosis	Validated	_NA_	O43463	33643820	_NA_	2021-09-03	FerrDb team	gene with protein product
136	Ferroptosis	ATF2	HGNC:784	ENSG00000115966	All these results suggested that ATF2 inhibited BETi-induced ferroptosis by increasing NRF2 expression.	Human	ATF2 :+: NRF2, NRF2 :-: Ferroptosis	Validated	_NA_	P15336	33008584	_NA_	2021-09-06	FerrDb team	gene with protein product
137	Ferroptosis	CDKN1A	HGNC:1784	ENSG00000124762	While this study was performed in cancer cell lines, our results support the potential of p21 to aid in maintenance of healthy tissues by blocking the damage incurred due to ferroptosis.	Human	(p21/CDK2) :-: Ferroptosis	Predicted	_NA_	P38936	32979260	p21 in article	2021-09-06	FerrDb team	gene with protein product
145	Ferroptosis	STK11	HGNC:11389	ENSG00000118046	Loss of function of the tumor suppressor LKB1 enhances sensitivity to ferroptosis in human non-small cell lung cancer cells.	Human	LKB1 :+: AMPK, AMPK :-: ACC1, ACC1 :+: FAS, FAS :+: Ferroptosis	Validated	_NA_	Q15831	32883948	LKB1 in article	2021-09-17	FerrDb team	gene with protein product
147	Ferroptosis	CircIL4R	_NA_	_NA_	CircIL4R knockdown impeded oncogenesis and expedited ferroptosis of HCC cells.	Human	CircIL4R :-: miR-541-3p, miR-541-3p :-: GPX4, GPX4 :-: Ferroptosis	Validated	_NA_	_NA_	32808701	CircIL4R in article	2021-09-27	FerrDb team	circular RNA
149	Ferroptosis	NFE2L2	HGNC:7782	ENSG00000116044	NRF2 negatively regulates FOCAD expression. FOCAD enhances the sensitivity of NSCLC cells to the ferroptosis induced by cysteine deprivation, but not GPX4 inhibition.	Human	NFE2L2 :-: FOCAD, FOCAD :+: FAK, FAK :+: Ferroptosis	Validated	_NA_	Q16236	32898818	NRF2 in article	2021-10-08	FerrDb team	gene with protein product
151	Ferroptosis	NEDD4L	HGNC:7728	ENSG00000049759	Here, we screened 571 UPS-related E1, E2, and E3 genes in a human pancreatic cancer cell line (PANC1) and identified the upregulation of NEDD4-like E3 ubiquitin protein ligase (NEDD4L) as a novel ferroptosis suppressor.	Human	NEDD4L :-: LTF, LTF :+: Ferroptosis	Validated	_NA_	Q96PU5	32811647	_NA_	2021-10-14	FerrDb team	gene with protein product
152	Ferroptosis	SQSTM1	HGNC:11280	ENSG00000161011	Taken together, our results indicated that high p62 expression protects SH-SY5Y cells against 6-OHDA-induced ferroptosis.	Human	(SQSTM1/Keap1) :+: Nrf2, Nrf2 :-: Ferroptosis, (SQSTM1/Keap1) :+: HO-1, HO-1 :-: Ferroptosis	Validated	_NA_	Q13501	32770451	_NA_	2021-10-15	FerrDb team	gene with protein product
154	Ferroptosis	FTMT	HGNC:17345	ENSG00000181867	FTMT and ferritin heavy chain (FTH) cooperated to protect macrophages from RSL-3-induced ferroptosis under hypoxia as this form of cell death is linked to iron metabolism. In hypoxic macrophages either FTMT or FTH was sufficient to pro_x0002_tect from ferroptosis	Human	FTMT :-: Ferroptosis	Validated	_NA_	Q8N4E7	32810738	_NA_	2021-10-28	FerrDb team	gene with protein product
155	Ferroptosis	BRD2	HGNC:1103	ENSG00000204256	Inhibition of BET and the proteasome triggers ferroptosis cell death.	Human	BRD2 :-: Ferroptosis	Deduced	_NA_	P25440	32937365	_NA_	2021-10-28	FerrDb team	gene with protein product
156	Ferroptosis	BRD3	HGNC:1104	ENSG00000169925	Inhibition of BET and the proteasome triggers ferroptosis cell death.	Human	BRD3 :-: Ferroptosis	Deduced	_NA_	Q15059	32937365	_NA_	2021-10-28	FerrDb team	gene with protein product
157	Ferroptosis	BRD4	HGNC:13575	ENSG00000141867	Inhibition of BET and the proteasome triggers ferroptosis cell death.	Human	BRD4 :-: Ferroptosis	Deduced	_NA_	O60885	32937365	_NA_	2021-10-28	FerrDb team	gene with protein product
158	Ferroptosis	BRDT	HGNC:1105	ENSG00000137948	Inhibition of BET and the proteasome triggers ferroptosis cell death.	Human	BRDT :-: Ferroptosis	Deduced	_NA_	Q58F21	32937365	_NA_	2021-10-28	FerrDb team	gene with protein product
160	Ferroptosis	SLC7A11	HGNC:11059	ENSG00000151012	Furthermore, we found that SLC7A11 knockdown increased vulnerability of mature MO3.13 cells to ferroptosis.	Human	SLC7A11 :-: Ferroptosis	Validated	_NA_	Q9UPY5	32608563	_NA_	2021-11-05	FerrDb team	gene with protein product
161	Ferroptosis	DECR1	HGNC:2753	ENSG00000104325	Collectively, these results suggest that DECR1 expression protect cells from oxidative stress and that DECR1 knockdown-induced cell death is primarily mediated by induction of ferroptosis.	Human	DECR1 :-: Lipid ROS, Lipid ROS :+: Ferroptosis	Validated	_NA_	Q16698	32686647	_NA_	2021-11-11	FerrDb team	gene with protein product
162	Ferroptosis	NFE2L2	HGNC:7782	ENSG00000116044	Nrf2 inhibition promotes erastin‑induced ferroptosis.	Human	NFE2L2 :+: GSH, GSH :-: Ferroptosis	Validated	_NA_	Q16236	32642794	Nrf2 in article	2021-11-11	FerrDb team	gene with protein product
164	Ferroptosis	SLC7A11	HGNC:11059	ENSG00000151012	Knockout of SLC7A11 facilitates the process of ferroptosis in colorectal CSCs.	Human	SLC7A11 :+: Cystine, Cystine :-: Ferroptosis, SLC7A11 :+: Glutathione, Glutathione :-: Ferroptosis, SLC7A11 :-: Lipid ROS, Lipid ROS :+: Ferroptosis	Validated	_NA_	Q9UPY5	32621966	_NA_	2021-11-17	FerrDb team	gene with protein product
167	Ferroptosis	GPX4	HGNC:4556	ENSG00000167468	Glutathione peroxidase (GPX4) is critical for the reduction of toxic lipid hydroperoxides to their corresponding non-deleterious alcohols at the expense of reduced glutathione and thereby prevents cellular damage and induction of ferroptosis.	Human	GPX4 :-: Ferroptosis	Validated	_NA_	P36969	32577235	_NA_	2021-11-21	FerrDb team	gene with protein product
168	Ferroptosis	NCOA3	HGNC:7670	ENSG00000124151	NCOA3 as a coactivator synergized with NR5A2 to prevent BETi induced ferroptosis.	Human	NCOA3 :-: Lipid ROS, Lipid ROS :+: Ferroptosis	Deduced	_NA_	Q9Y6Q9	32536370	_NA_	2021-11-26	FerrDb team	gene with protein product
169	Ferroptosis	NR5A2	HGNC:7984	ENSG00000116833	NCOA3 as a coactivator synergized with NR5A2 to prevent BETi induced ferroptosis.	Human	NR5A2 :-: Lipid ROS, Lipid ROS :+: Ferroptosis	Deduced	_NA_	O00482	32536370	_NA_	2021-11-26	FerrDb team	gene with protein product
170	Ferroptosis	GPX4	HGNC:4556	ENSG00000167468	GPX4 depletion induces autophagy-dependent ferroptosis.	Human	GPX4 :-: Lipid ROS, Lipid ROS :+: Ferroptosis	Validated	_NA_	P36969	32457486	_NA_	2021-11-30	FerrDb team	gene with protein product
171	Ferroptosis	MTOR	HGNC:3942	ENSG00000198793	MTOR inhibitor induces GPX4 protein degradation. Interplay between MTOR and GPX4 signaling modulates autophagy dependent ferroptotic cancer cell death.	Human	MTOR :+: GPX4, GPX4 :-: Ferroptosis	Deduced	_NA_	P42345	32457486	_NA_	2021-12-01	FerrDb team	gene with protein product
172	Ferroptosis	PANX2	HGNC:8600	ENSG00000073150	PANX2 Silencing Promotes Ferroptosis in PCa Cells.	Human	PANX2 :-: Fe2, Fe2 :+: Ferroptosis, PANX2 :-: MDA, MDA :+: Ferroptosis	Validated	_NA_	Q96RD6	32547072	_NA_	2021-12-01	FerrDb team	gene with protein product
174	Ferroptosis	TFAP2A	HGNC:11742	ENSG00000137203	TFAP2A Inhibition Promotes Ferroptosis.	Human	TFAP2A :-: Fe2+, Fe2+ :+: Ferroptosis	Validated	_NA_	P05549	32432738	_NA_	2021-12-09	FerrDb team	gene with protein product
175	Ferroptosis	CP	HGNC:2295	ENSG00000047457	Ceruloplasmin suppresses ferroptosis by regulating iron homeostasis in hepatocellular carcinoma cells.	Human	CP :-: Fe2+, Fe2+ :+: Ferroptosis, CP :-: Lipid ROS, Lipid ROS :+: Ferroptosis	Validated	_NA_	P00450	32283255	_NA_	2021-12-09	FerrDb team	gene with protein product
176	Ferroptosis	SLC7A11	HGNC:11059	ENSG00000151012	Collectively, these data suggest that SLC7A11 inhibits the ferroptosis induced by IMCA.	Human	SLC7A11 :-: Lipid ROS, Lipid ROS :+: Ferroptosis	Validated	_NA_	Q9UPY5	32322334	_NA_	2021-12-15	FerrDb team	gene with protein product
177	Ferroptosis	ARF6	HGNC:659	ENSG00000165527	Abrogation of ARF6 promotes RSL3-induced ferroptosis and mitigates gemcitabine resistance in pancreatic cancer cells.	Human	ARF6 :-: ACSL4, ACSL4 :+: Ferroptosis	Validated	_NA_	P62330	32368394	_NA_	2021-12-16	FerrDb team	gene with protein product
178	Ferroptosis	GDF15	HGNC:30142	ENSG00000130513	GDF15 knockdown promotes erastin-induced ferroptosis by decreasing SLC7A11 expression.	Human	GDF15 :+: SLC7A11, SLC7A11 :-: Ferroptosis, GDF15 :+: System Xc-, System Xc- :-: Ferroptosis	Validated	_NA_	Q99988	32209255	_NA_	2021-12-17	FerrDb team	gene with protein product
179	Ferroptosis	ABHD12	HGNC:15868	ENSG00000100997	Blockade of the lysophosphatidylserine lipase ABHD12 potentiates ferroptosis in cancer cells.	Human	ABHD12 :-: Ferroptosis	Validated	_NA_	Q8N2K0	32195565	_NA_	2021-12-17	FerrDb team	gene with protein product
181	Ferroptosis	TFAM	HGNC:11741	ENSG00000108064	Zalcitabine-induced TFAM degradation promotes ferroptosis.	Human	TFAM :-: Ferroptosis	Validated	_NA_	Q00059	32186434	_NA_	2021-12-19	FerrDb team	gene with protein product
182	Ferroptosis	KDM3B	HGNC:1337	ENSG00000120733	Overexpressed KDM3B prevents cells from Erastin-induced ferroptosis.	Human	KDM3B :+: SLC7A11, SLC7A11 :-: Ferroptosis	Validated	_NA_	Q7LBC6	32107878	_NA_	2021-12-20	FerrDb team	gene with protein product
183	Ferroptosis	RNF113A	HGNC:12974	ENSG00000125352	RNF113A deficiency indeed potentiated the production of lipid ROS, which accumulate in cells undergoing ferroptosis, upon Cisplatin stimulation, as evidenced by the quantification of BODIPY-C11 staining.	Human	RNF113A :-: Lipid ROS, Lipid ROS :+: Ferroptosis	Validated	_NA_	O15541	32152280	_NA_	2021-12-20	FerrDb team	gene with protein product
184	Ferroptosis	PARK7	HGNC:16369	ENSG00000116288	DJ-1 suppresses ferroptosis through preserving the activity of S-adenosyl homocysteine hydrolase.	Human	PARK7 :-: Lipid ROS, Lipid ROS :+: Ferroptosis, PARK7 :+: GSH, GSH :-: Ferroptosis, PARK7 :+: AHCY, AHCY :-: Ferroptosis	Validated	_NA_	Q99497	32144268	DJ-1 in article.	2021-12-21	FerrDb team	gene with protein product
185	Ferroptosis	AHCY	HGNC:343	ENSG00000101444	Suppression of SAHH expression by RNA interference also promoted erastin-induced accumulation of lipid ROS (Fig. 5i, j), which phenocopied the DJ-1 KD effect.	Human	AHCY :-: Lipid ROS, Lipid ROS :+: Ferroptosis	Deduced	_NA_	P23526	32144268	SAHH in article.	2021-12-21	FerrDb team	gene with protein product
186	Ferroptosis	FXN	HGNC:3951	ENSG00000165060	Suppression of FXN enhanced erastin-induced ferroptosis.	Human	FXN :-: Lipid ROS, Lipid ROS :+: Ferroptosis, FXN :-: labile iron, labile iron :+: Ferroptosis	Validated	_NA_	Q16595	32169822	_NA_	2021-12-22	FerrDb team	gene with protein product
187	Ferroptosis	circ-TTBK2	HGNC:19141	ENSG00000128881	Knockdown of circ-TTBK2 suppressed cell proliferation, invasion, and promoted ferroptosis in glioma cells.	Human	circ-TTBK2 :-: Lipid ROS, Lipid ROS :+: Ferroptosis, circ-TTBK2 :+: ITGB8, ITBG8 :-: Ferroptosis	Validated	_NA_	Q6IQ55	32196629	circ-TTBK2	2021-12-22	FerrDb team	circular RNA
188	Ferroptosis	MIR522	HGNC:32127	ENSG00000283685	CAFs secreted exo-miR-522 suppresses ferroptosis of GC cells.	Human	MIR522 :-: Lipid ROS, Lipid ROS :+: Ferroptosis	Validated	_NA_	_NA_	32106859	miR-522 in article.	2021-12-22	FerrDb team	RNA, micro
190	Ferroptosis	PPARA	HGNC:9232	ENSG00000186951	In the p53 KO derivatives of both HT-1080 and SK-Hep1 cells, increased PPARα activity suppressed ferroptosis (Fig. 6C, D), while decreased PPARα activity increased their sensitivity to ferroptosis (Fig. 6E,F).	Human	PPARA :-: Ferroptosis	Validated	_NA_	Q07869	32079652	PPARα in article.	2021-12-30	FerrDb team	gene with protein product
192	Ferroptosis	SIAH2	HGNC:10858	ENSG00000181788	Additionally SIAH2-deficient cells are also characterized by reduced expression levels of glutathione peroxidase 4 (GPX4), rendering the knock-out cells more sensitive to ferroptosis.	Human	SIAH2 :+: GPX4, GPX4 :-: Ferroptosis	Validated	_NA_	O43255	32042051	_NA_	2021-12-30	FerrDb team	gene with protein product
194	Ferroptosis	PRKAA2	HGNC:9377	ENSG00000162409	AMPK inactivation sensitizes cancer cells to ferroptotic cell death.	Human	PRKAA2 :+: phosphorylation of ACC, phosphorylation of ACC :-: Ferroptosis, PRKAA2 :-: PUFA-containing lipid biosynthesis, PUFA-containing lipid biosynthesis :+: Ferroptosis	Validated	_NA_	P54646	32029897	AMPK in article.	2021-12-30	FerrDb team	gene with protein product
196	Ferroptosis	NEDD4	HGNC:7727	ENSG00000069869	Nedd4 negatively regulates erastin-induced ferroptosis.	Human	NEDD4 :-: Lipid ROS, Lipid ROS :+: Ferroptosis, NEDD4 :-: iron accumulation, iron accumulation :+: Ferroptosis, NEDD4 :+: GSH, GSH :-: Ferroptosis, NEDD4 :-: GSSG, GSSG :+: Ferroptosis	Validated	_NA_	P46934	31974380	Nedd4 in article.	2021-12-30	FerrDb team	gene with protein product
198	Ferroptosis	AIFM2	HGNC:21411	ENSG00000042286	AIFM2 blocks ferroptosis independent of ubiquinol metabolism.	Human	AIFM2 :+: ESCRT-III, ESCRT-III :-: Ferroptosis	Validated	_NA_	Q9BRQ8	31964528	_NA_	2021-12-30	FerrDb team	gene with protein product
199	Ferroptosis	PRDX1	HGNC:9352	ENSG00000117450	Consistent with our previous observation, loss of PRDX1 was sufficient to induce a significant increase in lipid peroxidation (Fig. 3B).	Human	PRDX1 :-: Lipid ROS, Lipid ROS :+: Ferroptosis	Deduced	_NA_	Q06830	31901729	_NA_	2022-01-07	FerrDb team	gene with protein product
200	Ferroptosis	AR	HGNC:644	ENSG00000169083	Furthermore, overexpression of AR prevented ferroptosis in the presence of GPX4.	Human	AR :+: GPX4, GPX4 :-: Lipid ROS, Lipid ROS :+: Ferroptosis	Validated	_NA_	P10275	31896509	_NA_	2022-01-07	FerrDb team	gene with protein product
201	Ferroptosis	CBS	HGNC:1550	ENSG00000160200	CBS RNAi-induced cell death was also blocked by Fer-1 and Lip-1, indicating that inhibition of CBS in the context of system Xc- blockage caused ferroptosis.	Human	CBS :+: GSH, GSH :-: Ferroptosis, CBS :-: Lipid ROS, Lipid ROS :+: Ferroptosis	Validated	_NA_	P35520	31819185	_NA_	2022-01-07	FerrDb team	gene with protein product
202	Ferroptosis	NFE2L2	HGNC:7782	ENSG00000116044	Genetically repression of NRF2 enhanced ferroptosis susceptibility.	Human	NFE2L2 :+: CBS, CBS :-: Ferroptosis, NFE2L2 :+: GSH, GSH :-: Ferroptosis, NFE2L2 :-: MDA, MDA :+: Ferroptosis	Validated	_NA_	Q16236	31819185	NRF2 in article.	2022-01-07	FerrDb team	gene with protein product
203	Ferroptosis	CHMP5	HGNC:26942	ENSG00000086065	Compared to the control shRNA group, suppressing CHMP5 or CHMP6 expression by shRNA increased erastin- or RSL3-induced cell death (Fig. 3B), indicating that ESCRT-III plays a pro-survival role in ferroptosis.	Human	CHMP5 :-: HMGB1, HMGB1 :+: Ferroptosis	Validated	_NA_	Q9NZZ3	31761326	_NA_	2022-01-07	FerrDb team	gene with protein product
204	Ferroptosis	CHMP6	HGNC:25675	ENSG00000176108	Compared to the control shRNA group, suppressing CHMP5 or CHMP6 expression by shRNA increased erastin- or RSL3-induced cell death (Fig. 3B), indicating that ESCRT-III plays a pro-survival role in ferroptosis.	Human	CHMP6 :-: HMGB1, HMGB1 :+: Ferroptosis	Validated	_NA_	Q96FZ7	31761326	_NA_	2022-01-07	FerrDb team	gene with protein product
207	Ferroptosis	LAMP2	HGNC:6501	ENSG00000005893	Lysosome-associated membrane protein-2 deficiency increases the risk of reactive oxygen species-induced ferroptosis in retinal pigment epithelial cells.	Human	LAMP2 :+: GSH, GSH :-: Ferroptosis, LAMP2 :-: Lipid ROS, Lipid ROS :+: Ferroptosis	Validated	_NA_	P13473	31672277	_NA_	2022-01-10	FerrDb team	gene with protein product
208	Ferroptosis	MTF1	HGNC:7428	ENSG00000188786	Importantly, MTF1 silencing also abolished the ferroptosis protection phenotypes of ATM silencing (Fig. 5c).	Human	MTF1 :-: ATM, ATM :-: FPN1, FPN1 :-: Fe, ATM :-: FTH1, FTH1 :-: Fe, ATM :-: FTL, FTL :-: Fe, Fe :+: Ferroptosis	Validated	_NA_	Q14872	31320750	_NA_	2022-01-10	FerrDb team	gene with protein product
209	Ferroptosis	COPZ1	HGNC:2243	ENSG00000111481	Knockdown of COPZ1 causes ferroptosis in GBM cells.	Human	COPZ1 :-: NCOA4, NCOA4 :-: ferritin, ferritin :-: ferrous iron, ferrous iron :+: Ferroptosis	Validated	_NA_	P61923	33420375	_NA_	2022-01-19	FerrDb team	gene with protein product
210	Ferroptosis	NUPR1	HGNC:29990	ENSG00000176046	NUPR1 is a critical repressor of ferroptosis.	Human	NUPR1 :-: Lipid ROS, Lipid ROS :+: Ferroptosis, NUPR1 :+: LCN2, LCN2 :-: Fe2, Fe2 :+: Ferroptosis, NUPR1 :+: LCN2, LCN2 :-: MDA, MDA :+: Ferroptosis	Validated	_NA_	O60356	33510144	_NA_	2022-01-26	FerrDb team	gene with protein product
211	Ferroptosis	USP35	HGNC:20061	ENSG00000118369	USP35 knockdown promotes ferroptosis in lung cancer cells.	Human	USP35 :+: FPN, FPN :-: Fe2, Fe2 :+: Ferroptosis	Validated	_NA_	Q9P2H5	33931967	_NA_	2022-01-26	FerrDb team	gene with protein product
212	Ferroptosis	HSF1	HGNC:5224	ENSG00000185122	HSF1 inhibition sensitizes cancer cells to ferroptotic cell death.	Human	HSF1 :+: PROM2, PROM2 :-: Ferroptosis	Validated	_NA_	Q00613	34223704	_NA_	2022-02-12	FerrDb team	gene with protein product
213	Ferroptosis	PROM2	HGNC:20685	ENSG00000155066	Together, these data indicate that cells can resist ferroptosis by activating p38 and, consequently, inducing prominin2.	Human	PROM2 :-: Ferroptosis	Validated	_NA_	Q8N271	34223704	_NA_	2022-02-12	FerrDb team	gene with protein product
214	Ferroptosis	PLA2G6	HGNC:9039	ENSG00000184381	These results demonstrate that iPLA2β acts as a major ferroptosis repressor in a GPX4-independent manner.	Human	PLA2G6 :-: Lipid ROS, Lipid ROS :+: Ferroptosis	Validated	_NA_	O60733	34131139	iPLA2β in article.	2022-02-23	FerrDb team	gene with protein product
215	Ferroptosis	HIF1A	HGNC:4910	ENSG00000100644	Knock-down of HIF-1α increases free iron level, promotes mitochondrial iron accumulation and induces ferroptosis under hypoxia.	Human	HIF1A :-: iron accumulation, iron accumulation :+: Ferroptosis, HIF1A :-: Lpid ROS, Lipid ROS :+: Ferroptosis, HIF1A :-: PTGS2, PTGS2 :+: Ferroptosis, HIF1A :-: MDA, MDA :+: Ferroptosis, HIF1A :+: GSH, GSH :-: Ferroptosis	Validated	_NA_	Q16665	33895289	HIF-1α in article.	2022-02-24	FerrDb team	gene with protein product
216	Ferroptosis	NEAT1	HGNC:30815	ENSG00000245532	NEAT1 knockdown and overexpression greatly increased and decreased cell death (TUNEL staining, p < 0.05;Figure 2b, c), respectively, and affected MDA levels (p < 0.05; Figure 2d) in A549 cells, further confirming the link between NEAT1 and ferroptosis induction.	Human	NEAT1 :-: Ferroptosis	Validated	_NA_	_NA_	33730930	Long non-coding RNA.	2022-02-24	FerrDb team	RNA, long non-coding
217	Ferroptosis	RRM2	HGNC:10452	ENSG00000171848	Identification of critical ferroptosis regulators in lung adenocarcinoma that RRM2 facilitates tumor immune infiltration by inhibiting ferroptotic death.	Human	RRM2 :+: glutathione, glutathione :-: Ferroptosis, RRM2 :-: iron accumulation, iron accumulation :+: Ferroptosis, RRM2 :-: Lipid ROS, Lpid ROS :+: Ferroptosis, RRM2 :-: MDA, MDA :+: Ferroptosis	Validated	_NA_	P31350	34648954	_NA_	2022-02-24	FerrDb team	gene with protein product
218	Ferroptosis	SLC7A11	HGNC:11059	ENSG00000151012	xCT inhibition induces MF-HSC ferroptosis.	Human	SC7A11 :+: GSH, GSH :-: Ferroptosis, SC7A11 :-: Lipid ROS, Lipid ROS :+: Ferroptosis, SC7A11 :-: CHAC1, CHAC1 :+: Ferroptosis, SC7A11 :-: PTGS2, PTGS2 :+: Ferroptosis	Validated	_NA_	Q9UPY5	33991158	xCT in article.	2022-03-02	FerrDb team	gene with protein product
220	Ferroptosis	PARP1	HGNC:270	ENSG00000143799	PARP inhibition promotes ferroptosis in ovarian cancer cells.	Human	PARP1 :+: SLC7A11, SLC7A11 :+: glutathione biosynthesis, glutathione biosynthesis :-: Lipid ROS, Lipid ROS :+: Ferroptosis	Deduced	_NA_	P09874	33722571	_NA_	2022-03-02	FerrDb team	gene with protein product
221	Ferroptosis	PARP2	HGNC:272	ENSG00000129484	PARP inhibition promotes ferroptosis in ovarian cancer cells.	Human	PARP2 :+: SLC7A11, SLC7A11 :+: glutathione biosynthesis, glutathione biosynthesis :-: Lipid ROS, Lipid ROS :+: Ferroptosis	Deduced	_NA_	Q9UGN5	33722571	_NA_	2022-03-02	FerrDb team	gene with protein product
222	Ferroptosis	PARP3	HGNC:273	ENSG00000041880	PARP inhibition promotes ferroptosis in ovarian cancer cells.	Human	PARP3 :+: SLC7A11, SLC7A11 :+: glutathione biosynthesis, glutathione biosynthesis :-: Lipid ROS, Lipid ROS :+: Ferroptosis	Deduced	_NA_	Q9Y6F1	33722571	_NA_	2022-03-02	FerrDb team	gene with protein product
223	Ferroptosis	PARP4	HGNC:271	ENSG00000102699	PARP inhibition promotes ferroptosis in ovarian cancer cells.	Human	PARP4 :+: SLC7A11, SLC7A11 :+: glutathione biosynthesis, glutathione biosynthesis :-: Lipid ROS, Lipid ROS :+: Ferroptosis	Deduced	_NA_	Q9UKK3	33722571	_NA_	2022-03-02	FerrDb team	gene with protein product
224	Ferroptosis	PARP6	HGNC:26921	ENSG00000137817	PARP inhibition promotes ferroptosis in ovarian cancer cells.	Human	PARP6 :+: SLC7A11, SLC7A11 :+: glutathione biosynthesis, glutathione biosynthesis :-: Lipid ROS, Lipid ROS :+: Ferroptosis	Deduced	_NA_	Q2NL67	33722571	_NA_	2022-03-02	FerrDb team	gene with protein product
225	Ferroptosis	PARP8	HGNC:26124	ENSG00000151883	PARP inhibition promotes ferroptosis in ovarian cancer cells.	Human	PARP8 :+: SLC7A11, SLC7A11 :+: glutathione biosynthesis, glutathione biosynthesis :-: Lipid ROS, Lipid ROS :+: Ferroptosis	Deduced	_NA_	Q8N3A8	33722571	_NA_	2022-03-02	FerrDb team	gene with protein product
226	Ferroptosis	PARP9	HGNC:24118	ENSG00000138496	PARP inhibition promotes ferroptosis in ovarian cancer cells.	Human	PARP9 :+: SLC7A11, SLC7A11 :+: glutathione biosynthesis, glutathione biosynthesis :-: Lipid ROS, Lipid ROS :+: Ferroptosis	Deduced	_NA_	Q8IXQ6	33722571	_NA_	2022-03-02	FerrDb team	gene with protein product
227	Ferroptosis	PARP10	HGNC:25895	ENSG00000178685	PARP inhibition promotes ferroptosis in ovarian cancer cells.	Human	PARP10 :+: SLC7A11, SLC7A11 :+: glutathione biosynthesis, glutathione biosynthesis :-: Lipid ROS, Lipid ROS :+: Ferroptosis	Deduced	_NA_	Q53GL7	33722571	_NA_	2022-03-02	FerrDb team	gene with protein product
228	Ferroptosis	PARP11	HGNC:1186	ENSG00000111224	PARP inhibition promotes ferroptosis in ovarian cancer cells.	Human	PARP11 :+: SLC7A11, SLC7A11 :+: glutathione biosynthesis, glutathione biosynthesis :-: Lipid ROS, Lipid ROS :+: Ferroptosis	Deduced	_NA_	Q9NR21	33722571	_NA_	2022-03-02	FerrDb team	gene with protein product
229	Ferroptosis	PARP12	HGNC:21919	ENSG00000059378	PARP inhibition promotes ferroptosis in ovarian cancer cells.	Human	PARP12 :+: SLC7A11, SLC7A11 :+: glutathione biosynthesis, glutathione biosynthesis :-: Lipid ROS, Lipid ROS :+: Ferroptosis	Deduced	_NA_	Q9H0J9	33722571	_NA_	2022-03-02	FerrDb team	gene with protein product
230	Ferroptosis	PARP14	HGNC:29232	ENSG00000173193	PARP inhibition promotes ferroptosis in ovarian cancer cells.	Human	PARP14 :+: SLC7A11, SLC7A11 :+: glutathione biosynthesis, glutathione biosynthesis :-: Lipid ROS, Lipid ROS :+: Ferroptosis	Deduced	_NA_	Q460N5	33722571	_NA_	2022-03-02	FerrDb team	gene with protein product
231	Ferroptosis	PARP15	HGNC:26876	ENSG00000173200	PARP inhibition promotes ferroptosis in ovarian cancer cells.	Human	PARP15 :+: SLC7A11, SLC7A11 :+: glutathione biosynthesis, glutathione biosynthesis :-: Lipid ROS, Lipid ROS :+: Ferroptosis	Deduced	_NA_	Q460N3	33722571	_NA_	2022-03-02	FerrDb team	gene with protein product
232	Ferroptosis	PARP16	HGNC:26040	ENSG00000138617	PARP inhibition promotes ferroptosis in ovarian cancer cells.	Human	PARP16 :+: SLC7A11, SLC7A11 :+: glutathione biosynthesis, glutathione biosynthesis :-: Lipid ROS, Lipid ROS :+: Ferroptosis	Deduced	_NA_	Q8N5Y8	33722571	_NA_	2022-03-02	FerrDb team	gene with protein product
233	Ferroptosis	PDSS2	HGNC:23041	ENSG00000164494	PDSS2 Inhibits the Ferroptosis of Vascular Endothelial Cells in Atherosclerosis by Activating Nrf2.	Human	PDSS2 :+: Nrf2, Nrf2 :-: iron content, iron content :+: Ferroptosis, PDSS2 :+: Nrf2, Nrf2 :-: Lipid ROS, Lipid ROS :+: Ferroptosis, PDSS2 :+: Nrf2, Nrf2 :+: GSH, GSH :-: Ferroptosis	Validated	_NA_	Q86YH6	33929387	_NA_	2022-03-02	FerrDb team	gene with protein product
237	Ferroptosis	OIP5-AS1	HGNC:43563	ENSG00000247556	LncRNA OIP5-AS1 inhibits ferroptosis in prostate cancer with long-term cadmium exposure through miR-128-3p/SLC7A11 signaling.	Human	OIP5-AS1 :-: miR-128-3p, miR-128-3p :-: SLC7A11, SLC7A11 :-: Ferroptosis, OIP5-AS1 :-: Fe2, Fe2 :+: Ferroptosis, OIP5-AS1 :-: iron content, iron content :+: Ferroptosis, OIP5-AS1 :+: GSH, GSH :-: Ferroptosis	Validated	_NA_	_NA_	34051661	Long non-coding RNA.	2022-03-03	FerrDb team	RNA, long non-coding
238	Ferroptosis	MIR190A	HGNC:31560	ENSG00000211137	miR-190a-5p inhibits ferroptosis induced by erastin and RSL3 in H9c2 cells.	Human	miR-190a-5p :-: GLS2, GLS2 :+: Lpid ROS, Lipid ROS :+: Ferroptosis, miR-190a-5p :-: GLS2, GLS2 :+: MDA, MDA :+: Ferroptosis, miR-190a-5p :-: GLS2, GLS2 :+: Fe2 accumulation, Fe2 accumulation :+: Ferroptosis	Validated	_NA_	_NA_	34111670	miR-190a-5p in article.	2022-03-03	FerrDb team	RNA, micro
240	Ferroptosis	CREB1	HGNC:2345	ENSG00000118260	CREB stimulates GPX4 transcription to inhibit ferroptosis in lung adenocarcinoma.	Human	CREB1 :+: GPX4, GPX4 :-: Ferroptosis	Deduced	_NA_	P16220	33846793	CREB in article.	2022-03-07	FerrDb team	gene with protein product
241	Ferroptosis	CREB3	HGNC:2347	ENSG00000107175	CREB stimulates GPX4 transcription to inhibit ferroptosis in lung adenocarcinoma.	Human	CREB3 :+: GPX4, GPX4 :-: Ferroptosis	Deduced	_NA_	O43889	33846793	CREB in article.	2022-03-07	FerrDb team	gene with protein product
242	Ferroptosis	CREB5	HGNC:16844	ENSG00000146592	CREB stimulates GPX4 transcription to inhibit ferroptosis in lung adenocarcinoma.	Human	CREB5 :+: GPX4, GPX4 :-: Ferroptosis	Deduced	_NA_	Q02930	33846793	CREB in article.	2022-03-07	FerrDb team	gene with protein product
244	Ferroptosis	GOT1	HGNC:4432	ENSG00000120053	GOT1 suppression potentiates ferroptosis sensitivity.	Human	GOT1 :-: labile iron, labile iron :+: Ferroptosis	Validated	_NA_	P17174	34381026	_NA_	2022-03-08	FerrDb team	gene with protein product
247	Ferroptosis	MIR130B	HGNC:31515	ENSG00000283871	miR-130b-3p suppresses erastin or RSL3-induced ferroptosis in melanoma cells.	Human	miR-130b-3p :-: DKK1, DKK1 :-: Nrf2/HO-1 pathway, Nrf2/HO-1 pathway :-: Ferroptosis, miR-130b-3p :-: Lipid ROS, Lpid ROS :+: Ferroptosis, miR-130b-3p :-: iron accumulation, iron accumulation :+: Ferroptosis	Validated	_NA_	_NA_	34117611	miR-130b-3p in article	2022-03-10	FerrDb team	RNA, micro
248	Ferroptosis	BEX1	HGNC:1036	ENSG00000133169	Taken together, these findings demonstrate that BEX1 promotes cell survival in adrenal cells by mediating the inhibition of ferroptosis and suggest a function for BEX1 in the pathogenesis of APAs.	Human	BEX1 :-: Ferroptosis	Validated	_NA_	Q9HBH7	33745298	_NA_	2022-03-10	FerrDb team	gene with protein product
256	Ferroptosis	FABP4	HGNC:3559	ENSG00000170323	Mechanistically, SCD1 leads to fatty acid (FA) desaturation and FABP4 derived from TEM enhances lipid droplet (LD) in cancer cells, which cooperatively protect from oxidative stress-induced ferroptosis.	Human	FABP4 :-: Ferroptosis	Validated	_NA_	P15090	34030117	_NA_	2022-03-15	FerrDb team	gene with protein product
257	Ferroptosis	AKT1S1	HGNC:28426	ENSG00000204673	mTORC1 inhibition sensitizes cancer cells or tumors to ferroptosis.	Human	AKT1S1 :-: Ferroptosis	Deduced	_NA_	Q96B36	33707434	mTORC1 in article. mTORC1 exists as a multiprotein complex consisting of mTOR, Raptor, and other proteins.	2022-03-15	FerrDb team	gene with protein product
258	Ferroptosis	MLST8	HGNC:24825	ENSG00000167965	mTORC1 inhibition sensitizes cancer cells or tumors to ferroptosis.	Human	MLST8 :-: Ferroptosis	Deduced	_NA_	Q9BVC4	33707434	mTORC1 in article. mTORC1 exists as a multiprotein complex consisting of mTOR, Raptor, and other proteins.	2022-03-15	FerrDb team	gene with protein product
259	Ferroptosis	MTOR	HGNC:3942	ENSG00000198793	mTORC1 inhibition sensitizes cancer cells or tumors to ferroptosis.	Human	MTOR :-: Ferroptosis	Deduced	_NA_	P42345	33707434	mTORC1 in article. mTORC1 exists as a multiprotein complex consisting of mTOR, Raptor, and other proteins.	2022-03-15	FerrDb team	gene with protein product
260	Ferroptosis	RPTOR	HGNC:30287	ENSG00000141564	mTORC1 inhibition sensitizes cancer cells or tumors to ferroptosis.	Human	RPTOR :-: Ferroptosis	Deduced	_NA_	Q8N122	33707434	mTORC1 in article. mTORC1 exists as a multiprotein complex consisting of mTOR, Raptor, and other proteins.	2022-03-15	FerrDb team	gene with protein product
261	Ferroptosis	CDH1	HGNC:1748	ENSG00000039068	These results indicate that the inhibition of E-cadherin or the induction of EMT enhance ferroptosis.	Human	CDH1 :-: Lipid ROS, Lpid ROS :+: Ferroptosis, CDH1 :-: Fe2, Fe2 :+: Ferroptosis	Validated	_NA_	P12830	34801472	E-cadherin in article.	2022-03-15	FerrDb team	gene with protein product
262	Ferroptosis	SIRT1	HGNC:14929	ENSG00000096717	SIRT1 inhibits FCs ferroptosis in excess iron.	Human	SIRT1 :-: Lpid ROS, Lipid ROS :+: Ferroptosis, SIRT1 :+: GPX4, GPX4 :-: Ferroptosis	Validated	_NA_	Q96EB6	34000515	_NA_	2022-03-16	FerrDb team	gene with protein product
264	Ferroptosis	SIRT6	HGNC:14934	ENSG00000077463	SIRT6 silencing overcomes resistance to sorafenib by promoting ferroptosis in gastric cancer.	Human	SIRT6 :+: GPX4, GPX4 :-: Ferroptosis, SIRT6 :-: Lipid ROS, Lipid ROS :+: Ferroptosis, SIRT6 :-: Fe2+, Fe2+ :+: Ferroptosis, SIRT6 :-: MDA, MDA :+: Ferroptosis, SIRT6 :+: GSH, GSH :-: Ferroptosis, SIRT6 :+: NRF2, NRF2 :-: Ferroptosis	Validated	_NA_	Q8N6T7	34530350	_NA_	2022-03-16	FerrDb team	gene with protein product
267	Ferroptosis	KIF20A	HGNC:9787	ENSG00000112984	High KIF20A expression in resistant CRC cell line suppressed the intracellular ferroptosis process.	Human	KIF20A :+: NUAK1, NUAK1 :+: NRF2, NRF2 :+: GPX4, GPX4 :-: Ferroptosis	Validated	_NA_	O95235	33819186	_NA_	2022-03-16	FerrDb team	gene with protein product
272	Ferroptosis	circRHOT1	_NA_	_NA_	Circular RNA RHOT1 promotes progression and inhibits ferroptosis via mir-106a-5p/STAT3 axis in breast cancer.	Human	circRHOT1 :-: miR-106a-5p, miR-106a-5p :-: STAT3, STAT3 :-: Ferroptosis	Validated	_NA_	_NA_	33686957	_NA_	2022-03-20	FerrDb team	circular RNA
273	Ferroptosis	ETV4	HGNC:3493	ENSG00000175832	Overall, the data suggested that the knockdown of ETV4 suppressed the PTC progression by promoting ferroptosis upon SLC7A11 downregulation.	Human	ETV4 :+: SLC7A11, SLC7A11 :-: Ferroptosis	Validated	_NA_	P43268	34283663	_NA_	2022-03-21	FerrDb team	gene with protein product
274	Ferroptosis	MEG8	HGNC:14574	ENSG00000225746	Silencing lncRNA MEG8 inhibits the proliferation and induces the ferroptosis of HemECs.	Human	MEG8 :-: MDA, MDA :+: Ferroptosis, MEG8 :-: Lipid ROS, Lipid ROS :+: Ferroptosis, MEG8 :+: GPX4, GPX4 :-: Ferroptosis, MEG8 :+: SLC7A11, SLC7A11 :-: Ferroptosis	Validated	_NA_	_NA_	33839417	A long non-coding RNA.	2022-03-21	FerrDb team	RNA, long non-coding
275	Ferroptosis	VCP	HGNC:12666	ENSG00000165280	VCP relocalization limits mitochondrial activity, GSH depletion and ferroptosis during starvation in PC3 prostate cancer cells. Moreover, the addition of a VCP inhibitor, CB-5083, in starvation media prevented VCP relocalization and triggered ferroptotic cell death.	Human	VCP :+: GSH, GSH :-: Ferroptosis	Validated	_NA_	P55072	34033175	_NA_	2022-03-21	FerrDb team	gene with protein product
276	Ferroptosis	circ_0007142	_NA_	_NA_	After expression inhibition of circ_0007142, proliferation was reduced, while apoptosis and ferroptosis were facilitated in CRC cells.	Human	circ_0007142 :-: miR-874-3p, miR-874-3p :-: GDPD5 ,GDPD5 :-: Ferroptosis	Validated	_NA_	_NA_	33797091	_NA_	2022-03-21	FerrDb team	circular RNA
278	Ferroptosis	RBMS1	HGNC:9907	ENSG00000153250	RBMS1 ablation inhibited the translation of SLC7A11, reduced SLC7A11-mediated cystine uptake, and promoted ferroptosis.	Human	RBMS1 :+: SLC7A11, SLC7A11 :-: Ferroptosis	Validated	_NA_	P29558	34609966	_NA_	2022-03-30	FerrDb team	gene with protein product
279	Ferroptosis	KDM4A	HGNC:22978	ENSG00000066135	KDM4A knockdown promotes ferroptosis in OS cells.	Human	KDM4A :-: lipid peroxidation, lipid peroxidation :+: Ferroptosis, KDM4A :+: GSH, GSH :-: Ferroptosis, KDM4A :+: SLC7A11, SLC7A11 :-: Ferroptosis	Validated	_NA_	O75164	33689883	_NA_	2022-03-30	FerrDb team	gene with protein product
280	Ferroptosis	CBS	HGNC:1550	ENSG00000160200	CBS Protects BLBC Tumors from Oxidative Stress and Ferroptotic Cell Death.	Human	CBS :-: Ferroptosis	Validated	_NA_	P35520	34737229	_NA_	2022-03-30	FerrDb team	gene with protein product
281	Ferroptosis	MGST1	HGNC:7061	ENSG00000008394	MGST1 inhibits ferroptosis in vivo.	Human	MGST1 :-: ALOX5, ALOX5 :+: Lipid ROS, Lipid ROS :+: Ferroptosis	Validated	_NA_	P10620	33539732	_NA_	2022-03-30	FerrDb team	gene with protein product
282	Ferroptosis	circKIF4A	_NA_	_NA_	Circular RNA circKIF4A facilitates the malignant progression and suppresses ferroptosis by sponging miR-1231 and upregulating GPX4 in papillary thyroid cancer.	Human	circKIF4A :-: miR-1231, miR-1231 :-: GPX4, GPX4 :-: Ferroptosis	Validated	_NA_	_NA_	34153004	_NA_	2022-03-30	FerrDb team	circular RNA
283	Ferroptosis	miR-7-5p	_NA_	_NA_	Knockdown of miR-7-5p Enhances Ferroptosis Signaling.	Human	miR-7-5p :-: ALOX12, ALOX12 :+: Lpid ROS, Lipid ROS :+: Ferroptosis	Validated	_NA_	_NA_	34361070	_NA_	2022-03-30	FerrDb team	RNA, micro
285	Ferroptosis	circ_0067934	_NA_	_NA_	Circular RNA Circ_0067934 Attenuates Ferroptosis of Thyroid Cancer Cells by miR-545-3p/SLC7A11 Signaling.	Human	circ_0067934 :-: miR-545-3p, miR-545-3p :-: SLC7A11, SLC7A11 :-: Ferroptosis	Validated	_NA_	_NA_	34290668	_NA_	2022-03-30	FerrDb team	circular RNA
286	Ferroptosis	MPC1	HGNC:21606	ENSG00000060762	Taken together, our data suggested that MPC1 suppression increased vulnerability to ferroptosis in vivo.	Human	MPC1 :-: Ferroptosis	Validated	_NA_	Q9Y5U8	33741422	_NA_	2022-03-30	FerrDb team	gene with protein product
288	Ferroptosis	CAMKK2	HGNC:1470	ENSG00000110931	Then we proved that CAMKK2 negatively regulated ferroptosis through the activation of NRF2 and the suppression of lipid peroxidation.	Human	CAMKK2 :+: NRF2, NRF2 :-: Ferroptosis	Validated	_NA_	Q96RR4	34242660	_NA_	2022-03-30	FerrDb team	gene with protein product
290	Ferroptosis	SRSF9	HGNC:10791	ENSG00000111786	Furthermore, we found that SRSF9 inhibition increased erastin-induced ferroptosis by downregulating GPX4 level.	Human	SRSF9 :+: GPX4, GPX4 :-: Ferroptosis	Validated	_NA_	Q13242	33609745	_NA_	2022-03-31	FerrDb team	gene with protein product
317	Ferroptosis	MIR4443	HGNC:41830	ENSG00000265483	miR-4443 promotes cisplatin resistance by suppressing ferroptosis.	Human	MIR4443 :-: METTL3, METTL3 :-: FSP1, FSP1 :-: Ferroptosis	Validated	_NA_	_NA_	33781830	_NA_	2022-04-06	FerrDb team	RNA, micro
320	Ferroptosis	MIR27A	HGNC:31613	ENSG00000207808	Cell viability was reduced after downregulating miR-27a-3p in comparison with control (Figure 5A), suggesting that miR-27a-3p negatively modulated ferroptosis.	Human	MIR27A :-: SLC7A11, SLC7A11 :+: Ferroptosis	Validated	_NA_	_NA_	34722314	_NA_	2022-04-06	FerrDb team	RNA, micro
321	Ferroptosis	MIR670	HGNC:37304	ENSG00000211568	MicroRNA-670-3p suppresses ferroptosis of human glioblastoma cells through targeting ACSL4.	Human	MIR670 :-: ACSL4, ACSL4 :+: Ferroptosis	Validated	_NA_	_NA_	34323631	_NA_	2022-04-07	FerrDb team	RNA, micro
322	Ferroptosis	MEF2C	HGNC:6996	ENSG00000081189	MEF2C Inhibited Ferroptosis by Upregulating NF2 and E-Cadherin.	Human	MEF2C :+: NF2, NF2 :-: Ferroptosis, MEF2C :+: E-Cadherin, E-Cadherin :-: Ferroptosis	Validated	_NA_	Q06413	33984142	_NA_	2022-04-07	FerrDb team	gene with protein product
323	Ferroptosis	NF2	HGNC:7773	ENSG00000186575	Together, these results suggest that loss of NF2 might sensitize meningioma to ferroptosis-induced cytotoxicity.	Human	NF2 :+: GPX4, GPX4 :-: Ferroptosis, NF2 :-: ACSL4, ACSL4 :+: Ferroptosis	Validated	_NA_	P35240	33984142	_NA_	2022-04-07	FerrDb team	gene with protein product
324	Ferroptosis	CDH1	HGNC:1748	ENSG00000039068	E-Cadherin Induced Cell Density-Dependent Inhibition of Ferroptosis.	Human	CDH1 :+: GPX4, GPX4 :-: Ferroptosis, CDH1 :-: ACSL4, ACSL4 :+: Ferroptosis	Validated	_NA_	P12830	33984142	E-Cadherin in article.	2022-04-07	FerrDb team	gene with protein product
325	Ferroptosis	HSPB1	HGNC:5246	ENSG00000106211	HSP27 protects against ferroptosis of glioblastoma cells.	Human	HSPB1 :+: SLC7A11, SLC7A11 :-: Ferroptosis, HSPB1 :+: HO-1, HO-1 :-: Ferroptosis	Validated	_NA_	P04792	34791597	HSP27 in article.	2022-04-07	FerrDb team	gene with protein product
326	Ferroptosis	EZH2	HGNC:3527	ENSG00000106462	Overexpression of EZH2 and SLC7A11 inhibits erastin-induced ferroptosis in TSCC cells.	Human	EZH2 :-: miR-125b-5p, miR-125b-5p :-: SLC7A11, SLC7A11 :-: Ferroptosis	Validated	_NA_	Q15910	34614259	_NA_	2022-04-07	FerrDb team	gene with protein product
327	Ferroptosis	PEDS1	HGNC:16735	ENSG00000240849	TMEM189 promotes ferroptosis resistance via inhibiting expression of FAR1 through plasmalogen synthesis.	Human	PEDS1 :-: FAR1, FAR1 :+: Ferroptosis	Validated	_NA_	A5PLL7	33731874	TMEM189 in article.	2022-04-07	FerrDb team	gene with protein product
330	Ferroptosis	CDC25A	HGNC:1725	ENSG00000164045	Overexpression of Cdc25A suppressed ferroptosis in cervical cancer cells.	Human	CDC25A :+: ERBB2, ERBB2 :-: Ferroptosis	Validated	_NA_	P30304	34743185	_NA_	2022-04-08	FerrDb team	gene with protein product
331	Ferroptosis	G6PD	HGNC:4057	ENSG00000160211	G6PD inhibits ferroptosis in HCC cells.	Human	G6PD :-: POR, POR :+: Ferroptosis	Validated	_NA_	P11413	34325001	_NA_	2022-04-08	FerrDb team	gene with protein product
332	Ferroptosis	SRSF9	HGNC:10791	ENSG00000111786	Knockdown of SFRS9 Inhibits Progression of Colorectal Cancer Through Triggering Ferroptosis Mediated by GPX4 Reduction.	Human	SRSF9 :+: GPX4, GPX4 :-: Ferroptosis	Validated	_NA_	Q13242	34336668	_NA_	2022-04-08	FerrDb team	gene with protein product
333	Ferroptosis	CAV1	HGNC:1527	ENSG00000105974	Higher expression of CAV1 inhibits ferroptosis of cancer cells in HNSCC.	Human	CAV1 :-: Ferroptosis	Validated	_NA_	Q03135	34874578	_NA_	2022-04-10	FerrDb team	gene with protein product
336	Ferroptosis	CISD2	HGNC:24212	ENSG00000145354	Knockdown of CISD2 Promotes Ferroptosis in Sorafenib-Resistant Cells.	Human	CISD2 :-: Beclin 1, Beclin 1 :+: Ferroptosis	Validated	_NA_	Q8N5K1	34485112	_NA_	2022-04-12	FerrDb team	gene with protein product
339	Ferroptosis	LCN2	HGNC:6526	ENSG00000148346	LIFR and SHP1 positively regulate ferroptosis while LCN2 negatively regulates ferroptosis.	Human	LCN2 :-: Ferroptosis	Validated	_NA_	P80188	34921145	_NA_	2022-04-12	FerrDb team	gene with protein product
1265	Ferroptosis	TRIB2	HGNC:30809	ENSG00000071575	Here, we demonstrated that deletion of TRIB2 sensitized ferroptosis via lifting labile iron in liver cancer cells.	Human	TRIB2 :-: TFRC, TFRC :+: Ferroptosis	Validated	_NA_	Q92519	34315867	_NA_	2022-04-17	FerrDb team	gene with protein product
1266	Ferroptosis	DHODH	HGNC:2867	ENSG00000102967	DHODH inhibits mitochondrial ferroptosis.	Human	DHODH :+: CoQ/CoQH2 ratio, CoQ/CoQH2 ratio :-: Ferroptosis	Validated	_NA_	Q02127	33981038	_NA_	2022-04-18	FerrDb team	gene with protein product
1268	Ferroptosis	MIR545	HGNC:32531	ENSG00000207820	These data suggest that miR-545 may increase CRC cell survival by inhibiting ferroptosis.	Human	MIR545 :-: TF, TF :+: Ferroptosis	Validated	_NA_	_NA_	34954694	_NA_	2022-04-18	FerrDb team	RNA, micro
1269	Ferroptosis	OTUB1	HGNC:23077	ENSG00000167770	OTUB1 knockdown triggers ferroptosis dependent on SLC7A11 expression.	Human	OTUB1 :+: SLC7A11, SLC7A11 :-: Ferroptosis	Validated	_NA_	Q96FW1	34927544	_NA_	2022-04-18	FerrDb team	gene with protein product
1270	Ferroptosis	PDK4	HGNC:8812	ENSG00000004799	PDK4 inhibits ferroptosis by blocking pyruvate dehydrogenase-dependent pyruvate oxidation.	Human	PDK4 :-: pyruvate oxidation, pyruvate oxidation :+: Ferroptosis	Validated	_NA_	Q16654	33626342	_NA_	2022-04-18	FerrDb team	gene with protein product
1271	Ferroptosis	CircPVT1	_NA_	_NA_	Furthermore, knockdown of circPVT1 increased ferroptosis through downregulating p-β-catenin, GPX4, and SLC7A11 while miR-30a-5p inhibition and FZD3 overexpression reversed the phenotype by upregulating p-β-catenin, GPX4, and SLC7A11.	Human	CircPVT1 :-: MiR-30a-5p, MiR-30a-5p :-: FZD3, FZD3 :-: Ferroptosis	Validated	_NA_	_NA_	34966683	_NA_	2022-04-18	FerrDb team	circular RNA
1371	Ferroptosis	circDTL	_NA_	_NA_	Inhibition of circDTL Induced Apoptosis and Ferroptosis in NSCLC Cells.	Human	circDTL :-: miR-1287-5p, miR-1287-5p :-: GPX4, GPX4 :-: Ferroptosis	Validated	_NA_	_NA_	34621297	_NA_	2022-04-25	FerrDb team	circular RNA
1374	Ferroptosis	IL6	HGNC:6018	ENSG00000136244	IL-6 reverses ferroptosis in vivo and in vitro by upregulating xCT.	Human	IL6 :+: (JAK2/STAT3), (JAK2/STAT3) :+: xCT, xCT :-: Ferroptosis	Validated	_NA_	P05231	34902522	_NA_	2022-05-05	FerrDb team	gene with protein product
1375	Ferroptosis	PTPN18	HGNC:9649	ENSG00000072135	In the present study, we found that silencing of PTPN18 induced ferroptosis in KLE endometrial cancer cells.	Human	PTPN18 :-: p-P38, p-P38 :-: GPX4, GPX4 :-: Ferroptosis	Validated	_NA_	Q99952	33642877	_NA_	2022-05-05	FerrDb team	gene with protein product
1376	Ferroptosis	FTH1	HGNC:3976	ENSG00000167996	FTH expression endows HCC cells specifically resistant to ferroptosis.	Human	FTH1 :-: Ferroptosis	Validated	_NA_	P02794	34965856	_NA_	2022-05-05	FerrDb team	gene with protein product
1377	Ferroptosis	FTH1	HGNC:3976	ENSG00000167996	Meanwhile, we also showed that apoferritin prevented MPTP-induced ferroptosis effectively by inhibiting the up-regulation of long-chain acyl-CoA synthetase 4 (ACSL4) and the down-regulation of ferroptosis suppressor protein 1 (FSP1).	Human	FTH1 :-: ACSL4, ACSL4 :+: Ferroptosis	Validated	_NA_	P02794	33997705	Apoferritin in article.	2022-05-05	FerrDb team	gene with protein product
1378	Ferroptosis	FTL	HGNC:3999	ENSG00000087086	Meanwhile, we also showed that apoferritin prevented MPTP-induced ferroptosis effectively by inhibiting the up-regulation of long-chain acyl-CoA synthetase 4 (ACSL4) and the down-regulation of ferroptosis suppressor protein 1 (FSP1).	Human	FTL :+: FSP1, FSP1 :-: Ferroptosis	Validated	_NA_	P02792	33997705	Apoferritin in article.	2022-05-05	FerrDb team	gene with protein product
1379	Ferroptosis	LCN2	HGNC:6526	ENSG00000148346	hLcn-2 Protects Renal Tumor Cells against Erastin-Induced Ferroptotic Cell Death.	Human	LCN2 :+: integrated stress response (ISR), integrated stress response (ISR) :+: SLC7A11, SLC7A11 :-: Ferroptosis	Validated	_NA_	P80188	34069743	_NA_	2022-05-05	FerrDb team	gene with protein product
1380	Ferroptosis	ABCC5	HGNC:56	ENSG00000114770	ABCC5 increased intracellular glutathione (GSH) and attenuated lipid peroxidation accumulation by stabilizing SLC7A11 protein, which inhibited ferroptosis.	Human	ABCC5 :+: SLC7A11, SLC7A11 :-: Ferroptosis	Validated	_NA_	O15440	34768109	_NA_	2022-05-11	FerrDb team	gene with protein product
1381	Ferroptosis	CISD3	HGNC:27578	ENSG00000277972	CISD3 inhibition drives cystine-deprivation induced ferroptosis.	Human	CISD3 :-: Ferroptosis	Validated	_NA_	P0C7P0	34497268	_NA_	2022-05-11	FerrDb team	gene with protein product
1383	Ferroptosis	LCN2	HGNC:6526	ENSG00000148346	Lipocalin 2 expression promotes tumor progression and therapy resistance by inhibiting ferroptosis in colorectal cancer.	Human	LCN2 :+: ETS1, ETS1 :+: SLC7A11, SLC7A11 :-: Ferroptosis	Validated	_NA_	P80188	34146401	_NA_	2022-05-11	FerrDb team	gene with protein product
1385	Ferroptosis	circRHBG	_NA_	_NA_	circRHBG inhibits ferroptosis in PCOS cells through the circRHBG/miR-515-5p/SLC7A11 axis in PCOS.	Human	circRHBG :-: miR-515-5p, miR-515-5p :-: SLC7A11, SLC7A11 :-: Ferroptosis	Validated	_NA_	_NA_	34532485	_NA_	2022-05-11	FerrDb team	circular RNA
1386	Ferroptosis	GALNT14	HGNC:22946	ENSG00000158089	Altogether, GALNT14 is involved in the ferroptosis of ovarian cancer cells, and downregulation of GALNT14 can trigger ferroptosis in ovarian cancer cells.	Human	GALNT14 :+: EGFR, EGFR :+: mTOR, mTOR :-: Ferroptosis	Validated	_NA_	Q96FL9	34643088	_NA_	2022-05-16	FerrDb team	gene with protein product
1387	Ferroptosis	KLHDC3	HGNC:20704	ENSG00000124702	KLHDC3 suppresses ferroptosis in a p14ARF and SLC7A11-dependent manner.	Human	KLHDC3 :-: p14ARF, p14ARF :-: NRF2, NRF2 :+: SLC7A11, SLC7A11 :-: Ferroptosis, KLHDC3 :-: p14ARF, p14ARF :-: MDM2, MDM2 :-: p53, p53 :-: SLC7A11, SLC7A11 :-: Ferroptosis	Validated	_NA_	Q9BQ90	34743205	_NA_	2022-05-16	FerrDb team	gene with protein product
1388	Ferroptosis	LINC01833	HGNC:52644	ENSG00000259439	LncRNA RP11-89 facilitates tumorigenesis and ferroptosis resistance through PROM2-activated iron export by sponging miR-129-5p in bladder cancer.	Human	LINC01833 :-: miR-129-5p, miR-129-5p :-: PROM2, PROM2 :-: Ferroptosis	Validated	_NA_	_NA_	34728613	LncRNA RP11-89 in article.	2022-05-16	FerrDb team	RNA, long non-coding
1395	Ferroptosis	GSTM1	HGNC:4632	ENSG00000134184	Moreover, the results suggest that GSTM1 may be a novel negative regulator of ferroptosis in addition to GPX4.	Human	GSTM1 :-: Ferroptosis	Validated	_NA_	P09488	34586745	_NA_	2022-05-24	FerrDb team	gene with protein product
1397	Ferroptosis	circ0097009	_NA_	_NA_	Knockdown of circ0097009 promotes ferroptosis in HCC.	Human	circ0097009 :-: miR-1261, miR-1261 :-: SLC7A11, SLC7A11 :-: Ferroptosis	Validated	_NA_	_NA_	33987373	_NA_	2022-05-24	FerrDb team	circular RNA
1398	Ferroptosis	TMEM161B-DT	HGNC:43839	ENSG00000247828	Knockdown of TMEM161B-AS1 down-regulated the expression of FANCD2 and CD44 by sponging hsa-miR-27a-3p, inhibited the proliferation, migration, invasion and promoted apoptosis, ferroptosis of U87 cells and U251 cells.	Human	TMEM161B-DT :-: hsa-miR-27a-3p, hsa-miR-27a-3p :-: FANCD2, FANCD2 :-: Ferroptosis, TMEM161B-DT :-: hsa-miR-27a-3p, hsa-miR-27a-3p :-: CD44, CD44 :-: Ferroptosis	Validated	_NA_	_NA_	34689169	lncRNA TMEM161B-AS1 in article.	2022-05-24	FerrDb team	RNA, long non-coding
1399	Ferroptosis	circEPSTI1	_NA_	_NA_	Silencing of circEPSTI1 induces ferroptosis mediated by SLC7A11.	Human	circEPSTI1 :-: miR-375, miR-375 :-: SLC7A11, SLC7A11 :-: Ferroptosis, circEPSTI1 :-: miR-409-3P, miR-409-3P :-: SLC7A11, SLC7A11 :-: Ferroptosis, circEPSTI1 :-: miR-515-5P, miR-515-5P :-: SLC7A11, SLC7A11 :-: Ferroptosis	Validated	_NA_	_NA_	33534779	_NA_	2022-05-24	FerrDb team	circular RNA
1400	Ferroptosis	MIR18A	HGNC:31548	ENSG00000283815	miR-18a promotes glioblastoma development by down-regulating ALOXE3-mediated ferroptotic and anti-migration activities. miR-18a directly targets ALOXE3 and suppresses its expression in GBM cells.	Human	MIR18A :-: ALOXE3, ALOXE3 :+: Ferroptosis	Deduced	_NA_	_NA_	33579899	_NA_	2022-05-24	FerrDb team	RNA, micro
1401	Ferroptosis	RARRES2	HGNC:9868	ENSG00000106538	Chemerin inhibition increases oxidized lipid and enhances ferroptosis susceptibility.	Human	RARRES2 :-: Ferroptosis	Validated	_NA_	Q99969	33757970	Chemerin in article, which is encoded by the retinoic acid receptor responder 2 (RARRES2) gene.	2022-05-24	FerrDb team	gene with protein product
1402	Ferroptosis	USP11	HGNC:12609	ENSG00000102226	USP11 ablation inhibits cell proliferation and sensitizes H1299 cells to ferroptosis during ROS-mediated stress.	Human	USP11 :+: NRF2, NRF2 :-: Ferroptosis	Validated	_NA_	P51784	33531626	_NA_	2022-05-24	FerrDb team	gene with protein product
1	Ferroptosis	PTGS2	HGNC:9605	ENSG00000073756	Simply a downstream marker of ferroptosis. The most upregulated gene in BJeLR cells upon treatment with either erastin or (1S, 3R)-RSL3, but ferroptotic cell death was not affected by inhibition of the enzyme.	Human	_NA_	Validated	_NA_	P35354	24439385	May promote ferroptosis.	2022-03-09	FerrDb team	gene with protein product
2	Ferroptosis	CHAC1	HGNC:28680	ENSG00000128965	Up-regulated in erastin-treated samples. A useful pharmacodynamic marker of system Xc- inhibition.	Human	_NA_	Validated	_NA_	Q9BUX1	24844246	May promote ferroptosis.	2022-03-09	FerrDb team	gene with protein product
12	Ferroptosis	FTH1	HGNC:3976	ENSG00000167996	The present study aimed to investigate mitochondrial respiration and ferritin function as biomarkers of ferroptosis sensitivity in HepG2 and HA22T/VGH HCC cell lines, both typifying highly- and poorly-differentiated stages of tumor development.	Human	_NA_	Validated	_NA_	P02794	33892112	H-ferritin in article.	2022-03-18	FerrDb team	gene with protein product

## Sheet: Total_FRGs_GeneCards
Supplementary Table S1: Ferroptosis-related genes (FRGs) from GeneCards database
Gene Symbol	Description	Category	Uniprot ID	Gifts	GC Id	Relevance score	GeneCards Link
GPX4	Glutathione Peroxidase 4	Protein Coding	P36969	59	GC19P001103	17.6327	https://www.genecards.org/cgi-bin/carddisp.pl?gene=GPX4
AIFM2	AIF Family Member 2	Protein Coding	Q9BRQ8	52	GC10M070098	17.4058	https://www.genecards.org/cgi-bin/carddisp.pl?gene=AIFM2
SLC7A11	Solute Carrier Family 7 Member 11	Protein Coding	Q9UPY5	57	GC04M138164	12.4758	https://www.genecards.org/cgi-bin/carddisp.pl?gene=SLC7A11
NFE2L2	NFE2 Like BZIP Transcription Factor 2	Protein Coding	Q16236	63	GC02M177227	10.0225	https://www.genecards.org/cgi-bin/carddisp.pl?gene=NFE2L2
ACSL4	Acyl-CoA Synthetase Long Chain Family Member 4	Protein Coding	O60488	59	GC0XM109624	8.2552	https://www.genecards.org/cgi-bin/carddisp.pl?gene=ACSL4
TP53	Tumor Protein P53	Protein Coding	P04637	66	GC17M007661	8.10448	https://www.genecards.org/cgi-bin/carddisp.pl?gene=TP53
HMOX1	Heme Oxygenase 1	Protein Coding	P09601	65	GC22P035380	6.63177	https://www.genecards.org/cgi-bin/carddisp.pl?gene=HMOX1
TFRC	Transferrin Receptor	Protein Coding	P02786	63	GC03M196576	6.35878	https://www.genecards.org/cgi-bin/carddisp.pl?gene=TFRC
FTH1	Ferritin Heavy Chain 1	Protein Coding	P02794	63	GC11M061959	6.25355	https://www.genecards.org/cgi-bin/carddisp.pl?gene=FTH1
TMEM164	Transmembrane Protein 164	Protein Coding	Q5U3C3	38	GC0XP110002	5.76319	https://www.genecards.org/cgi-bin/carddisp.pl?gene=TMEM164
NCOA4	Nuclear Receptor Coactivator 4	Protein Coding	Q13772	50	GC10M046005	5.55719	https://www.genecards.org/cgi-bin/carddisp.pl?gene=NCOA4
SLC3A2	Solute Carrier Family 3 Member 2	Protein Coding	P08195	55	GC11P062856	5.11636	https://www.genecards.org/cgi-bin/carddisp.pl?gene=SLC3A2
SLC40A1	Solute Carrier Family 40 Member 1	Protein Coding	Q9NP59	61	GC02M189560	4.60392	https://www.genecards.org/cgi-bin/carddisp.pl?gene=SLC40A1
SLC39A7	Solute Carrier Family 39 Member 7	Protein Coding	Q92504	54	GC06P033200	4.51303	https://www.genecards.org/cgi-bin/carddisp.pl?gene=SLC39A7
HSPB1	Heat Shock Protein Family B (Small) Member 1	Protein Coding	P04792	64	GC07P076302	4.36425	https://www.genecards.org/cgi-bin/carddisp.pl?gene=HSPB1
GCLC	Glutamate-Cysteine Ligase Catalytic Subunit	Protein Coding	P48506	58	GC06M053497	4.28166	https://www.genecards.org/cgi-bin/carddisp.pl?gene=GCLC
[truncated: 716 more rows]

## Sheet: Total DEFRGs
Feature ID	Gene name	P-value (FUS mutant vs FUS WT)	FDR step up (FUS mutant vs FUS WT)	Ratio (FUS mutant vs FUS WT)	Fold change (FUS mutant vs FUS WT)	LSMean(FUS mutant) (FUS mutant vs FUS WT)	LSMean(FUS WT) (FUS mutant vs FUS WT)
[truncated: 31 more rows]
