# Supplementary material for: Transcriptomic Alteration in FUS-ALS Points Towards Apoptosis-Rather than Ferroptosis-Related Cell Death Pathway
Source: Cells. 2025 Sep 10;14(18):1417. doi: 10.3390/cells14181417 (PMC12468769; doi:10.3390/cells14181417)
Supplement: Supplementary file 1 [file cells-14-01417-s001.zip › Supple_Tables/Table S2.xlsx]

## Sheet: DAVID_GO_BP_Up DEGs
Supplementary Table S2: GO term analysis results of the DEGs from FUS mutant versus FUS WT (Up DEGs) iPSC-derived MNs (Study 1-5) using DAVID database
Category	Term	Count	%	PValue	Genes	List Total	Pop Hits	Pop Total	Fold Enrichment	Bonferroni	Benjamini	FDR
GOTERM_BP_DIRECT	GO:0006357~regulation of transcription by RNA polymerase II	70	21.4724	2.68286e-16	ZNF496, ZNF253, CCNT2, ZNF493, GTF2H2C, ZNF491, HMGB2, YEATS4, GLI1, CDC14B, ZNF608, MECOM, SIX3, ZNF844, EPC2, ZNF568, ZNF567, SOX5, FOXD3, ZNF440, ZNF560, ZNF680, ZNF75A, POU3F3, MYCN, HOXB9, ZEB1, ZNF92, ZNF93, ZNF439, ZNF799, ZNF875, ZNF432, HMX1, ZNF274, ZNF350, CTBP2, BAZ2B, LIN9, ZNF3, PDLIM1, PGBD1, GBX2, ZNF506, PLAGL1, PRDM16, ZNF700, E2F4, ZNF423, ZNF302, ZNF740, ZNF266, ZNF100, BARD1,…	271	1711	19478	2.94051	2.82663e-13	3.41528e-13	3.39382e-13
GOTERM_BP_DIRECT	GO:0006355~regulation of DNA-templated transcription	39	11.9632	9.41967e-09	ZNF496, ZNF253, ZNF274, ZNF350, ZNF493, BTG1, ZNF625-ZNF20, YEATS4, ZNF3, GLI1, ZNF506, ZNF844, ZNF700, ZNF568, ZNF567, ZNF302, ZNF423, ZNF266, ZNF100, ATF7IP, TLE3, ZNF440, TAF15, ZNF680, ACTR5, ZNF181, ZNF180, ZNF75A, ZNF542P, ZNF92, ZNF93, ZNF737, SP3, ZNF219, ZNF439, ZNF875, ZNF334, ZNF730, ZNF432	271	980	19478	2.86031	1.19912e-05	5.99562e-06	5.95794e-06
GOTERM_BP_DIRECT	GO:0045892~negative regulation of DNA-templated transcription	24	7.36196	5.40845e-06	CDKN1C, TFAP2A, ATF7IP, TFAP2B, ZNF253, TLE3, ZNF350, CTBP2, HMGB2, ZC3H8, POU3F3, ZEB1, MECOM, RIOX1, SOX18, SIX3, PRDM16, SP3, ZNF219, TAF7, ZNF568, ZNF423, RCOR2, HMX1	271	573	19478	3.01045	0.00686133	0.00229498	0.00228056
GOTERM_BP_DIRECT	GO:0006281~DNA repair	16	4.90798	2.32218e-05	BARD1, PIF1, RFC4, PAXIP1, FANCL, FANCA, CDC14B, TICRR, MSH6, CHAF1B, NSMCE4A, MSH2, POLE2, EPC2, NOP53, MUTYH	271	303	19478	3.79536	0.029129	0.00739034	0.00734389
GOTERM_BP_DIRECT	GO:0006260~DNA replication	10	3.06748	3.70565e-05	PIF1, CHAF1B, POLA2, RFC4, MCM7, NASP, POLE2, MCM6, CHTF18, TICRR	271	117	19478	6.14312	0.0460784	0.00943458	0.00937529
GOTERM_BP_DIRECT	GO:0045893~positive regulation of DNA-templated transcription	25	7.66871	6.08874e-05	CDKN1C, ZNF496, HMGB2, YEATS4, GLI1, NEUROD1, PDLIM1, MECOM, SOX18, PRDM16, EPC2, BRD8, ZNF423, TFAP2A, ATF7IP, TFAP2B, TAF15, ACTR5, WNT7A, POU3F3, MYCN, MRGBP, LHX3, SP3, TAF7	271	714	19478	2.51662	0.0745841	0.0129183	0.0128371
GOTERM_BP_DIRECT	GO:0006325~chromatin organization	13	3.98773	0.000234875	H2AZ1, CBX2, HMGB2, TONSL, DEK, MRGBP, MTF2, H3C1, EPC2, H4C2, BRD8, H4C4, HMGN3	271	254	19478	3.67862	0.258463	0.0427136	0.0424452
GOTERM_BP_DIRECT	GO:0045944~positive regulation of transcription by RNA polymerase II	33	10.1227	0.0003181	CCNT2, CTBP2, HMGB2, GLI1, NEUROD1, MECOM, GBX2, SOX18, PLAGL1, SIX3, PRDM16, E2F4, BRD8, H2AZ1, TFAP2A, FOXD3, TFAP2B, NR2F1, WNT7A, OLIG2, DEK, ISL1, POU3F3, MLLT10, MYCN, HOXB9, ZEB1, LHX3, SP3, ZNF219, TAF7, HDGF, NEUROG2	271	1205	19478	1.96835	0.333027	0.0506177	0.0502996
GOTERM_BP_DIRECT	GO:0006334~nucleosome assembly	10	3.06748	0.000422203	H2BC9, CHAF1B, NASP, HMGB2, H3C1, DNAJC9, H4C2, H4C4, ATAD2B, TSPYL5	271	161	19478	4.46426	0.415838	0.0597182	0.0593429
GOTERM_BP_DIRECT	GO:2000779~regulation of double-strand break repair	5	1.53374	0.000568831	MRGBP, YEATS4, EPC2, BRD8, DEK	271	28	19478	12.8347	0.51535	0.0724122	0.0719571
GOTERM_BP_DIRECT	GO:0000122~negative regulation of transcription by RNA polymerase II	27	8.28221	0.000864433	CDKN1C, ZNF274, ZNF350, CTBP2, HMGB2, ZC3H8, ZNF608, SOX18, PLAGL1, PRDM16, ZNF568, TFAP2A, ATF7IP, FOXD3, TFAP2B, CBX2, NR2F1, OLIG2, ISL1, ZEB1, ZNF93, SP3, ZNF219, TAF7, HDGF, NOP53, HMX1	271	958	19478	2.02569	0.667428	0.100039	0.0994098
GOTERM_BP_DIRECT	GO:0051726~regulation of cell cycle	11	3.37423	0.00203725	CDKN1C, BARD1, MRGBP, MECOM, ACTR5, PLAGL1, YEATS4, EPC2, BRD8, LIN9, NOP53	271	241	19478	3.28058	0.925433	0.216118	0.21476
GOTERM_BP_DIRECT	GO:0001755~neural crest cell migration	5	1.53374	0.0034431	SEMA5B, EDN3, GBX2, FGF19, ISL1	271	45	19478	7.98606	0.987607	0.337159	0.33504
GOTERM_BP_DIRECT	GO:0006270~DNA replication initiation	4	1.22699	0.00602433	POLA2, MCM7, PRIM1, MCM6	271	27	19478	10.6481	0.999544	0.53754	0.534161
GOTERM_BP_DIRECT	GO:0000398~mRNA splicing, via spliceosome	9	2.76074	0.00633393	HNRNPH1, CWC22, TRA2A, DHX15, BUD13, HNRNPR, HNRNPA1, CEP97, HNRNPA1L2	271	197	19478	3.28361	0.999693	0.53754	0.534161
GOTERM_BP_DIRECT	GO:0051028~mRNA transport	6	1.84049	0.00952584	NUP205, NUP107, POM121B, IGF2BP2, HNRNPA1, HNRNPA1L2	271	93	19478	4.63707	0.999995	0.7579	0.753137
GOTERM_BP_DIRECT	GO:0051965~positive regulation of synapse assembly	5	1.53374	0.0107388	NTRK1, SLITRK2, TPBG, WNT7A, EPHB3	271	62	19478	5.79633	0.999999	0.80415	0.799096
GOTERM_BP_DIRECT	GO:0006974~DNA damage response	11	3.37423	0.0123312	BARD1, NSMCE4A, MCM7, FANCL, MCM8, TLK1, NOP53, WDR76, CDKN2AIP, ZNF432, TRAIP	271	313	19478	2.52594	1	0.872089	0.866608
GOTERM_BP_DIRECT	GO:0030174~regulation of DNA-templated DNA replication initiation	3	0.920245	0.0156085	MCM7, MCM6, TICRR	271	14	19478	15.4017	1	0.951762	0.945781
GOTERM_BP_DIRECT	GO:0007015~actin filament organization	7	2.14724	0.0157727	MYO1D, TMSB4Y, TRPV3, ARHGAP25, MYO19, ERMN, CNN3	271	145	19478	3.46981	1	0.951762	0.945781
GOTERM_BP_DIRECT	GO:0007411~axon guidance	8	2.45399	0.0165312	NTRK1, SEMA5B, EDN3, GBX2, DCC, CNTN2, IGSF9, EPHB3	271	189	19478	3.04231	1	0.951762	0.945781
GOTERM_BP_DIRECT	GO:0021522~spinal cord motor neuron differentiation	3	0.920245	0.0178468	OLIG2, LBX1, ISL1	271	15	19478	14.3749	1	0.951762	0.945781
GOTERM_BP_DIRECT	GO:0048546~digestive tract morphogenesis	3	0.920245	0.0178468	GLI1, EPHB3, STRA6	271	15	19478	14.3749	1	0.951762	0.945781
GOTERM_BP_DIRECT	GO:0008584~male gonad development	6	1.84049	0.0179437	BCL2L11, MSH2, NASP, HMGB2, FANCA, CYP1B1	271	109	19478	3.9564	1	0.951762	0.945781
GOTERM_BP_DIRECT	GO:1905168~positive regulation of double-strand break repair via homologous recombination	4	1.22699	0.0216201	MRGBP, YEATS4, EPC2, BRD8	271	43	19478	6.686	1	1	0.994497
GOTERM_BP_DIRECT	GO:0001822~kidney development	6	1.84049	0.0267606	CDKN1C, TFAP2A, TFAP2B, BCL2L11, ANKS6, STRA6	271	121	19478	3.56403	1	1	0.994497
GOTERM_BP_DIRECT	GO:0003404~optic vesicle morphogenesis	2	0.613497	0.0275321	TFAP2A, SIX3	271	2	19478	71.8745	1	1	0.994497
GOTERM_BP_DIRECT	GO:0030324~lung development	5	1.53374	0.029392	MYCN, LHX3, SP3, GLI1, STRA6	271	84	19478	4.27825	1	1	0.994497
GOTERM_BP_DIRECT	GO:0001502~cartilage condensation	3	0.920245	0.0308642	MYCN, WNT7A, SOX5	271	20	19478	10.7812	1	1	0.994497
GOTERM_BP_DIRECT	GO:0071168~protein localization to chromatin	3	0.920245	0.0400014	MSH2, MCM8, TONSL	271	23	19478	9.37494	1	1	0.994497
GOTERM_BP_DIRECT	GO:0007099~centriole replication	3	0.920245	0.0400014	CEP152, CEP192, CEP85	271	23	19478	9.37494	1	1	0.994497
GOTERM_BP_DIRECT	GO:0048070~regulation of developmental pigmentation	2	0.613497	0.0410137	BCL2L11, EDN3	271	3	19478	47.9164	1	1	0.994497
GOTERM_BP_DIRECT	GO:0006310~DNA recombination	5	1.53374	0.0431829	PIF1, PAXIP1, MCM8, ACTR5, HMGB2	271	95	19478	3.78287	1	1	0.994497
GOTERM_BP_DIRECT	GO:0007423~sensory organ development	3	0.920245	0.0465874	NEUROD1, OLIG2, NEUROG2	271	25	19478	8.62494	1	1	0.994497
GOTERM_BP_DIRECT	GO:0021983~pituitary gland development	3	0.920245	0.0465874	SIX3, GLI1, ISL1	271	25	19478	8.62494	1	1	0.994497
GOTERM_BP_DIRECT	GO:0030325~adrenal gland development	3	0.920245	0.0465874	CDKN1C, CYP1B1, STRA6	271	25	19478	8.62494	1	1	0.994497
GOTERM_BP_DIRECT	GO:0045665~negative regulation of neuron differentiation	4	1.22699	0.0505859	SIX3, CNTN2, OLIG2, ISL1	271	60	19478	4.79164	1	1	0.994497
GOTERM_BP_DIRECT	GO:0007399~nervous system development	12	3.68098	0.0511186	NTRK1, TFAP2A, SEMA5B, TFAP2B, ACVR1C, GBX2, FGF19, NR2F1, PCDHB15, IGF2BP2, ZNF423, SIM1	271	452	19478	1.90817	1	1	0.994497
GOTERM_BP_DIRECT	GO:0006366~transcription by RNA polymerase II	8	2.45399	0.0532984	NEUROD1, TFAP2B, CCNT2, TAF7, GTF2H2, DEK, ISL1, SOX5	271	243	19478	2.36624	1	1	0.994497
GOTERM_BP_DIRECT	GO:0032200~telomere organization	3	0.920245	0.0535385	H3C1, H4C2, H4C4	271	27	19478	7.98606	1	1	0.994497
GOTERM_BP_DIRECT	GO:0016447~somatic recombination of immunoglobulin gene segments	2	0.613497	0.054309	MSH6, MSH2	271	4	19478	35.9373	1	1	0.994497
GOTERM_BP_DIRECT	GO:0006338~chromatin remodeling	16	4.90798	0.056338	BARD1, PTPN18, ZNF274, PAXIP1, ACTR5, YEATS4, DEK, BAZ2B, CDC14B, MECOM, RIOX1, PRDM16, TLK1, HDGF, UTY, ACP1	271	686	19478	1.67637	1	1	0.994497
GOTERM_BP_DIRECT	GO:0031124~mRNA 3'-end processing	3	0.920245	0.057143	CPSF4, PCF11, CSTF1	271	28	19478	7.70084	1	1	0.994497
GOTERM_BP_DIRECT	GO:0031032~actomyosin structure organization	3	0.920245	0.0645952	EPB41L4A, MYH14, CNN3	271	30	19478	7.18745	1	1	0.994497
GOTERM_BP_DIRECT	GO:0006298~mismatch repair	3	0.920245	0.0645952	MSH6, MSH2, MUTYH	271	30	19478	7.18745	1	1	0.994497
GOTERM_BP_DIRECT	GO:0051096~positive regulation of helicase activity	2	0.613497	0.0674207	MSH6, MSH2	271	5	19478	28.7498	1	1	0.994497
GOTERM_BP_DIRECT	GO:0097070~ductus arteriosus closure	2	0.613497	0.0674207	TFAP2B, STRA6	271	5	19478	28.7498	1	1	0.994497
GOTERM_BP_DIRECT	GO:0008285~negative regulation of cell population proliferation	11	3.37423	0.080099	NTRK1, TFAP2A, NPPC, TFAP2B, MTBP, BTG1, CTBP2, FRZB, TPBG, CYP1B1, LBX1	271	433	19478	1.82591	1	1	0.994497
GOTERM_BP_DIRECT	GO:0006335~DNA replication-dependent chromatin assembly	2	0.613497	0.0803512	CHAF1B, NASP	271	6	19478	23.9582	1	1	0.994497
GOTERM_BP_DIRECT	GO:0061038~uterus morphogenesis	2	0.613497	0.0803512	WNT7A, STRA6	271	6	19478	23.9582	1	1	0.994497
GOTERM_BP_DIRECT	GO:0061304~retinal blood vessel morphogenesis	2	0.613497	0.0803512	LAMA1, CYP1B1	271	6	19478	23.9582	1	1	0.994497
GOTERM_BP_DIRECT	GO:1902916~positive regulation of protein polyubiquitination	2	0.613497	0.0803512	MARCHF7, SPSB4	271	6	19478	23.9582	1	1	0.994497
GOTERM_BP_DIRECT	GO:0060669~embryonic placenta morphogenesis	2	0.613497	0.0803512	CDKN1C, ZNF568	271	6	19478	23.9582	1	1	0.994497
GOTERM_BP_DIRECT	GO:0031133~regulation of axon diameter	2	0.613497	0.0803512	CNTN2, WNT7A	271	6	19478	23.9582	1	1	0.994497
GOTERM_BP_DIRECT	GO:0050873~brown fat cell differentiation	3	0.920245	0.0803915	ARL4A, PRDM16, ZNF423	271	34	19478	6.34187	1	1	0.994497
GOTERM_BP_DIRECT	GO:0001701~in utero embryonic development	7	2.14724	0.0908003	FOXD3, BCL2L11, MSH2, SOX18, ANKS6, ZNF568, PLCG1	271	223	19478	2.25615	1	1	0.994497
GOTERM_BP_DIRECT	GO:0098534~centriole assembly	2	0.613497	0.0931031	E2F4, CEP85	271	7	19478	20.5356	1	1	0.994497
GOTERM_BP_DIRECT	GO:0021559~trigeminal nerve development	2	0.613497	0.0931031	TFAP2A, ISL1	271	7	19478	20.5356	1	1	0.994497
GOTERM_BP_DIRECT	GO:0006269~DNA replication, synthesis of primer	2	0.613497	0.0931031	POLA2, PRIM1	271	7	19478	20.5356	1	1	0.994497
GOTERM_BP_DIRECT	GO:0061564~axon development	3	0.920245	0.0972334	NEUROD1, OLIG2, NEUROG2	271	38	19478	5.67431	1	1	0.994497
GOTERM_BP_DIRECT	GO:0036297~interstrand cross-link repair	3	0.920245	0.0972334	FANCL, FANCA, EXO5	271	38	19478	5.67431	1	1	0.994497
GOTERM_BP_DIRECT	GO:0007095~mitotic G2 DNA damage checkpoint signaling	3	0.920245	0.0972334	NOP53, CDC14B, TICRR	271	38	19478	5.67431	1	1	0.994497

## Sheet: DAVID_GO_CC_Up DEGs
Category	Term	Count	%	PValue	Genes	List Total	Pop Hits	Pop Total	Fold Enrichment	Bonferroni	Benjamini	FDR
GOTERM_CC_DIRECT	GO:0005634~nucleus	161	49.3865	3.80108e-22	CCNT2, ZNF625-ZNF20, THUMPD2, TONSL, YEATS4, HNRNPR, TTF1, CDC14B, ZNF608, SOX18, PAPOLG, CWC22, ZNF844, EPC2, ZNF568, H4C2, ZNF567, H4C4, HMGN3, SOX5, ZNF440, TLE3, ZNF560, ZNF680, UBE2E3, ISL1, POU3F3, WDR76, TRAIP, MSH6, ZNF542P, MYCN, HOXB9, ZNF92, ZNF93, MSH2, ZNF439, ZNF799, ZNF432, RABL6, TSPYL5, FLG, PIF1, ZNF274, PAXIP1, CTBP2, BAZ2B, PGBD1, NEUROD1, HMGXB4, PRDM16, H3C1, ZNF700, ZNF423,…	278	6244	20795	1.92876	1.0567e-19	1.0567e-19	1.0377e-19
GOTERM_CC_DIRECT	GO:0005654~nucleoplasm	104	31.9018	9.38694e-12	CCNT2, TONSL, YEATS4, HNRNPR, TTF1, CDC14B, PAPOLG, CWC22, H4C2, H4C4, HMGN3, TLE3, UBE2E3, POU3F3, TRAIP, MSH6, MYCN, HOXB9, ZNF93, MSH2, MASP1, ZNF432, PIF1, PAXIP1, CDKN2AIP, NEUROD1, PRDM16, H3C1, CSTF1, ZNF423, BARD1, TFAP2A, TFAP2B, CPSF4, FANCL, CBX2, NR2F1, FANCA, MLLT10, POLA2, MEX3B, MRGBP, NASP, RIOX1, SP3, UBXN1, BTG1, MCM7, MCM8, SCHIP1, FASTKD3, HMGB2, ZC3H8, GLI1, CHTF18, LMNB1, CH…	278	4107	20795	1.89419	2.60957e-09	1.30479e-09	1.28132e-09
GOTERM_CC_DIRECT	GO:0000785~chromatin	34	10.4294	2.09512e-05	MCM7, HMGB2, ZC3H8, BAZ2B, NEUROD1, MTBP, CHAF1B, GBX2, SOX18, SIX3, E2F4, HMGN3, ZNF740, SOX5, TFAP2A, FOXD3, TFAP2B, FANCL, FANCA, OLIG2, LBX1, ISL1, POU3F3, MSH6, MYCN, HOXB9, ZEB1, NASP, LHX3, SP3, SIM1, NEUROG2, TSPYL5, HMX1	278	1133	20795	2.24472	0.00580756	0.00194147	0.00190656
GOTERM_CC_DIRECT	GO:0042555~MCM complex	4	1.22699	0.000356417	MCM7, MCM8, TONSL, MCM6	278	11	20795	27.2008	0.0943492	0.024771	0.0243254
GOTERM_CC_DIRECT	GO:0000786~nucleosome	9	2.76074	0.000676176	H2AZ1, H2BC9, MRGBP, H3C1, YEATS4, EPC2, H4C2, BRD8, H4C4	278	143	20795	4.70783	0.171419	0.0375954	0.0369192
GOTERM_CC_DIRECT	GO:0017053~transcription repressor complex	6	1.84049	0.00130921	ZNF350, CTBP2, PRDM16, SP3, HDGF, LIN9	278	61	20795	7.35759	0.305248	0.0606603	0.0595693
GOTERM_CC_DIRECT	GO:0005667~transcription regulator complex	10	3.06748	0.00313037	ATF7IP, PDLIM1, TLE3, LHX3, SOX18, SIX3, TAF7, E2F4, LBX1, RCOR2	278	223	20795	3.35436	0.581722	0.124321	0.122085
GOTERM_CC_DIRECT	GO:0032991~protein-containing complex	19	5.82822	0.0054983	NTRK1, H2BC9, GPSM2, RBM39, HMGB2, NPPC, MLLT10, CHAF1B, NASP, GNAT3, H3C1, SDC1, H4C2, NAT9, H4C4, CEP97, CEP76, SIPA1, STRA6	278	691	20795	2.05679	0.784058	0.191066	0.187629
GOTERM_CC_DIRECT	GO:0035267~NuA4 histone acetyltransferase complex	4	1.22699	0.00949686	MRGBP, YEATS4, EPC2, BRD8	278	33	20795	9.06693	0.929542	0.293347	0.288071
GOTERM_CC_DIRECT	GO:0016604~nuclear body	12	3.68098	0.0131328	ATF7IP, TSPAN15, ZNF350, NSMCE4A, FANCL, SCHIP1, POLE2, CEP152, PLAGL1, PAPOLG, TONSL, ZC3H8	278	379	20795	2.36841	0.974654	0.365093	0.358527
GOTERM_CC_DIRECT	GO:0000781~chromosome, telomeric region	7	2.14724	0.0292079	PIF1, NSMCE4A, MCM7, MSH2, H4C2, MCM6, H4C4	278	174	20795	3.00928	0.999736	0.730833	0.717689
GOTERM_CC_DIRECT	GO:0071013~catalytic step 2 spliceosome	5	1.53374	0.0346016	HNRNPH1, CWC22, HNRNPR, HNRNPA1, HNRNPA1L2	278	92	20795	4.06533	0.999944	0.730833	0.717689
GOTERM_CC_DIRECT	GO:0000242~pericentriolar material	3	0.920245	0.0372157	CEP152, CEP192, CEP85	278	23	20795	9.7568	0.999974	0.730833	0.717689
GOTERM_CC_DIRECT	GO:0032301~MutSalpha complex	2	0.613497	0.0394335	MSH6, MSH2	278	3	20795	49.8681	0.999986	0.730833	0.717689
GOTERM_CC_DIRECT	GO:0120098~procentriole	2	0.613497	0.0394335	CEP152, CEP192	278	3	20795	49.8681	0.999986	0.730833	0.717689
GOTERM_CC_DIRECT	GO:0005681~spliceosomal complex	6	1.84049	0.0427451	CWC22, TRA2A, DHX15, BUD13, HNRNPR, HNRNPA1	278	143	20795	3.13855	0.999995	0.732327	0.719156
GOTERM_CC_DIRECT	GO:0000932~P-body	5	1.53374	0.0447826	CARHSP1, MEX3B, APOBEC3G, IGF2BP2, PNRC2	278	100	20795	3.74011	0.999997	0.732327	0.719156
GOTERM_CC_DIRECT	GO:0043209~myelin sheath	3	0.920245	0.0602401	MYO1D, CNTN2, ERMN	278	30	20795	7.48022	1	0.901523	0.885308
GOTERM_CC_DIRECT	GO:0005658~alpha DNA polymerase:primase complex	2	0.613497	0.0648577	POLA2, PRIM1	278	5	20795	29.9209	1	0.901523	0.885308
GOTERM_CC_DIRECT	GO:0005594~collagen type IX trimer	2	0.613497	0.0648577	COL13A1, COL9A1	278	5	20795	29.9209	1	0.901523	0.885308
GOTERM_CC_DIRECT	GO:0120099~procentriole replication complex	2	0.613497	0.0773173	CEP152, CEP192	278	6	20795	24.9341	1	1	0.98556
GOTERM_CC_DIRECT	GO:0005814~centriole	6	1.84049	0.0868241	CROCC, CEP152, CEP192, CEP85, CEP97, CEP76	278	176	20795	2.55007	1	1	0.98556
GOTERM_CC_DIRECT	GO:0031390~Ctf18 RFC-like complex	2	0.613497	0.0896115	RFC4, CHTF18	278	7	20795	21.372	1	1	0.98556

## Sheet: DAVID_GO_MF_Up DEGs
Category	Term	Count	%	PValue	Genes	List Total	Pop Hits	Pop Total	Fold Enrichment	Bonferroni	Benjamini	FDR
GOTERM_MF_DIRECT	GO:0003677~DNA binding	59	18.0982	2.40534e-12	ZNF496, ZNF493, MCM7, MCM8, HMGB2, GLI1, CHTF18, TTF1, RDM1, MECOM, SIX3, EXO5, H4C2, ZNF568, ZNF567, H4C4, LBR, SOX5, TIGD2, RFC4, ZNF75A, WDR76, ZNF542P, MYCN, HOXB9, ZEB1, MSH2, MTF2, ZNF799, ZNF875, MCM6, HMX1, ZNF274, ZNF350, BAZ2B, LIN9, ZNF3, HMGXB4, PLAGL1, PRDM16, H3C1, ZNF700, E2F4, HNRNPA1, MUTYH, H2BC9, H2AZ1, TFAP2A, TFAP2B, TAF15, CBX2, DEK, MLLT10, POLA2, LHX3, POLE2, SP3, ZNF219, …	277	1500	19253	2.73388	1.08238e-09	7.84943e-10	7.675e-10
GOTERM_MF_DIRECT	GO:0000981~DNA-binding transcription factor activity, RNA polymerase II-specific	53	16.2577	3.48864e-12	ZNF496, ZNF253, ZNF491, GLI1, SOX18, SIX3, ZNF844, ZNF568, SOX5, FOXD3, ZNF440, ZNF560, ZNF680, OLIG2, ISL1, ZNF75A, POU3F3, MYCN, HOXB9, ZEB1, ZNF92, ZNF93, ZNF439, ZNF799, ZNF875, ZNF432, HMX1, ZNF274, ZNF3, NEUROD1, GBX2, ZNF506, ZNF700, E2F4, ZNF423, ZNF302, ZNF740, ZNF266, ZNF100, TFAP2A, TFAP2B, ZNF181, ZNF180, ZNF32, LBX1, LHX3, ZNF737, SP3, ZNF219, SIM1, ZNF334, ZNF730, NEUROG2	277	1258	19253	2.92829	1.56989e-09	7.84943e-10	7.675e-10
GOTERM_MF_DIRECT	GO:0008270~zinc ion binding	67	20.5521	2.65734e-09	ZNF496, ZNF253, ZNF493, GTF2H2C, ZNF491, TUT4, ZC3H8, GLI1, ZNF608, CSRP1, MECOM, ZNF844, ZNF568, ZNF567, TRIM65, ZNF440, ZNF560, ZNF680, YOD1, ZNF75A, TRAIP, ZNF542P, ZEB1, ZNF92, ZNF93, MTF2, ZNF439, ZNF799, ZNF875, ZNF432, PAPPA2, ZNF274, ASAH2, ZNF350, PRIM1, BAZ2B, ZNF3, ZNF506, PLAGL1, PRDM16, MARCHF7, ZNF700, ZNF423, ZNF302, ZNF740, ZNF266, ZNF100, BARD1, CPSF4, TAF15, APOBEC3G, FANCL, ZNF…	277	2187	19253	2.12934	1.1958e-06	3.98602e-07	3.89744e-07
GOTERM_MF_DIRECT	GO:0000977~RNA polymerase II transcription regulatory region sequence-specific DNA binding	23	7.05521	6.48533e-09	TFAP2A, TFAP2B, FOXD3, ZNF440, ZNF560, ZNF491, ZNF180, ZNF3, GLI1, ZNF75A, GBX2, LHX3, PLAGL1, ZNF439, MTF2, SP3, ZNF844, ZNF700, ZNF799, ZNF875, SIM1, ZNF266, HMX1	277	347	19253	4.60699	2.91839e-06	7.29599e-07	7.13386e-07
GOTERM_MF_DIRECT	GO:0000978~RNA polymerase II cis-regulatory region sequence-specific DNA binding	44	13.4969	1.38218e-08	ZNF496, ZNF253, ZNF274, ZNF350, ZNF493, GLI1, MECOM, SOX18, ZNF506, PLAGL1, SIX3, PRDM16, ZNF568, ZNF567, E2F4, UTY, ZNF302, ZNF423, ZNF740, SOX5, H2AZ1, ZNF100, TFAP2A, FOXD3, TFAP2B, ZNF680, ZNF181, NR2F1, ZNF32, ISL1, POU3F3, MYCN, HOXB9, ZEB1, ZNF92, ZNF93, LHX3, ZNF737, SP3, ZNF219, HDGF, ZNF334, ZNF730, ZNF432	277	1176	19253	2.60054	6.21978e-06	1.24396e-06	1.21632e-06
GOTERM_MF_DIRECT	GO:0046872~metal ion binding	77	23.6196	6.24016e-08	ZNF496, ZNF253, ZNF493, GTF2H2C, ZNF491, ZC3H8, ABAT, GLI1, ZNF608, CSRP1, MECOM, IMPA2, GNAT3, PAPOLG, EXO5, ZNF844, ZNF568, ZNF567, UTY, TKTL1, ZNF440, ZNF560, ZNF680, YOD1, ISL1, FAHD2A, ZNF75A, TRAIP, ZNF542P, ZEB1, ZNF92, MTF2, ZNF439, ZNF799, ZNF875, ZNF432, ZNF274, ZNF350, PRIM1, ASAP2, BAZ2B, ZNF3, PDLIM1, ACVR1C, ZNF506, PLAGL1, PRDM16, ZNF700, ZNF423, ZNF302, ZNF740, ZNF266, MUTYH, ZNF1…	277	2904	19253	1.84295	2.80803e-05	4.68012e-06	4.57611e-06
GOTERM_MF_DIRECT	GO:1990837~sequence-specific double-stranded DNA binding	23	7.05521	2.55532e-05	TFAP2A, TFAP2B, FOXD3, CPSF4, ZNF274, NR2F1, ZNF32, OLIG2, LBX1, ISL1, ZNF75A, LMNB1, NEUROD1, MYCN, HOXB9, GBX2, SOX18, SIX3, SP3, E2F4, NEUROG2, ZNF740, HMX1	277	568	19253	2.81448	0.0114332	0.00164271	0.0016062
GOTERM_MF_DIRECT	GO:0003700~DNA-binding transcription factor activity	23	7.05521	7.44819e-05	TFAP2A, TFAP2B, FOXD3, ZNF350, NR2F1, POU3F3, PGBD1, NEUROD1, ZNF542P, MYCN, HOXB9, ZNF92, ZEB1, ZNF93, MECOM, GBX2, PRDM16, ZNF219, ZNF567, E2F4, SIM1, ZNF740, SOX5	277	610	19253	2.6207	0.0329626	0.0041896	0.0040965
GOTERM_MF_DIRECT	GO:0003682~chromatin binding	20	6.13497	9.31123e-05	TFAP2A, TFAP2B, ZNF274, CCNT2, MCM8, CBX2, TTF1, GLI1, TICRR, ATAD2B, MSH6, NEUROD1, MLLT10, CHAF1B, ZEB1, MSH2, MTF2, SP3, HMGN3, TSPYL5	277	491	19253	2.83118	0.0410367	0.00465561	0.00455216
GOTERM_MF_DIRECT	GO:0017116~single-stranded DNA helicase activity	5	1.53374	0.000167053	PIF1, RFC4, MCM7, MCM8, CHTF18	277	20	19253	17.3764	0.0724234	0.00751737	0.00735031
GOTERM_MF_DIRECT	GO:0001227~DNA-binding transcription repressor activity, RNA polymerase II-specific	13	3.98773	0.000587883	TFAP2A, FOXD3, ZNF350, NR2F1, ZC3H8, ZEB1, ZNF93, PLAGL1, PRDM16, SP3, ZNF219, HDGF, HMX1	277	272	19253	3.32195	0.232506	0.0240498	0.0235153
GOTERM_MF_DIRECT	GO:0005515~protein binding	219	67.1779	0.00175541	EIF4A2, NUP107, TONSL, THUMPD2, HNRNPR, CYP1B1, ZNF844, H4C2, H4C4, CEP97, EPHB3, SOX5, YOD1, ISL1, WDR76, CARHSP1, HOXB9, RABL6, TSPYL5, FLG, ZNF274, NUP205, PAXIP1, COL13A1, CTBP2, BAZ2B, IGSF9, CDKN2AIP, PGBD1, NKAIN4, HMGXB4, PRDM16, H3C1, CSTF1, KCNN2, CEP192, PLCG1, CEP76, ZNF266, BARD1, RPL39L, APOBEC3G, NR2F1, ZNF32, MEX3C, MLLT10, POLA2, MEX3B, EIF5, COL9A1, SDC1, CEP85, SIM1, HNRNPA1L2,…	277	13690	19253	1.11188	0.54644	0.0658279	0.064365
GOTERM_MF_DIRECT	GO:0042393~histone binding	10	3.06748	0.0022249	MLLT10, CHAF1B, NASP, TONSL, DNAJC9, YEATS4, DEK, NCAPD3, ATAD2B, TSPYL5	277	197	19253	3.52819	0.632973	0.0770157	0.0753042
GOTERM_MF_DIRECT	GO:0003723~RNA binding	36	11.0429	0.00250773	EIF4A2, TUT4, FASTKD3, HMGB2, THUMPD2, ZC3H8, HNRNPR, CDKN2AIP, RDM1, CSRP1, PAPOLG, TRA2A, CWC22, DHX15, CSTF1, H4C2, IGF2BP2, H4C4, HNRNPA1, LBR, BARD1, CPSF4, RBM39, TAF15, APOBEC3G, TRNAU1AP, DEK, MEX3D, MEX3C, MEX3B, EIF5, HNRNPH1, BUD13, HDGF, HNRNPA1L2, NOP53	277	1485	19253	1.68498	0.676933	0.0806055	0.0788143
GOTERM_MF_DIRECT	GO:0032357~oxidized purine DNA binding	3	0.920245	0.00295682	MSH6, MSH2, MUTYH	277	6	19253	34.7527	0.736194	0.0887047	0.0867335
GOTERM_MF_DIRECT	GO:0003689~DNA clamp loader activity	8	2.45399	0.00924765	EIF4A2, PIF1, RFC4, MCM7, MCM8, DHX15, MCM6, CHTF18	277	163	19253	3.41131	0.984714	0.260063	0.254284
GOTERM_MF_DIRECT	GO:0016887~ATP hydrolysis activity	14	4.29448	0.00982462	ATF7IP, EIF4A2, PIF1, RFC4, MCM7, MCM8, DNAH14, CHTF18, MYO19, ATAD2B, MSH2, KATNA1, DHX15, MCM6	277	432	19253	2.25249	0.988239	0.260063	0.254284
GOTERM_MF_DIRECT	GO:0043565~sequence-specific DNA binding	12	3.68098	0.0104538	PGBD1, NEUROD1, TFAP2A, TFAP2B, ZNF274, LHX3, PRDM16, NR2F1, ZNF423, GLI1, ISL1, POU3F3	277	341	19253	2.44594	0.991164	0.261345	0.255538
GOTERM_MF_DIRECT	GO:0001228~DNA-binding transcription activator activity, RNA polymerase II-specific	15	4.60123	0.0128732	TFAP2A, TFAP2B, ZNF493, GLI1, ISL1, NEUROD1, MYCN, MECOM, GBX2, LHX3, SOX18, PLAGL1, SIX3, PRDM16, E2F4	277	497	19253	2.09775	0.997064	0.304891	0.298116
GOTERM_MF_DIRECT	GO:0003697~single-stranded DNA binding	6	1.84049	0.020415	MCM7, MSH2, MCM8, HMGB2, MCM6, HNRNPA1	277	109	19253	3.82599	0.999907	0.459338	0.44913
GOTERM_MF_DIRECT	GO:0000400~four-way junction DNA binding	3	0.920245	0.0269336	MSH6, MSH2, HMGB2	277	18	19253	11.5842	0.999995	0.577148	0.564323
GOTERM_MF_DIRECT	GO:0032143~single thymine insertion binding	2	0.613497	0.0284661	MSH6, MSH2	277	2	19253	69.5054	0.999998	0.582261	0.569322
GOTERM_MF_DIRECT	GO:0001222~transcription corepressor binding	4	1.22699	0.0348416	CTBP2, SIX3, MTF2, HDGF	277	50	19253	5.56043	1	0.610646	0.597076
GOTERM_MF_DIRECT	GO:0061749~forked DNA-dependent helicase activity	4	1.22699	0.0348416	PIF1, MCM7, MCM8, MCM6	277	50	19253	5.56043	1	0.610646	0.597076
GOTERM_MF_DIRECT	GO:0036121~double-stranded DNA helicase activity	4	1.22699	0.0366388	PIF1, MCM7, MCM8, MCM6	277	51	19253	5.45141	1	0.610646	0.597076
GOTERM_MF_DIRECT	GO:1990518~single-stranded 3'-5' DNA helicase activity	4	1.22699	0.0366388	PIF1, MCM7, MCM8, MCM6	277	51	19253	5.45141	1	0.610646	0.597076
GOTERM_MF_DIRECT	GO:0009378~four-way junction helicase activity	4	1.22699	0.0366388	PIF1, MCM7, MCM8, MCM6	277	51	19253	5.45141	1	0.610646	0.597076
GOTERM_MF_DIRECT	GO:0032137~guanine/thymine mispair binding	2	0.613497	0.0423949	MSH6, MSH2	277	3	19253	46.3369	1	0.657852	0.643233
GOTERM_MF_DIRECT	GO:0032142~single guanine insertion binding	2	0.613497	0.0423949	MSH6, MSH2	277	3	19253	46.3369	1	0.657852	0.643233
GOTERM_MF_DIRECT	GO:0046982~protein heterodimerization activity	11	3.37423	0.0509424	BARD1, H2AZ1, NEUROD1, H2BC9, TFAP2B, KATNA1, H3C1, TAF7, H4C2, H4C4, SIM1	277	384	19253	1.99104	1	0.746777	0.730182
GOTERM_MF_DIRECT	GO:0070888~E-box binding	4	1.22699	0.052674	NEUROD1, ZEB1, OLIG2, NEUROG2	277	59	19253	4.71223	1	0.746777	0.730182
GOTERM_MF_DIRECT	GO:0017056~structural constituent of nuclear pore	3	0.920245	0.0531041	NUP205, NUP107, POM121B	277	26	19253	8.01986	1	0.746777	0.730182
GOTERM_MF_DIRECT	GO:0016846~carbon-sulfur lyase activity	2	0.613497	0.0561247	CENPV, CENPVL2	277	4	19253	34.7527	1	0.765337	0.748329
GOTERM_MF_DIRECT	GO:0000976~transcription cis-regulatory region binding	8	2.45399	0.0591343	TFAP2A, SOX18, PRDM16, HMGB2, TAF7, ZNF568, GLI1, SOX5	277	241	19253	2.30723	1	0.779547	0.762223
GOTERM_MF_DIRECT	GO:0046966~nuclear thyroid hormone receptor binding	3	0.920245	0.0606314	TAF7, BRD8, HMGN3	277	28	19253	7.44701	1	0.779547	0.762223
GOTERM_MF_DIRECT	GO:0030527~structural constituent of chromatin	5	1.53374	0.0680603	H2AZ1, H2BC9, H3C1, H4C2, H4C4	277	107	19253	3.24792	1	0.82077	0.802531
GOTERM_MF_DIRECT	GO:0140849~ATP-dependent H2AZ histone chaperone activity	6	1.84049	0.0711334	EIF4A2, PIF1, MCM7, MCM8, DHX15, MCM6	277	154	19253	2.708	1	0.82077	0.802531
GOTERM_MF_DIRECT	GO:0140584~chromatin extrusion motor activity	6	1.84049	0.0711334	EIF4A2, PIF1, MCM7, MCM8, DHX15, MCM6	277	154	19253	2.708	1	0.82077	0.802531
GOTERM_MF_DIRECT	GO:0140665~ATP-dependent H3-H4 histone complex chaperone activity	6	1.84049	0.0711334	EIF4A2, PIF1, MCM7, MCM8, DHX15, MCM6	277	154	19253	2.708	1	0.82077	0.802531
GOTERM_MF_DIRECT	GO:0061775~cohesin loader activity	6	1.84049	0.0742636	EIF4A2, PIF1, MCM7, MCM8, DHX15, MCM6	277	156	19253	2.67329	1	0.835465	0.816899
GOTERM_MF_DIRECT	GO:0003684~damaged DNA binding	4	1.22699	0.0792689	MSH6, MSH2, HMGB2, ZNF432	277	70	19253	3.97174	1	0.868591	0.849289
GOTERM_MF_DIRECT	GO:0140948~histone H3K9 monomethyltransferase activity	2	0.613497	0.0829987	MECOM, PRDM16	277	6	19253	23.1685	1	0.868591	0.849289
GOTERM_MF_DIRECT	GO:0032405~MutLalpha complex binding	2	0.613497	0.0829987	MSH6, MSH2	277	6	19253	23.1685	1	0.868591	0.849289
GOTERM_MF_DIRECT	GO:0035064~methylated histone binding	4	1.22699	0.0901366	MSH6, CBX2, MTF2, NCAPD3	277	74	19253	3.75705	1	0.921851	0.901366
GOTERM_MF_DIRECT	GO:0032407~MutSalpha complex binding	2	0.613497	0.0961484	MCM8, MUTYH	277	7	19253	19.8587	1	0.940582	0.91968
GOTERM_MF_DIRECT	GO:0140947~histone H3K9me2 methyltransferase activity	2	0.613497	0.0961484	MECOM, PRDM16	277	7	19253	19.8587	1	0.940582	0.91968

## Sheet: DAVID_Reactome_Up DEGs
Supplementary Table S2: Pathway term analysis results of the DEGs from FUS mutant versus FUS WT (Up DEGs) iPSC-derived MNs (Study 1-5) using DAVID database
Category	Term	Count	%	PValue	Genes	List Total	Pop Hits	Pop Total	Fold Enrichment	Bonferroni	Benjamini	FDR
REACTOME_PATHWAY	R-HSA-74160~Gene expression (Transcription)	63	19.3252	8.61855e-12	ZNF496, ZNF253, CCNT2, ZNF493, NUP107, BTG1, ZC3H8, YEATS4, TTF1, PCF11, H4C2, ZNF568, ZNF567, H4C4, LBR, ZNF440, ZNF560, ZNF680, RFC4, ZNF75A, ZNF92, ZNF93, MSH2, MTF2, ZNF439, ZNF799, PLIN2, ZNF875, ZNF432, ZNF274, NUP205, PAXIP1, ZNF350, ZNF3, BCL2L11, ZNF506, PLAGL1, H3C1, CSTF1, ZNF700, E2F4, ZNF302, ZNF740, ZNF266, H2BC9, ZNF100, ATF7IP, BARD1, H2AZ1, TFAP2A, CPSF4, TFAP2B, TAF15, CBX2, ZNF…	185	1614	11494	2.42514	7.21373e-09	7.21372e-09	6.92069e-09
REACTOME_PATHWAY	R-HSA-73857~RNA Polymerase II Transcription	55	16.8712	2.19704e-10	ZNF496, ZNF253, CCNT2, ZNF493, BTG1, ZC3H8, YEATS4, PCF11, H4C2, ZNF568, ZNF567, H4C4, LBR, ZNF440, ZNF560, ZNF680, RFC4, ZNF75A, ZNF92, MSH2, ZNF439, ZNF799, ZNF875, ZNF432, ZNF274, ZNF350, ZNF3, BCL2L11, ZNF506, PLAGL1, H3C1, CSTF1, ZNF700, E2F4, ZNF302, ZNF740, ZNF266, H2BC9, ZNF100, BARD1, H2AZ1, TFAP2A, CPSF4, TFAP2B, TAF15, CBX2, ZNF180, NR2F1, GTF2H2, DEK, TP53I3, ZNF737, TAF7, ZNF334, ZNF…	185	1390	11494	2.45837	1.83892e-07	9.1946e-08	8.82111e-08
REACTOME_PATHWAY	R-HSA-212436~Generic Transcription Pathway	51	15.6442	7.60045e-10	ZNF496, ZNF253, CCNT2, ZNF493, BTG1, YEATS4, H4C2, ZNF568, ZNF567, H4C4, LBR, ZNF440, ZNF560, ZNF680, RFC4, ZNF75A, ZNF92, MSH2, ZNF439, ZNF799, ZNF875, ZNF432, ZNF274, ZNF350, ZNF3, BCL2L11, ZNF506, PLAGL1, H3C1, ZNF700, E2F4, ZNF302, ZNF740, ZNF266, H2BC9, ZNF100, BARD1, H2AZ1, TFAP2A, TFAP2B, TAF15, CBX2, ZNF180, NR2F1, GTF2H2, DEK, TP53I3, ZNF737, TAF7, ZNF334, ZNF730	185	1267	11494	2.50088	6.36157e-07	2.12053e-07	2.03439e-07
REACTOME_PATHWAY	R-HSA-1640170~Cell Cycle	27	8.28221	3.59048e-05	CDKN1C, PIF1, NUP205, NUP107, MCM7, MCM8, PRIM1, LIN9, CHTF18, LMNB1, PPP6R3, H3C1, CEP192, H4C2, E2F4, H4C4, CEP76, LBR, BARD1, H2AZ1, H2BC9, RFC4, CEP152, POLA2, POLE2, NCAPD3, MCM6	185	687	11494	2.44178	0.0296058	0.00751309	0.00720789
REACTOME_PATHWAY	R-HSA-69278~Cell Cycle, Mitotic	23	7.05521	7.49222e-05	CDKN1C, H2AZ1, H2BC9, NUP205, RFC4, NUP107, MCM7, MCM8, CEP152, PRIM1, LIN9, LMNB1, POLA2, POLE2, H3C1, H4C2, CEP192, NCAPD3, MCM6, E2F4, H4C4, CEP76, LBR	185	554	11494	2.57939	0.0607863	0.0121115	0.0116195
REACTOME_PATHWAY	R-HSA-157579~Telomere Maintenance	10	3.06748	8.68205e-05	H2AZ1, H2BC9, PIF1, POLA2, RFC4, PRIM1, PPP6R3, H4C2, CHTF18, H4C4	185	114	11494	5.44998	0.0700941	0.0121115	0.0116195
REACTOME_PATHWAY	R-HSA-69190~DNA strand elongation	6	1.84049	0.000141158	POLA2, RFC4, MCM7, MCM8, PRIM1, MCM6	185	32	11494	11.6493	0.111444	0.0152727	0.0146523
REACTOME_PATHWAY	R-HSA-69002~DNA Replication Pre-Initiation	11	3.37423	0.000154358	H2AZ1, H2BC9, POLA2, MCM7, MCM8, POLE2, PRIM1, H3C1, H4C2, MCM6, H4C4	185	151	11494	4.52601	0.121209	0.0152727	0.0146523
REACTOME_PATHWAY	R-HSA-68962~Activation of the pre-replicative complex	6	1.84049	0.000164223	POLA2, MCM7, MCM8, POLE2, PRIM1, MCM6	185	33	11494	11.2963	0.128436	0.0152727	0.0146523
REACTOME_PATHWAY	R-HSA-69306~DNA Replication	12	3.68098	0.00019771	H2AZ1, H2BC9, POLA2, RFC4, MCM7, MCM8, POLE2, PRIM1, H3C1, H4C2, MCM6, H4C4	185	186	11494	4.00837	0.15253	0.0165484	0.0158761
REACTOME_PATHWAY	R-HSA-9645723~Diseases of programmed cell death	9	2.76074	0.000293539	H2AZ1, H2BC9, POLA2, BCL2L11, PRIM1, H3C1, H4C2, H4C4, LMNB1	185	106	11494	5.27517	0.217865	0.0223357	0.0214284
REACTOME_PATHWAY	R-HSA-73894~DNA Repair	16	4.90798	0.000347198	BARD1, H2AZ1, H2BC9, RFC4, PAXIP1, UBXN1, FANCL, ACTR5, FANCA, GTF2H2, MSH6, MSH2, POLE2, H4C2, H4C4, MUTYH	185	338	11494	2.94105	0.252226	0.024217	0.0232333
REACTOME_PATHWAY	R-HSA-73886~Chromosome Maintenance	10	3.06748	0.000456201	H2AZ1, H2BC9, PIF1, POLA2, RFC4, PRIM1, PPP6R3, H4C2, CHTF18, H4C4	185	142	11494	4.37533	0.317455	0.0293723	0.0281792
REACTOME_PATHWAY	R-HSA-9710421~Defective pyroptosis	7	2.14724	0.00116619	H2AZ1, H2BC9, POLA2, PRIM1, H3C1, H4C2, H4C4	185	74	11494	5.87714	0.623438	0.0697216	0.0668895
REACTOME_PATHWAY	R-HSA-180786~Extension of Telomeres	6	1.84049	0.00128829	PIF1, POLA2, RFC4, PRIM1, PPP6R3, CHTF18	185	51	11494	7.30938	0.660063	0.0718866	0.0689665
REACTOME_PATHWAY	R-HSA-453279~Mitotic G1 phase and G1/S transition	9	2.76074	0.00175378	CDKN1C, POLA2, MCM7, MCM8, POLE2, PRIM1, E2F4, LIN9, MCM6	185	139	11494	4.02279	0.769891	0.0917446	0.0880178
REACTOME_PATHWAY	R-HSA-9843940~Regulation of endogenous retroelements by KRAB-ZFP proteins	8	2.45399	0.00211996	ATF7IP, H2AZ1, H2BC9, ZNF680, ZNF93, H3C1, H4C2, H4C4	185	112	11494	4.43784	0.830736	0.0965174	0.0925968
REACTOME_PATHWAY	R-HSA-212165~Epigenetic regulation of gene expression	14	4.29448	0.00213422	H2AZ1, ATF7IP, H2BC9, PAXIP1, ZNF680, DEK, GTF2H2, TTF1, ZNF93, MTF2, H3C1, H4C2, PLIN2, H4C4	185	324	11494	2.68462	0.832747	0.0965174	0.0925968
REACTOME_PATHWAY	R-HSA-68875~Mitotic Prophase	9	2.76074	0.00219096	H2AZ1, H2BC9, NUP205, NUP107, H3C1, H4C2, NCAPD3, H4C4, LMNB1	185	144	11494	3.88311	0.840521	0.0965174	0.0925968
REACTOME_PATHWAY	R-HSA-3108232~SUMO E3 ligases SUMOylate target proteins	10	3.06748	0.00252828	TFAP2A, TFAP2B, NUP205, NUP107, ZNF350, NSMCE4A, CBX2, SP3, H4C2, H4C4	185	181	11494	3.43258	0.879831	0.105809	0.101511
REACTOME_PATHWAY	R-HSA-69242~S Phase	9	2.76074	0.00282402	POLA2, RFC4, MCM7, MCM8, POLE2, PRIM1, E2F4, LIN9, MCM6	185	150	11494	3.72778	0.906243	0.112557	0.107985
REACTOME_PATHWAY	R-HSA-2990846~SUMOylation	10	3.06748	0.00312828	TFAP2A, TFAP2B, NUP205, NUP107, ZNF350, NSMCE4A, CBX2, SP3, H4C2, H4C4	185	187	11494	3.32245	0.927377	0.119017	0.114182
REACTOME_PATHWAY	R-HSA-69206~G1/S Transition	8	2.45399	0.00343114	POLA2, MCM7, MCM8, POLE2, PRIM1, E2F4, LIN9, MCM6	185	122	11494	4.07408	0.943685	0.124864	0.119792
REACTOME_PATHWAY	R-HSA-73884~Base Excision Repair	7	2.14724	0.00373947	H2AZ1, H2BC9, RFC4, POLE2, H4C2, H4C4, MUTYH	185	93	11494	4.67643	0.956535	0.130414	0.125116
REACTOME_PATHWAY	R-HSA-3247509~Chromatin modifying enzymes	12	3.68098	0.0047257	ATF7IP, H2AZ1, H2BC9, MRGBP, MECOM, PRDM16, H3C1, YEATS4, H4C2, BRD8, UTY, H4C4	185	275	11494	2.71112	0.981028	0.152131	0.145951
REACTOME_PATHWAY	R-HSA-4839726~Chromatin organization	12	3.68098	0.0047257	ATF7IP, H2AZ1, H2BC9, MRGBP, MECOM, PRDM16, H3C1, YEATS4, H4C2, BRD8, UTY, H4C4	185	275	11494	2.71112	0.981028	0.152131	0.145951
REACTOME_PATHWAY	R-HSA-3214841~PKMTs methylate histone lysines	6	1.84049	0.00520197	ATF7IP, MECOM, PRDM16, H3C1, H4C2, H4C4	185	70	11494	5.32541	0.987291	0.161261	0.154711
REACTOME_PATHWAY	R-HSA-68867~Assembly of the pre-replicative complex	8	2.45399	0.00573293	H2AZ1, H2BC9, MCM7, MCM8, H3C1, H4C2, MCM6, H4C4	185	134	11494	3.70924	0.991871	0.169188	0.162316
REACTOME_PATHWAY	R-HSA-9843970~Regulation of endogenous retroelements by the Human Silencing Hub (HUSH) complex	6	1.84049	0.00586196	ATF7IP, H2AZ1, H2BC9, H3C1, H4C2, H4C4	185	72	11494	5.17748	0.992707	0.169188	0.162316
REACTOME_PATHWAY	R-HSA-72203~Processing of Capped Intron-Containing Pre-mRNA	12	3.68098	0.0061564	RBM39, CPSF4, NUP205, NUP107, PCF11, HNRNPH1, CWC22, DHX15, CSTF1, BUD13, HNRNPR, HNRNPA1	185	285	11494	2.61599	0.994309	0.171764	0.164786
REACTOME_PATHWAY	R-HSA-212300~PRC2 methylates histones and DNA	6	1.84049	0.00657887	H2AZ1, H2BC9, MTF2, H3C1, H4C2, H4C4	185	74	11494	5.03755	0.996013	0.175198	0.168081
REACTOME_PATHWAY	R-HSA-68952~DNA replication initiation	3	0.920245	0.00669812	POLA2, POLE2, PRIM1	185	8	11494	23.2986	0.996394	0.175198	0.168081
REACTOME_PATHWAY	R-HSA-2299718~Condensation of Prophase Chromosomes	6	1.84049	0.00735513	H2AZ1, H2BC9, H3C1, H4C2, NCAPD3, H4C4	185	76	11494	4.90498	0.997927	0.175837	0.168694
REACTOME_PATHWAY	R-HSA-69239~Synthesis of DNA	7	2.14724	0.00771751	POLA2, RFC4, MCM7, MCM8, POLE2, PRIM1, MCM6	185	108	11494	4.02693	0.998473	0.175837	0.168694
REACTOME_PATHWAY	R-HSA-5578749~Transcriptional regulation by small RNAs	7	2.14724	0.00771751	H2AZ1, H2BC9, NUP205, NUP107, H3C1, H4C2, H4C4	185	108	11494	4.02693	0.998473	0.175837	0.168694
REACTOME_PATHWAY	R-HSA-5250913~Positive epigenetic regulation of rRNA expression	7	2.14724	0.00771751	H2AZ1, H2BC9, H3C1, H4C2, DEK, TTF1, H4C4	185	108	11494	4.02693	0.998473	0.175837	0.168694
REACTOME_PATHWAY	R-HSA-174411~Polymerase switching on the C-strand of the telomere	4	1.22699	0.0080036	POLA2, RFC4, PRIM1, CHTF18	185	26	11494	9.55842	0.998801	0.175837	0.168694
REACTOME_PATHWAY	R-HSA-427413~NoRC negatively regulates rRNA expression	7	2.14724	0.00806136	H2AZ1, H2BC9, H3C1, H4C2, GTF2H2, TTF1, H4C4	185	109	11494	3.98998	0.998858	0.175837	0.168694
REACTOME_PATHWAY	R-HSA-427389~ERCC6 (CSB) and EHMT2 (G9a) positively regulate rRNA expression	6	1.84049	0.00819313	H2AZ1, H2BC9, H3C1, H4C2, TTF1, H4C4	185	78	11494	4.77921	0.998978	0.175837	0.168694
REACTOME_PATHWAY	R-HSA-9675135~Diseases of DNA repair	5	1.53374	0.00884228	BARD1, MSH6, RFC4, MSH2, MUTYH	185	51	11494	6.09115	0.999409	0.185025	0.177509
REACTOME_PATHWAY	R-HSA-5250941~Negative epigenetic regulation of rRNA expression	7	2.14724	0.00915902	H2AZ1, H2BC9, H3C1, H4C2, GTF2H2, TTF1, H4C4	185	112	11494	3.88311	0.999548	0.185844	0.178295
REACTOME_PATHWAY	R-HSA-9842860~Regulation of endogenous retroelements	8	2.45399	0.00936097	ATF7IP, H2AZ1, H2BC9, ZNF680, ZNF93, H3C1, H4C2, H4C4	185	147	11494	3.38121	0.999619	0.185844	0.178295
REACTOME_PATHWAY	R-HSA-73854~RNA Polymerase I Promoter Clearance	7	2.14724	0.00954756	H2AZ1, H2BC9, H3C1, H4C2, GTF2H2, TTF1, H4C4	185	113	11494	3.84874	0.999674	0.185844	0.178295
REACTOME_PATHWAY	R-HSA-73864~RNA Polymerase I Transcription	7	2.14724	0.0103597	H2AZ1, H2BC9, H3C1, H4C2, GTF2H2, TTF1, H4C4	185	115	11494	3.78181	0.999836	0.19707	0.189065
REACTOME_PATHWAY	R-HSA-69481~G2/M Checkpoints	8	2.45399	0.0122798	BARD1, H2BC9, RFC4, MCM7, MCM8, H4C2, MCM6, H4C4	185	155	11494	3.2067	0.999968	0.226381	0.217185
REACTOME_PATHWAY	R-HSA-110331~Cleavage of the damaged purine	5	1.53374	0.0129824	H2AZ1, H2BC9, H4C2, H4C4, MUTYH	185	57	11494	5.44998	0.999982	0.226381	0.217185
REACTOME_PATHWAY	R-HSA-110330~Recognition and association of DNA glycosylase with site containing an affected purine	5	1.53374	0.0129824	H2AZ1, H2BC9, H4C2, H4C4, MUTYH	185	57	11494	5.44998	0.999982	0.226381	0.217185
REACTOME_PATHWAY	R-HSA-73927~Depurination	5	1.53374	0.0129824	H2AZ1, H2BC9, H4C2, H4C4, MUTYH	185	57	11494	5.44998	0.999982	0.226381	0.217185
REACTOME_PATHWAY	R-HSA-9816359~Maternal to zygotic transition (MZT)	7	2.14724	0.0141019	EIF4A2, H2AZ1, H2BC9, TUT4, H3C1, H4C2, H4C4	185	123	11494	3.53584	0.999993	0.240883	0.231098
REACTOME_PATHWAY	R-HSA-9616222~Transcriptional regulation of granulopoiesis	6	1.84049	0.0146439	H2AZ1, H2BC9, H3C1, H4C2, DEK, H4C4	185	90	11494	4.14198	0.999996	0.243121	0.233245
REACTOME_PATHWAY	R-HSA-176974~Unwinding of DNA	3	0.920245	0.0151383	MCM7, MCM8, MCM6	185	12	11494	15.5324	0.999997	0.243121	0.233245
REACTOME_PATHWAY	R-HSA-8866907~Activation of the TFAP2 (AP-2) family of transcription factors	3	0.920245	0.0151383	TFAP2A, TFAP2B, YEATS4	185	12	11494	15.5324	0.999997	0.243121	0.233245
REACTOME_PATHWAY	R-HSA-201722~Formation of the beta-catenin:TCF transactivating complex	6	1.84049	0.0159757	H2AZ1, H2BC9, TLE3, H3C1, H4C2, H4C4	185	92	11494	4.05194	0.999999	0.243121	0.233245
REACTOME_PATHWAY	R-HSA-5250924~B-WICH complex positively regulates rRNA expression	6	1.84049	0.0159757	H2AZ1, H2BC9, H3C1, H4C2, DEK, H4C4	185	92	11494	4.05194	0.999999	0.243121	0.233245
REACTOME_PATHWAY	R-HSA-73772~RNA Polymerase I Promoter Escape	6	1.84049	0.0159757	H2AZ1, H2BC9, H3C1, H4C2, GTF2H2, H4C4	185	92	11494	4.05194	0.999999	0.243121	0.233245
REACTOME_PATHWAY	R-HSA-174417~Telomere C-strand (Lagging Strand) Synthesis	4	1.22699	0.0167822	POLA2, RFC4, PRIM1, CHTF18	185	34	11494	7.30938	0.999999	0.250834	0.240645
REACTOME_PATHWAY	R-HSA-73929~Base-Excision Repair, AP Site Formation	5	1.53374	0.018189	H2AZ1, H2BC9, H4C2, H4C4, MUTYH	185	63	11494	4.93093	1	0.267091	0.256241
REACTOME_PATHWAY	R-HSA-5625740~RHO GTPases activate PKNs	6	1.84049	0.0188766	H2AZ1, H2BC9, H3C1, MYH14, H4C2, H4C4	185	96	11494	3.88311	1	0.272408	0.261343
REACTOME_PATHWAY	R-HSA-73728~RNA Polymerase I Promoter Opening	5	1.53374	0.0201742	H2AZ1, H2BC9, H3C1, H4C2, H4C4	185	65	11494	4.77921	1	0.275344	0.264159
REACTOME_PATHWAY	R-HSA-69109~Leading Strand Synthesis	3	0.920245	0.02044	POLA2, RFC4, PRIM1	185	14	11494	13.3135	1	0.275344	0.264159
REACTOME_PATHWAY	R-HSA-69091~Polymerase switching	3	0.920245	0.02044	POLA2, RFC4, PRIM1	185	14	11494	13.3135	1	0.275344	0.264159
REACTOME_PATHWAY	R-HSA-176187~Activation of ATR in response to replication stress	4	1.22699	0.0210463	RFC4, MCM7, MCM8, MCM6	185	37	11494	6.71673	1	0.275344	0.264159
REACTOME_PATHWAY	R-HSA-5693532~DNA Double-Strand Break Repair	8	2.45399	0.0212086	BARD1, H2BC9, RFC4, PAXIP1, UBXN1, POLE2, H4C2, H4C4	185	173	11494	2.87305	1	0.275344	0.264159
REACTOME_PATHWAY	R-HSA-5334118~DNA methylation	5	1.53374	0.021215	H2AZ1, H2BC9, H3C1, H4C2, H4C4	185	66	11494	4.7068	1	0.275344	0.264159
REACTOME_PATHWAY	R-HSA-9841922~MLL4 and MLL3 complexes regulate expression of PPARG target genes in adipogenesis and hepatic steatosis	7	2.14724	0.0220407	H2AZ1, H2BC9, PAXIP1, H3C1, PLIN2, H4C2, H4C4	185	136	11494	3.19785	1	0.275344	0.264159
REACTOME_PATHWAY	R-HSA-9851695~Epigenetic regulation of adipogenesis genes by MLL3 and MLL4 complexes	7	2.14724	0.0220407	H2AZ1, H2BC9, PAXIP1, H3C1, PLIN2, H4C2, H4C4	185	136	11494	3.19785	1	0.275344	0.264159
REACTOME_PATHWAY	R-HSA-9818564~Epigenetic regulation of gene expression by MLL3 and MLL4 complexes	7	2.14724	0.0220407	H2AZ1, H2BC9, PAXIP1, H3C1, PLIN2, H4C2, H4C4	185	136	11494	3.19785	1	0.275344	0.264159
REACTOME_PATHWAY	R-HSA-8864260~Transcriptional regulation by the AP-2 (TFAP2) family of transcription factors	4	1.22699	0.0225874	TFAP2A, TFAP2B, YEATS4, DEK	185	38	11494	6.53997	1	0.278024	0.26673
REACTOME_PATHWAY	R-HSA-5625886~Activated PKN1 stimulates transcription of AR (androgen receptor) regulated genes KLK2 and KLK3	5	1.53374	0.0233938	H2AZ1, H2BC9, H3C1, H4C2, H4C4	185	68	11494	4.56836	1	0.283777	0.27225
REACTOME_PATHWAY	R-HSA-427359~SIRT1 negatively regulates rRNA expression	5	1.53374	0.0245324	H2AZ1, H2BC9, H3C1, H4C2, H4C4	185	69	11494	4.50215	1	0.293337	0.281421
REACTOME_PATHWAY	R-HSA-211000~Gene Silencing by RNA	7	2.14724	0.024989	H2AZ1, H2BC9, NUP205, NUP107, H3C1, H4C2, H4C4	185	140	11494	3.10649	1	0.294589	0.282622
REACTOME_PATHWAY	R-HSA-5693571~Nonhomologous End-Joining (NHEJ)	5	1.53374	0.0257039	BARD1, H2BC9, PAXIP1, H4C2, H4C4	185	70	11494	4.43784	1	0.294715	0.282743
REACTOME_PATHWAY	R-HSA-68616~Assembly of the ORC complex at the origin of replication	5	1.53374	0.0257039	H2AZ1, H2BC9, H3C1, H4C2, H4C4	185	70	11494	4.43784	1	0.294715	0.282743
REACTOME_PATHWAY	R-HSA-4551638~SUMOylation of chromatin organization proteins	5	1.53374	0.0269086	NUP205, NUP107, CBX2, H4C2, H4C4	185	71	11494	4.37533	1	0.304358	0.291995
REACTOME_PATHWAY	R-HSA-3214847~HATs acetylate histones	7	2.14724	0.0273657	H2BC9, MRGBP, H3C1, YEATS4, H4C2, BRD8, H4C4	185	143	11494	3.04132	1	0.305401	0.292995
REACTOME_PATHWAY	R-HSA-9821002~Chromatin modifications during the maternal to zygotic transition (MZT)	5	1.53374	0.0281467	H2AZ1, H2BC9, H3C1, H4C2, H4C4	185	72	11494	4.31456	1	0.309984	0.297392
REACTOME_PATHWAY	R-HSA-9834899~Specification of the neural plate border	3	0.920245	0.0296062	TFAP2A, TFAP2B, GBX2	185	17	11494	10.9641	1	0.321823	0.30875
REACTOME_PATHWAY	R-HSA-5632968~Defective Mismatch Repair Associated With MSH6	2	0.613497	0.0317618	MSH6, MSH2	185	2	11494	62.1297	1	0.340829	0.326984
REACTOME_PATHWAY	R-HSA-68886~M Phase	13	3.98773	0.0326269	H2AZ1, H2BC9, NUP205, NUP107, CEP152, LMNB1, H3C1, H4C2, CEP192, NCAPD3, H4C4, CEP76, LBR	185	411	11494	1.96517	1	0.34568	0.331638
REACTOME_PATHWAY	R-HSA-977225~Amyloid fiber formation	6	1.84049	0.0361396	H2AZ1, H2BC9, TSPAN15, H3C1, H4C2, H4C4	185	114	11494	3.26999	1	0.372149	0.357032
REACTOME_PATHWAY	R-HSA-5693565~Recruitment and ATM-mediated phosphorylation of repair and signaling proteins at DNA double strand breaks	5	1.53374	0.0362816	BARD1, H2BC9, UBXN1, H4C2, H4C4	185	78	11494	3.98267	1	0.372149	0.357032
REACTOME_PATHWAY	R-HSA-77595~Processing of Intronless Pre-mRNAs	3	0.920245	0.0364591	CPSF4, PCF11, CSTF1	185	19	11494	9.80996	1	0.372149	0.357032
REACTOME_PATHWAY	R-HSA-5693606~DNA Double Strand Break Response	5	1.53374	0.0377561	BARD1, H2BC9, UBXN1, H4C2, H4C4	185	79	11494	3.93226	1	0.380745	0.365279
REACTOME_PATHWAY	R-HSA-9610379~HCMV Late Events	6	1.84049	0.0385063	H2BC9, NUP205, NUP107, H3C1, H4C2, H4C4	185	116	11494	3.21361	1	0.383688	0.368102
REACTOME_PATHWAY	R-HSA-1221632~Meiotic synapsis	5	1.53374	0.0392645	H2AZ1, H2BC9, H4C2, H4C4, LMNB1	185	80	11494	3.88311	1	0.38571	0.370042
REACTOME_PATHWAY	R-HSA-69186~Lagging Strand Synthesis	3	0.920245	0.0400918	POLA2, RFC4, PRIM1	185	20	11494	9.31946	1	0.38571	0.370042
REACTOME_PATHWAY	R-HSA-3232118~SUMOylation of transcription factors	3	0.920245	0.0400918	TFAP2A, TFAP2B, SP3	185	20	11494	9.31946	1	0.38571	0.370042
REACTOME_PATHWAY	R-HSA-2559586~DNA Damage/Telomere Stress Induced Senescence	5	1.53374	0.0408071	H2AZ1, H2BC9, H4C2, H4C4, LMNB1	185	81	11494	3.83517	1	0.388131	0.372364
REACTOME_PATHWAY	R-HSA-3214842~HDMs demethylate histones	4	1.22699	0.0457096	H3C1, H4C2, UTY, H4C4	185	50	11494	4.97038	1	0.42934	0.411899
REACTOME_PATHWAY	R-HSA-1500620~Meiosis	6	1.84049	0.0461655	H2AZ1, H2BC9, H3C1, H4C2, H4C4, LMNB1	185	122	11494	3.05556	1	0.42934	0.411899
REACTOME_PATHWAY	R-HSA-167021~PLC-gamma1 signalling	2	0.613497	0.0472644	NTRK1, PLCG1	185	3	11494	41.4198	1	0.429694	0.412239
REACTOME_PATHWAY	R-HSA-5632928~Defective Mismatch Repair Associated With MSH2	2	0.613497	0.0472644	MSH6, MSH2	185	3	11494	41.4198	1	0.429694	0.412239
REACTOME_PATHWAY	R-HSA-113510~E2F mediated regulation of DNA replication	3	0.920245	0.0477437	POLA2, MCM8, PRIM1	185	22	11494	8.47224	1	0.429694	0.412239
REACTOME_PATHWAY	R-HSA-5617472~Activation of anterior HOX genes in hindbrain development during early embryogenesis	6	1.84049	0.0489064	H2AZ1, H2BC9, PAXIP1, H3C1, H4C2, H4C4	185	124	11494	3.00628	1	0.430891	0.413387
REACTOME_PATHWAY	R-HSA-5619507~Activation of HOX genes during differentiation	6	1.84049	0.0489064	H2AZ1, H2BC9, PAXIP1, H3C1, H4C2, H4C4	185	124	11494	3.00628	1	0.430891	0.413387
REACTOME_PATHWAY	R-HSA-2559580~Oxidative Stress Induced Senescence	6	1.84049	0.0517415	H2AZ1, H2BC9, CBX2, H3C1, H4C2, H4C4	185	126	11494	2.95856	1	0.451121	0.432796
REACTOME_PATHWAY	R-HSA-171306~Packaging Of Telomere Ends	4	1.22699	0.05279	H2AZ1, H2BC9, H4C2, H4C4	185	53	11494	4.68904	1	0.453255	0.434843
REACTOME_PATHWAY	R-HSA-9917777~Epigenetic regulation by WDR5-containing histone modifying complexes	7	2.14724	0.0530693	H2AZ1, H2BC9, PAXIP1, H3C1, PLIN2, H4C2, H4C4	185	168	11494	2.58874	1	0.453255	0.434843
REACTOME_PATHWAY	R-HSA-912446~Meiotic recombination	5	1.53374	0.0562192	H2AZ1, H2BC9, H3C1, H4C2, H4C4	185	90	11494	3.45165	1	0.475308	0.456
REACTOME_PATHWAY	R-HSA-1266738~Developmental Biology	32	9.81595	0.0585406	FLG, EIF4A2, PAXIP1, LAMA1, TUT4, NEUROD1, ACVR1C, MECOM, GBX2, PRDM16, H3C1, MYH14, H4C2, PLCG1, H4C4, ZNF423, EPHB3, H2AZ1, H2BC9, RPL39L, TFAP2A, FOXD3, TFAP2B, EDN3, DCC, DEK, ISL1, POU3F3, ZEB1, LHX3, COL9A1, CNTN2	185	1457	11494	1.36455	1	0.489985	0.470081
REACTOME_PATHWAY	R-HSA-5693567~HDR through Homologous Recombination (HRR) or Single Strand Annealing (SSA)	6	1.84049	0.0656685	BARD1, H2BC9, RFC4, POLE2, H4C2, H4C4	185	135	11494	2.76132	1	0.54125	0.519264
REACTOME_PATHWAY	R-HSA-69473~G2/M DNA damage checkpoint	5	1.53374	0.0659588	BARD1, H2BC9, RFC4, H4C2, H4C4	185	95	11494	3.26999	1	0.54125	0.519264
REACTOME_PATHWAY	R-HSA-162599~Late Phase of HIV Life Cycle	6	1.84049	0.0673337	NUP205, NUP107, TAF15, CCNT2, TAF7, GTF2H2	185	136	11494	2.74102	1	0.547168	0.524941
REACTOME_PATHWAY	R-HSA-8953854~Metabolism of RNA	18	5.52147	0.0680128	RPL39L, EIF4A2, RBM39, CPSF4, NUP205, NUP107, TUT4, HNRNPR, GTF2H2, PNRC2, PCF11, HNRNPH1, CWC22, DHX15, CSTF1, BUD13, IGF2BP2, HNRNPA1	185	718	11494	1.55757	1	0.547372	0.525137
REACTOME_PATHWAY	R-HSA-8936459~RUNX1 regulates genes involved in megakaryocyte differentiation and platelet function	5	1.53374	0.0700856	H2AZ1, H2BC9, H3C1, H4C2, H4C4	185	97	11494	3.20256	1	0.558682	0.535988
REACTOME_PATHWAY	R-HSA-5693607~Processing of DNA double-strand break ends	5	1.53374	0.0721978	BARD1, H2BC9, RFC4, H4C2, H4C4	185	98	11494	3.16988	1	0.560581	0.537809
REACTOME_PATHWAY	R-HSA-75067~Processing of Capped Intronless Pre-mRNA	3	0.920245	0.0734435	CPSF4, PCF11, CSTF1	185	28	11494	6.65676	1	0.560581	0.537809
REACTOME_PATHWAY	R-HSA-73928~Depyrimidination	4	1.22699	0.0740462	H2AZ1, H2BC9, H4C2, H4C4	185	61	11494	4.07408	1	0.560581	0.537809
REACTOME_PATHWAY	R-HSA-110328~Recognition and association of DNA glycosylase with site containing an affected pyrimidine	4	1.22699	0.0740462	H2AZ1, H2BC9, H4C2, H4C4	185	61	11494	4.07408	1	0.560581	0.537809
REACTOME_PATHWAY	R-HSA-110329~Cleavage of the damaged pyrimidine	4	1.22699	0.0740462	H2AZ1, H2BC9, H4C2, H4C4	185	61	11494	4.07408	1	0.560581	0.537809
REACTOME_PATHWAY	R-HSA-1912408~Pre-NOTCH Transcription and Translation	5	1.53374	0.0743422	H2AZ1, H2BC9, H3C1, H4C2, H4C4	185	99	11494	3.13787	1	0.560581	0.537809
REACTOME_PATHWAY	R-HSA-9609690~HCMV Early Events	6	1.84049	0.0760098	H2BC9, NUP205, NUP107, H3C1, H4C2, H4C4	185	141	11494	2.64382	1	0.564802	0.541859
REACTOME_PATHWAY	R-HSA-9845323~Regulation of endogenous retroelements by Piwi-interacting RNAs (piRNAs)	5	1.53374	0.0765188	H2AZ1, H2BC9, H3C1, H4C2, H4C4	185	100	11494	3.10649	1	0.564802	0.541859
REACTOME_PATHWAY	R-HSA-5423599~Diseases of Mismatch Repair (MMR)	2	0.613497	0.0775328	MSH6, MSH2	185	5	11494	24.8519	1	0.564802	0.541859
REACTOME_PATHWAY	R-HSA-5693538~Homology Directed Repair	6	1.84049	0.0778146	BARD1, H2BC9, RFC4, POLE2, H4C2, H4C4	185	142	11494	2.6252	1	0.564802	0.541859
REACTOME_PATHWAY	R-HSA-69620~Cell Cycle Checkpoints	9	2.76074	0.078276	BARD1, H2BC9, RFC4, NUP107, MCM7, MCM8, H4C2, MCM6, H4C4	185	278	11494	2.01139	1	0.564802	0.541859
REACTOME_PATHWAY	R-HSA-162587~HIV Life Cycle	6	1.84049	0.0910882	NUP205, NUP107, TAF15, CCNT2, TAF7, GTF2H2	185	149	11494	2.50187	1	0.651631	0.625161
REACTOME_PATHWAY	R-HSA-9018519~Estrogen-dependent gene expression	6	1.84049	0.0950833	H2AZ1, H2BC9, TLE3, H3C1, H4C2, H4C4	185	151	11494	2.46873	1	0.674447	0.64705
REACTOME_PATHWAY	R-HSA-2559583~Cellular Senescence	7	2.14724	0.098421	H2AZ1, H2BC9, CBX2, H3C1, H4C2, H4C4, LMNB1	185	198	11494	2.19651	1	0.686911	0.659007
REACTOME_PATHWAY	R-HSA-9670095~Inhibition of DNA recombination at telomere	4	1.22699	0.0984818	H2AZ1, H2BC9, H4C2, H4C4	185	69	11494	3.60172	1	0.686911	0.659007

## Sheet: DAVID_KEGG_Up DEGs
Supplementary Table S2: Pathway term analysis results of the DEGs from FUS mutant versus FUS WT (Up DEGs) iPSC-derived MNs (Study 1-5) using DAVID database
Category	Term	Count	%	PValue	Genes	List Total	Pop Hits	Pop Total	Fold Enrichment	Bonferroni	Benjamini	FDR
KEGG_PATHWAY	hsa03030:DNA replication	6	1.84049	0.000105515	POLA2, RFC4, MCM7, POLE2, PRIM1, MCM6	115	36	8534	12.3681	0.0176748	0.017832	0.017832
KEGG_PATHWAY	hsa03082:ATP-dependent chromatin remodeling	7	2.14724	0.00468351	H2AZ1, MRGBP, ACTR5, YEATS4, EPC2, BRD8, BAZ2B	115	117	8534	4.43984	0.547683	0.395757	0.395757
KEGG_PATHWAY	hsa04110:Cell cycle	7	2.14724	0.018976	CDKN1C, MTBP, MCM7, E2F4, MCM6, CDC14B, TICRR	115	158	8534	3.28773	0.960748	0.873341	0.873341
KEGG_PATHWAY	hsa03022:Basal transcription factors	4	1.22699	0.0206708	TAF15, GTF2H2C, TAF7, GTF2H2	115	44	8534	6.74625	0.970694	0.873341	0.873341
KEGG_PATHWAY	hsa04820:Cytoskeleton in muscle cells	8	2.45399	0.0355053	PDLIM1, CSRP1, LAMA1, COL9A1, MYH14, SDC1, LBR, LMNB1	115	232	8534	2.55892	0.997778	1	1
KEGG_PATHWAY	hsa03430:Mismatch repair	3	0.920245	0.0372833	MSH6, RFC4, MSH2	115	23	8534	9.6794	0.998374	1	1
KEGG_PATHWAY	hsa03420:Nucleotide excision repair	4	1.22699	0.0517364	RFC4, GTF2H2C, POLE2, GTF2H2	115	63	8534	4.71166	0.999874	1	1
KEGG_PATHWAY	hsa05200:Pathways in cancer	13	3.98773	0.0517794	NTRK1, CTBP2, TXNRD2, LAMA1, DCC, WNT7A, GLI1, MSH6, BCL2L11, MECOM, MSH2, FGF19, PLCG1	115	533	8534	1.80997	0.999875	1	1

## Sheet: DAVID_GO_BP_Down DEGs
Supplementary Table S2: GO term analysis results of the DEGs from FUS mutant versus FUS WT (Down DEGs) iPSC-derived MNs (Study 1-5) using DAVID database
Category	Term	Count	%	PValue	Genes	List Total	Pop Hits	Pop Total	Fold Enrichment	Bonferroni	Benjamini	FDR
GOTERM_BP_DIRECT	GO:0034975~protein folding in endoplasmic reticulum	6	1.77515	2.78394e-07	ERO1A, PDIA3, DNAJC3, HSPA5, CANX, HSP90B1	286	11	19478	37.1481	0.000476776	0.000476889	0.000476889
GOTERM_BP_DIRECT	GO:0034220~monoatomic ion transmembrane transport	9	2.66272	0.00123317	GLRA2, ATP7B, CLCN4, CHRNA7, TMEM120A, ATP10D, ATP2A2, KCTD12, TMC5	286	143	19478	4.28632	0.879212	0.941199	0.941199
GOTERM_BP_DIRECT	GO:0007268~chemical synaptic transmission	11	3.25444	0.00213177	RPS6KA3, HTR7, NLGN4X, PTCHD1, KCND2, CHRNA7, PENK, HAP1, PCDHB11, TAC1, GRM1	286	230	19478	3.25719	0.974154	0.941199	0.941199
GOTERM_BP_DIRECT	GO:0048514~blood vessel morphogenesis	4	1.18343	0.00252483	EFNB2, CDH2, LOX, SERPINF2	286	19	19478	14.3379	0.986839	0.941199	0.941199
GOTERM_BP_DIRECT	GO:0019233~sensory perception of pain	5	1.47929	0.00296904	KCND2, PENK, NPY1R, TAC1, GRM1	286	41	19478	8.30548	0.993864	0.941199	0.941199
GOTERM_BP_DIRECT	GO:0007155~cell adhesion	18	5.32544	0.00368061	EGFL6, NLGN4X, PCDH10, ATP2A2, CD99L2, PCDH19, PCDHB11, PCDH17, PCDHGA9, EFNB2, ALCAM, SELL, CDH2, NCAM2, EDIL3, FREM2, PCDHB7, DDR2	286	559	19478	2.193	0.998194	0.941199	0.941199
GOTERM_BP_DIRECT	GO:0030177~positive regulation of Wnt signaling pathway	5	1.47929	0.00384611	ATP6AP2, RSPO3, HSP90B1, WLS, ATP6V1C2	286	44	19478	7.73919	0.998641	0.941199	0.941199
GOTERM_BP_DIRECT	GO:1902600~proton transmembrane transport	9	2.66272	0.00459461	ATP6AP1, SLC9A6, SLC9A7, ATP6AP2, UQCRFS1, UQCRFS1P1, ATP6V1C1, SLC25A14, ATP6V1C2	286	177	19478	3.46296	0.999625	0.951098	0.951098
GOTERM_BP_DIRECT	GO:0007042~lysosomal lumen acidification	4	1.18343	0.00499701	ATP6AP1, LAMP1, LAMP2, ATP6AP2	286	24	19478	11.3508	0.999812	0.951098	0.951098
GOTERM_BP_DIRECT	GO:0009636~response to toxic substance	6	1.77515	0.00671463	LYN, KDM5C, GJC2, MAOB, CDH1, PENK	286	81	19478	5.04481	0.99999	1	1
GOTERM_BP_DIRECT	GO:0007613~memory	6	1.77515	0.00902527	ATAD1, CHRNA7, MAP1A, DTNBP1, ADCY8, FGF13	286	87	19478	4.69689	1	1	1
GOTERM_BP_DIRECT	GO:0051085~chaperone cofactor-dependent protein refolding	4	1.18343	0.0112386	ERO1A, HSPA5, ST13, HSPA1B	286	32	19478	8.51311	1	1	1
GOTERM_BP_DIRECT	GO:0034332~adherens junction organization	4	1.18343	0.0112386	DSP, EFNB2, CDH2, CDH1	286	32	19478	8.51311	1	1	1
GOTERM_BP_DIRECT	GO:0007156~homophilic cell adhesion via plasma membrane adhesion molecules	8	2.36686	0.0130356	CDH2, PCDH10, CDH1, PCDH19, PCDHB11, PCDH17, PCDHB7, PCDHGA9	286	171	19478	3.18619	1	1	1
GOTERM_BP_DIRECT	GO:0036503~ERAD pathway	6	1.77515	0.0134383	VCP, HSPA5, CANX, MAN1C1, HSP90B1, ECPAS	286	96	19478	4.25656	1	1	1
GOTERM_BP_DIRECT	GO:1990535~neuron projection maintenance	3	0.887574	0.0149612	ABCD2, MAP1A, ABCD1	286	13	19478	15.7165	1	1	1
GOTERM_BP_DIRECT	GO:0051918~negative regulation of fibrinolysis	3	0.887574	0.0149612	THBD, APOH, SERPINF2	286	13	19478	15.7165	1	1	1
GOTERM_BP_DIRECT	GO:0030194~positive regulation of blood coagulation	3	0.887574	0.0223642	F7, APOH, ST3GAL4	286	16	19478	12.7697	1	1	1
GOTERM_BP_DIRECT	GO:0007218~neuropeptide signaling pathway	6	1.77515	0.027053	TENM1, GLRA2, GAL, PENK, NPY1R, TAC1	286	115	19478	3.5533	1	1	1
GOTERM_BP_DIRECT	GO:0097401~synaptic vesicle lumen acidification	3	0.887574	0.0279741	ATP6AP1, ATP6AP2, ATP6V1C1	286	18	19478	11.3508	1	1	1
GOTERM_BP_DIRECT	GO:2001280~positive regulation of unsaturated fatty acid biosynthetic process	2	0.591716	0.0290504	ABCD2, ABCD1	286	2	19478	68.1049	1	1	1
GOTERM_BP_DIRECT	GO:0016339~calcium-dependent cell-cell adhesion via plasma membrane cell adhesion molecules	4	1.18343	0.0313241	SELL, CDH2, CDH1, PCDHB11	286	47	19478	5.79616	1	1	1
GOTERM_BP_DIRECT	GO:0006486~protein glycosylation	6	1.77515	0.0336971	EXT2, B4GAT1, FUT9, RPN1, ST3GAL4, ST6GALNAC4	286	122	19478	3.34942	1	1	1
GOTERM_BP_DIRECT	GO:0006888~endoplasmic reticulum to Golgi vesicle-mediated transport	6	1.77515	0.0336971	TRAPPC2, VCP, TMED10, TMED2, TRAPPC9, ERGIC1	286	122	19478	3.34942	1	1	1
GOTERM_BP_DIRECT	GO:0001503~ossification	5	1.47929	0.0374819	EXT2, PPARGC1B, GPM6B, DDR2, RUNX1	286	86	19478	3.95959	1	1	1
GOTERM_BP_DIRECT	GO:0016485~protein processing	5	1.47929	0.0388533	F7, PITRM1, CPD, LONP2, MMEL1	286	87	19478	3.91407	1	1	1
GOTERM_BP_DIRECT	GO:0070447~positive regulation of oligodendrocyte progenitor proliferation	2	0.591716	0.0432587	LYN, GJC2	286	3	19478	45.4033	1	1	1
GOTERM_BP_DIRECT	GO:0140455~cytoplasm protein quality control	2	0.591716	0.0432587	VCP, UBR4	286	3	19478	45.4033	1	1	1
GOTERM_BP_DIRECT	GO:0007031~peroxisome organization	3	0.887574	0.0441072	ABCD2, LONP2, ABCD1	286	23	19478	8.88325	1	1	1
GOTERM_BP_DIRECT	GO:0048208~COPII vesicle coating	3	0.887574	0.0441072	TRAPPC2, TMED10, TMED2	286	23	19478	8.88325	1	1	1
GOTERM_BP_DIRECT	GO:0006457~protein folding	7	2.07101	0.0446713	ERO1A, PDIA3, HSP90B2P, ST13, CANX, AHSA1, HSP90B1	286	176	19478	2.70872	1	1	1
GOTERM_BP_DIRECT	GO:0051260~protein homooligomerization	6	1.77515	0.0448117	GSDMD, KCNV1, KCND2, TMEM120A, KCTD12, ADCY8	286	132	19478	3.09568	1	1	1
GOTERM_BP_DIRECT	GO:0042733~embryonic digit morphogenesis	4	1.18343	0.048707	BPNT2, MEGF8, FREM2, TBX2	286	56	19478	4.86464	1	1	1
GOTERM_BP_DIRECT	GO:0099149~regulation of postsynaptic neurotransmitter receptor internalization	3	0.887574	0.0550717	ATAD1, EFNB2, SYT17	286	26	19478	7.85826	1	1	1
GOTERM_BP_DIRECT	GO:0034976~response to endoplasmic reticulum stress	5	1.47929	0.0558098	ERO1A, PDIA3, HSPA5, ATP2A2, HSP90B1	286	98	19478	3.47474	1	1	1
GOTERM_BP_DIRECT	GO:1902513~regulation of organelle transport along microtubule	2	0.591716	0.0572598	LAMP1, HAP1	286	4	19478	34.0524	1	1	1
GOTERM_BP_DIRECT	GO:0035437~maintenance of protein localization in endoplasmic reticulum	2	0.591716	0.0572598	HSPA5, KDELR2	286	4	19478	34.0524	1	1	1
GOTERM_BP_DIRECT	GO:0015910~long-chain fatty acid import into peroxisome	2	0.591716	0.0572598	ABCD2, ABCD1	286	4	19478	34.0524	1	1	1
GOTERM_BP_DIRECT	GO:0045964~positive regulation of dopamine metabolic process	2	0.591716	0.0572598	MAOB, HPRT1	286	4	19478	34.0524	1	1	1
GOTERM_BP_DIRECT	GO:0032967~positive regulation of collagen biosynthetic process	3	0.887574	0.0589181	SERPINF2, DDR2, RUNX1	286	27	19478	7.56721	1	1	1
GOTERM_BP_DIRECT	GO:0003148~outflow tract septum morphogenesis	3	0.887574	0.0589181	TBX20, ZFPM2, TBX2	286	27	19478	7.56721	1	1	1
GOTERM_BP_DIRECT	GO:0060271~cilium assembly	8	2.36686	0.0596363	ABLIM3, USP9X, DTNBP1, OCRL, PRICKLE1, CFAP410, IFT57, RPGR	286	237	19478	2.2989	1	1	1
GOTERM_BP_DIRECT	GO:0007596~blood coagulation	5	1.47929	0.0646404	THBD, F7, SERPINA1, PRRG1, DTNBP1	286	103	19478	3.30606	1	1	1
GOTERM_BP_DIRECT	GO:0006487~protein N-linked glycosylation	4	1.18343	0.0648491	EXT2, FUT9, RPN1, MAN1C1	286	63	19478	4.32412	1	1	1
GOTERM_BP_DIRECT	GO:0032094~response to food	3	0.887574	0.0668768	MC4R, CHRNA7, SLC25A25	286	29	19478	7.04533	1	1	1
GOTERM_BP_DIRECT	GO:0007631~feeding behavior	3	0.887574	0.0709824	MC4R, GAL, NPY1R	286	30	19478	6.81049	1	1	1
GOTERM_BP_DIRECT	GO:0110010~basolateral protein secretion	2	0.591716	0.0710567	AP1B1, AP1M2	286	5	19478	27.242	1	1	1
GOTERM_BP_DIRECT	GO:0051208~sequestering of calcium ion	2	0.591716	0.0710567	ATP7B, HSP90B1	286	5	19478	27.242	1	1	1
GOTERM_BP_DIRECT	GO:0043217~myelin maintenance	2	0.591716	0.0710567	ABCD2, ABCD1	286	5	19478	27.242	1	1	1
GOTERM_BP_DIRECT	GO:0031998~regulation of fatty acid beta-oxidation	2	0.591716	0.0710567	LONP2, ABCD1	286	5	19478	27.242	1	1	1
GOTERM_BP_DIRECT	GO:0099638~endosome to plasma membrane protein transport	2	0.591716	0.0710567	SCARB2, ATP6AP1	286	5	19478	27.242	1	1	1
GOTERM_BP_DIRECT	GO:0046718~symbiont entry into host cell	5	1.47929	0.0721992	SCARB2, EFNB2, LAMP1, HSPA1B, CTSB	286	107	19478	3.18247	1	1	1
GOTERM_BP_DIRECT	GO:0030199~collagen fibril organization	4	1.18343	0.0724279	ERO1A, LOX, SERPINF2, DDR2	286	66	19478	4.12757	1	1	1
GOTERM_BP_DIRECT	GO:0019886~antigen processing and presentation of exogenous peptide antigen via MHC class II	3	0.887574	0.0751678	HLA-DMA, HLA-DMB, CTSD	286	31	19478	6.5908	1	1	1
GOTERM_BP_DIRECT	GO:0072659~protein localization to plasma membrane	6	1.77515	0.0761487	PSMD10, CDH2, CDH1, TMED2, FGF13, HSP90B1	286	154	19478	2.65344	1	1	1
GOTERM_BP_DIRECT	GO:0019082~viral protein processing	3	0.887574	0.0794297	CANX, ST3GAL4, ST6GALNAC4	286	32	19478	6.38483	1	1	1
GOTERM_BP_DIRECT	GO:0060045~positive regulation of cardiac muscle cell proliferation	3	0.887574	0.0837651	TBX20, ZFPM2, TBX2	286	33	19478	6.19135	1	1	1
GOTERM_BP_DIRECT	GO:0061002~negative regulation of dendritic spine morphogenesis	2	0.591716	0.0846524	DTNBP1, NGEF	286	6	19478	22.7016	1	1	1
GOTERM_BP_DIRECT	GO:0048205~COPI coating of Golgi vesicle	2	0.591716	0.0846524	TMED10, TMED2	286	6	19478	22.7016	1	1	1
GOTERM_BP_DIRECT	GO:0006555~methionine metabolic process	2	0.591716	0.0846524	MSRA, SMS	286	6	19478	22.7016	1	1	1
GOTERM_BP_DIRECT	GO:0042760~very long-chain fatty acid catabolic process	2	0.591716	0.0846524	ABCD2, ABCD1	286	6	19478	22.7016	1	1	1
GOTERM_BP_DIRECT	GO:1900108~negative regulation of nodal signaling pathway	2	0.591716	0.0846524	NOMO1, NOMO2	286	6	19478	22.7016	1	1	1
GOTERM_BP_DIRECT	GO:0045879~negative regulation of smoothened signaling pathway	3	0.887574	0.088171	VCP, TMED2, MEGF8	286	34	19478	6.00926	1	1	1
GOTERM_BP_DIRECT	GO:0046034~ATP metabolic process	3	0.887574	0.088171	VCP, SLC25A25, HSPA1B	286	34	19478	6.00926	1	1	1
GOTERM_BP_DIRECT	GO:0099072~regulation of postsynaptic membrane neurotransmitter receptor levels	3	0.887574	0.088171	EFNB2, SLC9A6, CLPTM1	286	34	19478	6.00926	1	1	1
GOTERM_BP_DIRECT	GO:0001947~heart looping	4	1.18343	0.0886982	TBX20, TMED2, IFT57, TBX2	286	72	19478	3.78361	1	1	1
GOTERM_BP_DIRECT	GO:0006629~lipid metabolic process	8	2.36686	0.0901054	PC, FUT9, MGST3, RUBCNL, ACSL4, OCRL, ST6GALNAC4, PLD3	286	262	19478	2.07954	1	1	1
GOTERM_BP_DIRECT	GO:0008016~regulation of heart contraction	3	0.887574	0.097182	KCND2, HOPX, TBX2	286	36	19478	5.67541	1	1	1
GOTERM_BP_DIRECT	GO:0060078~regulation of postsynaptic membrane potential	3	0.887574	0.097182	KCND2, GRM1, GABRG1	286	36	19478	5.67541	1	1	1
GOTERM_BP_DIRECT	GO:0000271~polysaccharide biosynthetic process	2	0.591716	0.0980498	EXT2, FUT9	286	7	19478	19.4585	1	1	1
GOTERM_BP_DIRECT	GO:0099538~synaptic signaling via neuropeptide	2	0.591716	0.0980498	PENK, GRM1	286	7	19478	19.4585	1	1	1
GOTERM_BP_DIRECT	GO:1900121~negative regulation of receptor binding	2	0.591716	0.0980498	HFE, ATP2A2	286	7	19478	19.4585	1	1	1

## Sheet: DAVID_GO_CC_Down DEGs
Category	Term	Count	%	PValue	Genes	List Total	Pop Hits	Pop Total	Fold Enrichment	Bonferroni	Benjamini	FDR
GOTERM_CC_DIRECT	GO:0016020~membrane	133	39.3491	1.46382e-10	ERO1A, SCARB2, TMEM183A, HFE, NPIPB11, FAIM2, SERTM1, HS6ST3, GOLGA3, HTR7, STS, LAMP1, CDH1, LAMP2, NIPAL3, LONP2, NRCAM, SLC16A2, ICOSLG, NOMO1, IL13RA1, WLS, NOMO2, KCNH5, MMGT1, NPY1R, OCRL, ACSL4, SCAMP1, RNF128, SLC9A7, KDELR2, NSMF, NGEF, TMEM185A, TMED10, SLC45A1, PCDH10, CHRNA7, MGST3, IGSF1, RPN1, UBR4, TMTC1, PLD1, PLD3, PCDH17, HSP90B1, EFNB2, KCNV1, TMEM245, ST3GAL4, MLEC, SCAP, OTOF…	311	5415	20795	1.6423	5.62105e-08	5.62105e-08	5.19655e-08
GOTERM_CC_DIRECT	GO:0005783~endoplasmic reticulum	49	14.497	5.60807e-10	ERO1A, TENM1, SERPINA1, PIGP, ATP2A2, FAIM2, STS, TMED2, WLS, PDIA3, ELOVL4, SHISA5, AHSA1, ACSL4, ZDHHC15, DNAJC3, TMX4, RNF128, CANX, KDELR2, HAP1, ERGIC1, VCP, TMED10, MGST3, RPN1, ATP10D, TMTC1, HSP90B1, ECPAS, MAN1C1, SCAP, MLEC, SLC35A2, TRAPPC2, NDFIP2, HSPA5, TMEM120A, TMEM50B, DTNBP1, TRAPPC9, EXT2, ZDHHC9, TMCC3, TAB3, CPEB2, NUCB2, HSPA1B, GRINA	311	1213	20795	2.70106	2.1535e-07	1.07675e-07	9.95433e-08
GOTERM_CC_DIRECT	GO:0000139~Golgi membrane	36	10.6509	1.12038e-09	SCARB2, TMED10, FAIM2, PLD1, MANEA, PLD3, APOO, GOLGA3, ATP7B, FUT9, ST3GAL4, MAN1C1, TMED2, SCAP, OTOF, CHSY3, AP1M2, WLS, SLC35A2, NDFIP2, ATP6AP1, MMGT1, TMEM50B, ATP6AP2, AP1B1, ZDHHC15, EXT2, B4GAT1, ZDHHC9, SLC9A7, NUCB1, KDELR2, SERINC3, ST6GALNAC4, ERGIC1, GRINA	311	727	20795	3.31106	4.30228e-07	1.43409e-07	1.32579e-07
GOTERM_CC_DIRECT	GO:0005789~endoplasmic reticulum membrane	45	13.3136	2.20732e-08	ERO1A, PIGS, SCARB2, VCP, TMED10, MGST3, PIGP, RPN1, ATP10D, ATP2A2, FMN1, PLD1, PLD3, HSP90B1, APOO, STS, TMED2, SCAP, MLEC, OTOF, ABCD1, NOMO1, WLS, NOMO2, SLC35A2, ELOVL4, ATP6AP1, HSPA5, MMGT1, LRBA, TMEM50B, ATP6AP2, DTNBP1, SHISA5, ACSL4, SGPP1, EXT2, TMX4, CLCN4, ZDHHC9, SLC9A6, CANX, TMCC3, KDELR2, ERGIC1	311	1186	20795	2.53703	8.47607e-06	2.11903e-06	1.959e-06
GOTERM_CC_DIRECT	GO:0070062~extracellular exosome	65	19.2308	2.3137e-07	SCARB2, SERPINA1, SYAP1, SERPINA5, EFEMP1, ALCAM, LAMP1, ALDH2, CDH1, LAMP2, EDIL3, CTSD, ICOSLG, WLS, CTSB, DSP, PDIA3, ATP6AP1, ATP6AP2, SERPINF2, AHSA1, ACSL4, TMC5, RAP2C, DNAJC3, DDAH1, RHOJ, CANX, SMS, HPRT1, FREM2, VCP, PLD3, HSP90B1, TTR, APOH, MAN1C1, SIAE, ATP6V1C1, ATP6V1C2, PRPH, LYN, GK, HSPA5, ST13, TM9SF2, NUDT9, MSRA, GRHPR, BST1, EXT2, EIF2S3, B4GAT1, MAN2B2, MYO5B, CPD, SERPINI2…	311	2242	20795	1.93855	8.8842e-05	1.77692e-05	1.64272e-05
GOTERM_CC_DIRECT	GO:0005765~lysosomal membrane	22	6.50888	7.23783e-07	LYN, SCARB2, ATP6AP1, LRBA, ATP6AP2, TFE3, AP1B1, TMEM192, PLD1, PLD3, HLA-DMA, HLA-DMB, CLCN4, LAMP1, LAMP2, UBA1, CTSD, ABCD1, TMEM9B, AP1M2, ATP6V1C1, ATP6V1C2	311	401	20795	3.6684	0.000277894	4.31984e-05	3.9936e-05
GOTERM_CC_DIRECT	GO:0005794~Golgi apparatus	40	11.8343	7.87471e-07	TENM1, SERPINA1, TMED10, SYAP1, FAIM2, PLD1, MANEA, RPGR, HS6ST3, GOLGA3, ATP7B, STS, FUT9, CDH1, VPS53, TMED2, BPNT2, SCAP, IFT57, WLS, LYN, SLC35A2, NDFIP2, SLC35E1, MMGT1, LRBA, AP1B1, TRAPPC9, CFAP410, ZDHHC15, TM9SF2, EXT2, CLCN4, TBC1D4, B4GAT1, RNF128, ZDHHC9, NUCB1, NUCB2, GRINA	311	1122	20795	2.38378	0.000302343	4.31984e-05	3.9936e-05
GOTERM_CC_DIRECT	GO:0010008~endosome membrane	16	4.73373	3.54742e-05	SCARB2, ATP6AP1, PRAF2, ATP6AP2, DTNBP1, GPR61, TM9SF2, HLA-DMA, HLA-DMB, CLCN4, LAMP1, VPS53, LAMP2, TAB3, UBA1, CTSD	311	292	20795	3.66383	0.01353	0.00168231	0.00155526
GOTERM_CC_DIRECT	GO:0043005~neuron projection	17	5.02959	3.94291e-05	PSMD10, TENM1, CHRNA7, NPY1R, DTNBP1, OCRL, GABRG1, GLRA2, CDH2, MAP1A, BAALC, NRCAM, NSMF, NCAM2, FGF13, CPEB2, CDK16	311	330	20795	3.44456	0.015027	0.00168231	0.00155526
GOTERM_CC_DIRECT	GO:0005793~endoplasmic reticulum-Golgi intermediate compartment	8	2.36686	0.000191534	TRAPPC2, TMED10, HSPA5, NUCB1, TMED2, ERGIC1, NUCB2, ECPAS	311	80	20795	6.6865	0.0709158	0.00735489	0.00679944
GOTERM_CC_DIRECT	GO:0030425~dendrite	19	5.6213	0.000231208	ERO1A, TMEM185A, NLGN4X, MAOB, KCNK9, CHRNA7, SYAP1, ADCY8, GRM1, EFNB2, HTR7, ALCAM, SLC9A6, MAP1A, PENK, NSMF, HAP1, FGF13, CPEB2	311	465	20795	2.73212	0.084966	0.00807126	0.00746171
GOTERM_CC_DIRECT	GO:0005764~lysosome	15	4.43787	0.000323347	SCARB2, ATP6AP2, TMEM192, OCRL, GALC, STS, LAMP1, MAN2B2, LAMP2, IDS, HAP1, SIAE, CTSD, RAB9B, CTSB	311	318	20795	3.15401	0.116784	0.00980833	0.0090676
GOTERM_CC_DIRECT	GO:0043231~intracellular membrane-bounded organelle	31	9.1716	0.000332053	ERO1A, VCP, SERPINA1, MGST3, SERTM1, HLA-DMA, GLRA2, STS, HLA-DMB, TMEM65, VPS53, LAMP2, TMED2, DLAT, AP1M2, ICOSLG, LYN, TRAPPC2, NDFIP2, HSPA5, AP1B1, CFAP410, RUNX1, MSRA, CLCN4, SLC9A6, SLC9A7, RUBCNL, ERGIC1, NUCB2, DGKH	311	1022	20795	2.02819	0.119733	0.00980833	0.0090676
GOTERM_CC_DIRECT	GO:0045211~postsynaptic membrane	12	3.5503	0.000386877	ATAD1, GLRA2, KCND2, PCDH10, CHRNA7, SYAP1, ATP6AP2, DTNBP1, FAIM2, KCTD12, PCDH17, GABRG1	311	214	20795	3.74944	0.138077	0.0106115	0.00981009
GOTERM_CC_DIRECT	GO:0098978~glutamatergic synapse	21	6.21302	0.000565864	ATAD1, LYN, RNF10, VCP, NLGN4X, KCND2, PCDH10, PRAF2, PRUNE2, DTNBP1, PPP2R2A, PRICKLE1, ADCY8, PCDH17, GRM1, SYT17, EFNB2, ABLIM3, SLC9A6, CDH1, NRCAM	311	588	20795	2.38803	0.195354	0.0144861	0.0133921
GOTERM_CC_DIRECT	GO:0042470~melanosome	8	2.36686	0.000843187	PDIA3, TMED10, LAMP1, HSPA5, RPN1, CTSD, HSP90B1, CTSB	311	102	20795	5.24431	0.276692	0.0202365	0.0187082
GOTERM_CC_DIRECT	GO:0032588~trans-Golgi network membrane	8	2.36686	0.00145842	HTR7, ATP7B, FUT9, VPS53, AP1B1, BPNT2, SCAMP1, AP1M2	311	112	20795	4.77607	0.429042	0.032943	0.0304551
GOTERM_CC_DIRECT	GO:0099634~postsynaptic specialization membrane	5	1.47929	0.00176185	GLRA2, NLGN4X, KCND2, CDH2, CHRNA7	311	35	20795	9.55214	0.491936	0.0375861	0.0347476
GOTERM_CC_DIRECT	GO:0005802~trans-Golgi network	10	2.95858	0.00188897	ATP7B, FUT9, SLC9A7, CDH1, LAMP2, OCRL, TRAPPC9, SCAMP1, SYT17, WLS	311	185	20795	3.61432	0.516184	0.0381771	0.0352939
GOTERM_CC_DIRECT	GO:0012505~endomembrane system	14	4.14201	0.00234872	GSDMD, HFE, AP1B1, PRICKLE1, PLD1, RAP2C, KCNV1, TMX4, CLPTM1, BPNT2, TMCC3, AP1M2, NUCB2, WLS	311	349	20795	2.68226	0.594636	0.0450954	0.0416898
GOTERM_CC_DIRECT	GO:0031902~late endosome membrane	9	2.66272	0.00250559	SCARB2, HLA-DMA, HLA-DMB, CLCN4, LAMP1, SLC9A6, LAMP2, PLD1, PLD3	311	157	20795	3.83302	0.618389	0.0458164	0.0423563
GOTERM_CC_DIRECT	GO:0030134~COPII-coated ER to Golgi transport vesicle	5	1.47929	0.00290106	SERPINA1, TMED10, TMED2, ERGIC1, ECPAS	311	40	20795	8.35812	0.67229	0.0506368	0.0468126
GOTERM_CC_DIRECT	GO:0005788~endoplasmic reticulum lumen	13	3.84615	0.00310323	PDIA3, ERO1A, SERPINA1, HSPA5, SHISA5, HSP90B1, DNAJC3, F7, STS, CDH2, CANX, PENK, NUCB1	311	318	20795	2.73347	0.696839	0.0518104	0.0478977
GOTERM_CC_DIRECT	GO:0043202~lysosomal lumen	7	2.07101	0.0034956	GALC, SCARB2, MAN2B2, LAMP2, IDS, CTSD, PLD3	311	98	20795	4.77607	0.739372	0.0559296	0.0517057
GOTERM_CC_DIRECT	GO:0014704~intercalated disc	5	1.47929	0.00562854	DSP, TMEM65, CDH2, ATP2A2, FGF13	311	48	20795	6.9651	0.885533	0.0864544	0.0799253
GOTERM_CC_DIRECT	GO:0005886~plasma membrane	104	30.7692	0.00782907	SCARB2, HFE, GPR61, TBC1D3D, HTR7, STS, ALCAM, LAMP1, CDH2, CDH1, LAMP2, PLS3, NRCAM, SLC16A2, ICOSLG, IL13RA1, WLS, KCNH5, MMGT1, NPY1R, OCRL, ACSL4, SCAMP1, SYTL5, CFAP410, GABRG1, SLC9A6, SLC9A7, NSMF, FREM2, DGKH, PSMD10, TMED10, PCDH10, CHRNA7, UBR4, CD99L2, PCDH19, PLD1, PCDH17, EFNB2, KCNV1, PENK, MLEC, GPM6B, ATP6V1C1, PRPH, GSDMD, LYN, HSPA5, TMEM120A, LRBA, TMEM50B, MSRA, BST1, SELL, CP…	311	5597	20795	1.24244	0.95111	0.115629	0.106897
GOTERM_CC_DIRECT	GO:0033116~endoplasmic reticulum-Golgi intermediate compartment membrane	6	1.77515	0.00843865	SERPINA1, TMED10, ATP6AP1, ZDHHC9, TMED2, ERGIC1	311	84	20795	4.77607	0.961388	0.120005	0.110942
GOTERM_CC_DIRECT	GO:0030057~desmosome	4	1.18343	0.00899972	DSP, CDH2, CDH1, UBA1	311	29	20795	9.22275	0.968931	0.120005	0.110942
GOTERM_CC_DIRECT	GO:0048471~perinuclear region of cytoplasm	21	6.21302	0.00906285	LYN, TRAPPC2, TENM1, NDFIP2, VCP, HFE, SYAP1, TMEM192, PLD1, HSP90B1, ATP7B, RNF128, LAMP1, CDH1, VPS53, LAMP2, SERINC3, CPEB2, ABCD1, HSPA1B, CTSB	311	750	20795	1.87222	0.969682	0.120005	0.110942
GOTERM_CC_DIRECT	GO:0005770~late endosome	8	2.36686	0.0106327	ATP7B, RNF128, LAMP1, SLC9A6, LAMP2, TMEM192, RAB9B, ECPAS	311	161	20795	3.32248	0.983507	0.134176	0.124043
GOTERM_CC_DIRECT	GO:0097729~9+2 motile cilium	4	1.18343	0.0108319	RSPH3, DNAH11, DNAH10, AK8	311	31	20795	8.62774	0.984735	0.134176	0.124043
GOTERM_CC_DIRECT	GO:0030665~clathrin-coated vesicle membrane	4	1.18343	0.0128642	ATP6AP1, ATP6AP2, ADCY8, ATP6V1C1	311	33	20795	8.10484	0.99307	0.151163	0.139747
GOTERM_CC_DIRECT	GO:0101003~ficolin-1-rich granule membrane	5	1.47929	0.0129906	DSP, LAMP1, LAMP2, ATP6AP2, UBR4	311	61	20795	5.48073	0.993403	0.151163	0.139747
GOTERM_CC_DIRECT	GO:0062023~collagen-containing extracellular matrix	13	3.84615	0.0137941	SERPINA1, SERPINF2, HSP90B1, SERPINA5, F7, EFEMP1, CDH2, LOX, APOH, EDIL3, CTSD, FREM2, CTSB	311	387	20795	2.24611	0.995174	0.155792	0.144026
GOTERM_CC_DIRECT	GO:0030426~growth cone	7	2.07101	0.016388	USP9X, SYAP1, DTNBP1, HAP1, FGF13, CPEB2, NGEF	311	136	20795	3.44158	0.998245	0.1798	0.166221
GOTERM_CC_DIRECT	GO:0005778~peroxisomal membrane	5	1.47929	0.0187061	ATAD1, ABCD2, MAVS, ACSL4, ABCD1	311	68	20795	4.91654	0.999291	0.19551	0.180745
GOTERM_CC_DIRECT	GO:0044853~plasma membrane raft	4	1.18343	0.0188382	KCND2, CDH2, CHRNA7, ADCY8	311	38	20795	7.03842	0.999326	0.19551	0.180745
GOTERM_CC_DIRECT	GO:0009897~external side of plasma membrane	13	3.84615	0.0217124	HFE, CHRNA7, ATP6AP2, SERPINA5, THBD, ALCAM, SELL, LAMP1, CLPTM1, NRCAM, ICOSLG, CTSB, IL13RA1	311	413	20795	2.10471	0.999782	0.21941	0.20284
GOTERM_CC_DIRECT	GO:0098982~GABA-ergic synapse	6	1.77515	0.0228996	GLRA2, NLGN4X, KCND2, PRAF2, CLPTM1, PCDH17	311	108	20795	3.71472	0.999863	0.225473	0.208446
GOTERM_CC_DIRECT	GO:0042734~presynaptic membrane	7	2.07101	0.0244428	EFNB2, CHRNA7, SYAP1, OTOF, KCTD12, ADCY8, PCDH17	311	149	20795	3.14131	0.999925	0.234651	0.21693
GOTERM_CC_DIRECT	GO:0055038~recycling endosome membrane	6	1.77515	0.0309482	RAP2C, PDIA3, CLCN4, SLC9A6, SLC9A7, SCAMP1	311	117	20795	3.42897	0.999994	0.289856	0.267966
GOTERM_CC_DIRECT	GO:0042589~zymogen granule membrane	3	0.887574	0.0352702	TMED10, TMED2, SCAMP1	311	20	20795	10.0297	0.999999	0.32247	0.298117
GOTERM_CC_DIRECT	GO:0005739~mitochondrion	36	10.6509	0.037775	MAOB, PRORP, MGST3, APOO, ATP7B, TMEM65, HINT3, ALDH2, PITRM1, CA5B, OXCT1, DGLUCY, UQCRFS1, PDK3, DLAT, UQCRFS1P1, PPARGC1B, SLC25A25, ATAD1, NDFIP2, GK, HSPA5, ACSL4, CFAP410, NUDT9, MSRA, GRHPR, MAVS, PC, POLR3A, CXORF38, UBA1, SLC25A53, HAP1, HSPA1B, SLC25A14	311	1721	20795	1.39869	1	0.33734	0.311863
GOTERM_CC_DIRECT	GO:1904813~ficolin-1-rich granule lumen	6	1.77515	0.0405772	GSDMD, VCP, SERPINA1, CTSD, HSPA1B, CTSB	311	126	20795	3.18405	1	0.346259	0.320109
GOTERM_CC_DIRECT	GO:0008021~synaptic vesicle	6	1.77515	0.0405772	CLCN4, KCNK9, LAMP1, AP1B1, HAP1, CDK16	311	126	20795	3.18405	1	0.346259	0.320109
GOTERM_CC_DIRECT	GO:0030424~axon	11	3.25444	0.0430579	ALCAM, MAP1A, SYAP1, ATP6AP2, DTNBP1, NRCAM, NCAM2, ADCY8, FGF13, TAC1, PRPH	311	358	20795	2.05451	1	0.35944	0.332295
GOTERM_CC_DIRECT	GO:0035579~specific granule membrane	5	1.47929	0.0472427	BST1, UBR4, MLEC, SCAMP1, PLD1	311	91	20795	3.6739	1	0.385983	0.356833
GOTERM_CC_DIRECT	GO:0030672~synaptic vesicle membrane	6	1.77515	0.0518378	ATP6AP1, ATP6AP2, DTNBP1, OTOF, SCAMP1, ATP6V1C1	311	135	20795	2.97178	1	0.414702	0.383383
GOTERM_CC_DIRECT	GO:0000421~autophagosome membrane	4	1.18343	0.0532531	LAMP1, LAMP2, ATP6AP2, RUBCNL	311	57	20795	4.69228	1	0.41733	0.385813
GOTERM_CC_DIRECT	GO:0032580~Golgi cisterna membrane	5	1.47929	0.0572337	GOLGA3, FUT9, ST3GAL4, TMED2, CHSY3	311	97	20795	3.44665	1	0.43608	0.403147
GOTERM_CC_DIRECT	GO:0000502~proteasome complex	4	1.18343	0.0579169	PSMD10, VCP, PRICKLE1, ECPAS	311	59	20795	4.53322	1	0.43608	0.403147
GOTERM_CC_DIRECT	GO:0055037~recycling endosome	6	1.77515	0.0602622	CLCN4, SLC9A6, SLC9A7, HFE, MYO5B, VPS53	311	141	20795	2.84532	1	0.445014	0.411406
GOTERM_CC_DIRECT	GO:0005912~adherens junction	7	2.07101	0.0630242	LYN, DSP, EFNB2, CDH2, CDH1, FMN1, CD99L2	311	188	20795	2.48965	1	0.456628	0.422143
GOTERM_CC_DIRECT	GO:0098685~Schaffer collateral - CA1 synapse	5	1.47929	0.0644745	EFNB2, SLC9A6, DTNBP1, ADCY8, GRM1	311	101	20795	3.31015	1	0.458485	0.42386
GOTERM_CC_DIRECT	GO:0005850~eukaryotic translation initiation factor 2 complex	2	0.591716	0.0723545	EIF2S3B, EIF2S3	311	5	20795	26.746	1	0.488599	0.4517
GOTERM_CC_DIRECT	GO:0016469~proton-transporting two-sector ATPase complex	2	0.591716	0.0723545	ATP6AP1, ATP6V1C1	311	5	20795	26.746	1	0.488599	0.4517
GOTERM_CC_DIRECT	GO:0005759~mitochondrial matrix	12	3.5503	0.0725265	NUDT9, PC, PITRM1, CA5B, ALDH2, OXCT1, PRORP, DGLUCY, PABPC5, UQCRFS1, PDK3, DLAT	311	447	20795	1.79503	1	0.488599	0.4517
GOTERM_CC_DIRECT	GO:0033180~proton-transporting V-type ATPase, V1 domain	2	0.591716	0.0861866	ATP6V1C1, ATP6V1C2	311	6	20795	22.2883	1	0.570615	0.527521
GOTERM_CC_DIRECT	GO:0005768~endosome	9	2.66272	0.0903034	TM9SF2, STS, CDH1, UBR4, TMEM192, GPR61, PLD1, DGKH, JAK1	311	308	20795	1.95385	1	0.57439	0.531012
GOTERM_CC_DIRECT	GO:0009898~cytoplasmic side of plasma membrane	5	1.47929	0.0911017	LYN, CDH1, SYAP1, JAK1, CDK16	311	114	20795	2.93267	1	0.57439	0.531012
GOTERM_CC_DIRECT	GO:0043204~perikaryon	6	1.77515	0.091732	GJC2, KCND2, SYAP1, PENK, NSMF, PRPH	311	160	20795	2.50744	1	0.57439	0.531012
GOTERM_CC_DIRECT	GO:0014069~postsynaptic density	8	2.36686	0.0928321	CDH2, DTNBP1, BAALC, NSMF, PRICKLE1, ADCY8, CPEB2, ZDHHC15	311	257	20795	2.0814	1	0.57439	0.531012
GOTERM_CC_DIRECT	GO:0070821~tertiary granule membrane	4	1.18343	0.0955283	RAP2C, ATP6AP2, UBR4, PLD1	311	73	20795	3.66383	1	0.57439	0.531012
GOTERM_CC_DIRECT	GO:0031901~early endosome membrane	7	2.07101	0.0967077	CLCN4, SLC9A6, MMGT1, OCRL, TMEM9B, PLD3, WLS	311	211	20795	2.21827	1	0.57439	0.531012
GOTERM_CC_DIRECT	GO:0045202~synapse	13	3.84615	0.0995611	NLGN4X, CHRNA7, SYAP1, PCDHB11, GABRG1, RPS6KA3, GLRA2, HTR7, PTCHD1, MAP1A, NSMF, TAC1, CPEB2	311	529	20795	1.64318	1	0.57439	0.531012
GOTERM_CC_DIRECT	GO:0030137~COPI-coated vesicle	2	0.591716	0.0998131	TMED10, TMED2	311	7	20795	19.1043	1	0.57439	0.531012

## Sheet: DAVID_GO_MF_Down DEGs
Category	Term	Count	%	PValue	Genes	List Total	Pop Hits	Pop Total	Fold Enrichment	Bonferroni	Benjamini	FDR
GOTERM_MF_DIRECT	GO:0005509~calcium ion binding	32	9.46746	9.7032e-07	PCDH10, ATP2A2, PCDH19, PCDH17, HSP90B1, THBD, FSTL5, EFEMP1, CDH2, CDH1, PRRG1, REPS2, MAN1C1, IDS, OTOF, PLS3, EDIL3, SLC25A25, PLA2G12A, EGFL6, HSPA5, PCDHB11, RUNX1, PCDHGA9, SMOC2, F7, SELL, CANX, NUCB1, MEGF8, NUCB2, PCDHB7	308	739	19253	2.70678	0.000577174	0.00057734	0.00057734
GOTERM_MF_DIRECT	GO:0008200~ion channel inhibitor activity	4	1.18343	0.00101984	KCNV1, LAMP1, CHRNA7, LAMP2	308	13	19253	19.2338	0.455079	0.303402	0.303402
GOTERM_MF_DIRECT	GO:0044325~transmembrane transporter binding	8	2.36686	0.00841409	LYN, PSMD10, TRAPPC2, KCNH5, ATP2A2, HAP1, FGF13, GRINA	308	144	19253	3.47276	0.993445	1	1
GOTERM_MF_DIRECT	GO:0016887~ATP hydrolysis activity	15	4.43787	0.00985998	ATAD1, ABCD2, VCP, DNAH11, DNAH10, HSPA5, ATP10D, ATP2A2, HSP90B1, HSP90B2P, ATP7B, LONP2, PMS2, ABCD1, HSPA1B	308	432	19253	2.17048	0.997249	1	1
GOTERM_MF_DIRECT	GO:0051082~unfolded protein binding	7	2.07101	0.017415	HSP90B2P, HSPA5, CANX, AHSA1, SCAP, HSPA1B, HSP90B1	308	129	19253	3.392	0.999971	1	1
GOTERM_MF_DIRECT	GO:0005515~protein binding	236	69.8225	0.0183793	TMEM183A, PPP2R2A, RCBTB1, RCBTB2, RPS6KA3, GOLGA3, ALCAM, HTR7, NIPAL3, PDK3, LONP2, ICOSLG, MAGEA4, WLS, FBXO9, TSPYL2, SERPINF2, AP1B1, ATG10, LDOC1, SCAMP1, SYTL5, GABRG1, RUNX1, RNF128, MAP1A, RUBCNL, CCDC86, NSMF, KCTD12, HPRT1, ZFPM2, FREM2, NGEF, TMEM185A, BEX3, BEX2, MAOB, MGST3, IGSF1, RPN1, CD99L2, TMTC1, PCDH17, APOO, APOH, PENK, MLEC, SCAP, ATP6V1C1, GPM6B, ATP6V1C2, GSDMD, LYN, ZRSR…	308	13690	19253	1.0776	0.999984	1	1
GOTERM_MF_DIRECT	GO:0004197~cysteine-type endopeptidase activity	5	1.47929	0.0221602	PDIA3, USP9X, USP11, CTSD, CTSB	308	67	19253	4.66491	0.999998	1	1
GOTERM_MF_DIRECT	GO:0140662~ATP-dependent protein folding chaperone	4	1.18343	0.0309951	HSP90B2P, HSPA5, HSPA1B, HSP90B1	308	43	19253	5.81486	1	1	1
GOTERM_MF_DIRECT	GO:0044183~protein folding chaperone	4	1.18343	0.0707463	HSPA5, AHSA1, HSPA1B, HSP90B1	308	60	19253	4.16732	1	1	1
GOTERM_MF_DIRECT	GO:0004185~serine-type carboxypeptidase activity	2	0.591716	0.0772332	CPD, CPVL	308	5	19253	25.0039	1	1	1
GOTERM_MF_DIRECT	GO:0043208~glycosphingolipid binding	2	0.591716	0.0772332	LYN, SELL	308	5	19253	25.0039	1	1	1
GOTERM_MF_DIRECT	GO:0004630~phospholipase D activity	2	0.591716	0.0772332	PLD1, PLD3	308	5	19253	25.0039	1	1	1
GOTERM_MF_DIRECT	GO:0051087~protein-folding chaperone binding	5	1.47929	0.0896229	SCARB2, DNAJC3, HSPA5, AHSA1, SUGT1	308	106	19253	2.94857	1	1	1
GOTERM_MF_DIRECT	GO:0030628~pre-mRNA 3'-splice site binding	2	0.591716	0.0919511	ZRSR2, ZRSR2P1	308	6	19253	20.8366	1	1	1
GOTERM_MF_DIRECT	GO:0015297~antiporter activity	4	1.18343	0.0946419	SLC35A2, CLCN4, SLC35E1, SLC25A25	308	68	19253	3.67704	1	1	1

## Sheet: DAVID_Reactome_Down DEGs
Supplementary Table S2: Pathway term analysis results of the DEGs from FUS mutant versus FUS WT (Down DEGs) iPSC-derived MNs (Study 1-5) using DAVID database
Category	Term	Count	%	PValue	Genes	List Total	Pop Hits	Pop Total	Fold Enrichment	Bonferroni	Benjamini	FDR
REACTOME_PATHWAY	R-HSA-6798695~Neutrophil degranulation	20	5.91716	0.000623954	DSP, GSDMD, VCP, SERPINA1, ATP6AP2, UBR4, SCAMP1, PLD1, RAP2C, DNAJC3, BST1, TTR, SELL, LAMP1, LAMP2, MLEC, CTSD, HSPA1B, RAB9B, CTSB	195	490	11494	2.40586	0.391539	0.374361	0.374361
REACTOME_PATHWAY	R-HSA-446203~Asparagine N-linked glycosylation	15	4.43787	0.000940605	PDIA3, TRAPPC2, VCP, SERPINA1, TMED10, RPN1, TRAPPC9, MANEA, CANX, MAN1C1, ST3GAL4, MLEC, TMED2, KDELR2, ST6GALNAC4	195	316	11494	2.79796	0.527196	0.374361	0.374361
REACTOME_PATHWAY	R-HSA-9694548~Maturation of spike protein	5	1.47929	0.00370843	ZDHHC9, CANX, RPN1, ST3GAL4, ST6GALNAC4	195	38	11494	7.75574	0.948046	0.923905	0.923905
REACTOME_PATHWAY	R-HSA-597592~Post-translational protein modification	40	11.8343	0.00515762	PSMD10, PIGS, OTUD5, VCP, SERPINA1, TMED10, USP11, PIGP, RPN1, MANEA, B3GNTL1, HSP90B1, STS, CDH2, PENK, ST3GAL4, MAN1C1, TMED2, MLEC, DLAT, MUC15, FBXO9, PDIA3, TRAPPC2, USP9X, SHISA5, TRAPPC9, DNAJC3, F7, BST1, MAVS, B4GAT1, RNF128, CANX, NUCB1, KDELR2, UBA1, ST6GALNAC4, RAB9B, CUL4B	195	1532	11494	1.539	0.983692	0.923905	0.923905
REACTOME_PATHWAY	R-HSA-168249~Innate Immune System	32	9.46746	0.00580342	OTUD5, VCP, SERPINA1, UBR4, PLD1, PLD3, HSP90B1, RPS6KA3, TTR, LAMP1, LAMP2, MLEC, MUC15, CTSD, ATP6V1C1, ATP6V1C2, CTSB, LYN, DSP, GSDMD, ATP6AP2, SCAMP1, RAP2C, DNAJC3, BST1, MAVS, POLR3A, SELL, TAB3, SUGT1, RAB9B, HSPA1B	195	1150	11494	1.64017	0.990274	0.923905	0.923905
REACTOME_PATHWAY	R-HSA-8957275~Post-translational protein phosphorylation	7	2.07101	0.0107588	DNAJC3, SERPINA1, CDH2, PENK, SHISA5, NUCB1, HSP90B1	195	110	11494	3.75096	0.999818	1	1
REACTOME_PATHWAY	R-HSA-382551~Transport of small molecules	22	6.50888	0.0117316	SLC35A2, ABCD2, VCP, ATP6AP1, MMGT1, HFE, TSC22D3, ATP10D, ATP2A2, ADCY8, RUNX1, EIF2S3, ATP7B, CLCN4, SLC9A6, SLC9A7, MYO5B, NIPAL3, SLC16A2, ABCD1, ATP6V1C1, ATP6V1C2	195	731	11494	1.77395	0.999917	1	1
REACTOME_PATHWAY	R-HSA-77387~Insulin receptor recycling	4	1.18343	0.0137504	ATP6AP1, CTSD, ATP6V1C1, ATP6V1C2	195	30	11494	7.85915	0.999984	1	1
REACTOME_PATHWAY	R-HSA-917977~Transferrin endocytosis and recycling	4	1.18343	0.015038	ATP6AP1, HFE, ATP6V1C1, ATP6V1C2	195	31	11494	7.60562	0.999994	1	1
REACTOME_PATHWAY	R-HSA-432722~Golgi Associated Vesicle Biogenesis	5	1.47929	0.0154977	CPD, AP1B1, DTNBP1, OCRL, AP1M2	195	57	11494	5.17049	0.999996	1	1
REACTOME_PATHWAY	R-HSA-9694635~Translation of Structural Proteins	5	1.47929	0.0164317	ZDHHC9, CANX, RPN1, ST3GAL4, ST6GALNAC4	195	58	11494	5.08134	0.999998	1	1
REACTOME_PATHWAY	R-HSA-9926550~Regulation of MITF-M-dependent genes involved in extracellular matrix, focal adhesion and epithelial-to-mesenchymal transition	3	0.887574	0.016736	CDH2, CDH1, EDIL3	195	12	11494	14.7359	0.999999	1	1
REACTOME_PATHWAY	R-HSA-948021~Transport to the Golgi and subsequent modification	9	2.66272	0.0172698	TRAPPC2, SERPINA1, TMED10, ST3GAL4, MAN1C1, TMED2, KDELR2, TRAPPC9, MANEA	195	194	11494	2.7345	0.999999	1	1
REACTOME_PATHWAY	R-HSA-381426~Regulation of Insulin-like Growth Factor (IGF) transport and uptake by Insulin-like Growth Factor Binding Proteins (IGFBPs)	7	2.07101	0.0205758	DNAJC3, SERPINA1, CDH2, PENK, SHISA5, NUCB1, HSP90B1	195	127	11494	3.24886	1	1	1
REACTOME_PATHWAY	R-HSA-532668~N-glycan trimming in the ER and Calnexin/Calreticulin cycle	4	1.18343	0.0224691	PDIA3, VCP, CANX, MLEC	195	36	11494	6.54929	1	1	1
REACTOME_PATHWAY	R-HSA-2132295~MHC class II antigen presentation	7	2.07101	0.0243428	HLA-DMA, HLA-DMB, CANX, AP1B1, CTSD, AP1M2, CTSB	195	132	11494	3.1258	1	1	1
REACTOME_PATHWAY	R-HSA-5689896~Ovarian tumor domain proteases	4	1.18343	0.0277267	OTUD5, MAVS, VCP, RNF128	195	39	11494	6.0455	1	1	1
REACTOME_PATHWAY	R-HSA-9772573~Late SARS-CoV-2 Infection Events	5	1.47929	0.0318284	ZDHHC9, CANX, RPN1, ST3GAL4, ST6GALNAC4	195	71	11494	4.15096	1	1	1
REACTOME_PATHWAY	R-HSA-204005~COPII-mediated vesicle transport	5	1.47929	0.0318284	TRAPPC2, SERPINA1, TMED10, TMED2, TRAPPC9	195	71	11494	4.15096	1	1	1
REACTOME_PATHWAY	R-HSA-392499~Metabolism of proteins	48	14.2012	0.03257	PSMD10, PIGS, OTUD5, VCP, SERPINA1, TMED10, USP11, PIGP, RPN1, MANEA, B3GNTL1, HSP90B1, STS, TTR, ALDH2, CDH2, OXCT1, PENK, ST3GAL4, MAN1C1, TMED2, MLEC, LONP2, DLAT, MUC15, CTSD, FBXO9, PDIA3, TRAPPC2, USP9X, ATP6AP2, SHISA5, TRAPPC9, DNAJC3, MSRA, F7, BST1, MAVS, EIF2S3, B4GAT1, RNF128, CANX, NUCB1, KDELR2, UBA1, ST6GALNAC4, RAB9B, CUL4B	195	2153	11494	1.31412	1	1	1
REACTOME_PATHWAY	R-HSA-199992~trans-Golgi Network Vesicle Budding	5	1.47929	0.03627	CPD, AP1B1, DTNBP1, OCRL, AP1M2	195	74	11494	3.98267	1	1	1
REACTOME_PATHWAY	R-HSA-983712~Ion channel transport	8	2.36686	0.0393796	ATP7B, CLCN4, ATP6AP1, TSC22D3, ATP10D, ATP2A2, ATP6V1C1, ATP6V1C2	195	187	11494	2.52165	1	1	1
REACTOME_PATHWAY	R-HSA-9603798~Class I peroxisomal membrane protein import	3	0.887574	0.0441233	ATAD1, ABCD2, ABCD1	195	20	11494	8.84154	1	1	1
REACTOME_PATHWAY	R-HSA-199991~Membrane Trafficking	18	5.32544	0.0470366	SCARB2, TRAPPC2, SERPINA1, TMED10, AP1B1, DTNBP1, OCRL, TRAPPC9, GJC2, TBC1D4, VPS53, CPD, REPS2, MAN1C1, TMED2, KDELR2, AP1M2, RAB9B	195	648	11494	1.63732	1	1	1
REACTOME_PATHWAY	R-HSA-9730414~MITF-M-regulated melanocyte development	7	2.07101	0.0475287	MC4R, CDH2, CDH1, TFE3, EDIL3, ATP6V1C1, TBX2	195	155	11494	2.66197	1	1	1
REACTOME_PATHWAY	R-HSA-1912420~Pre-NOTCH Processing in Golgi	3	0.887574	0.0482381	ST3GAL4, ATP2A2, TMED2	195	21	11494	8.42051	1	1	1
REACTOME_PATHWAY	R-HSA-9609507~Protein localization	7	2.07101	0.0623725	ATAD1, ABCD2, PITRM1, USP9X, OTOF, LONP2, ABCD1	195	166	11494	2.48557	1	1	1
REACTOME_PATHWAY	R-HSA-71387~Metabolism of carbohydrates	10	2.95858	0.0650614	EXT2, PC, B4GAT1, FUT9, MAN2B2, ST3GAL4, IDS, CHSY3, GYG2, HS6ST3	195	297	11494	1.98463	1	1	1
REACTOME_PATHWAY	R-HSA-1630316~Glycosaminoglycan metabolism	6	1.77515	0.0673259	EXT2, B4GAT1, ST3GAL4, IDS, CHSY3, HS6ST3	195	129	11494	2.74156	1	1	1
REACTOME_PATHWAY	R-HSA-9694516~SARS-CoV-2 Infection	10	2.95858	0.06802	MAVS, VCP, ZDHHC9, CANX, RPN1, ST3GAL4, TAB3, GEMIN8, ST6GALNAC4, JAK1	195	300	11494	1.96479	1	1	1
REACTOME_PATHWAY	R-HSA-977068~Termination of O-glycan biosynthesis	3	0.887574	0.0707034	ST3GAL4, MUC15, ST6GALNAC4	195	26	11494	6.80118	1	1	1
REACTOME_PATHWAY	R-HSA-917937~Iron uptake and transport	4	1.18343	0.0744255	ATP6AP1, HFE, ATP6V1C1, ATP6V1C2	195	58	11494	4.06508	1	1	1
REACTOME_PATHWAY	R-HSA-381119~Unfolded Protein Response (UPR)	5	1.47929	0.0768346	DNAJC3, TSPYL2, EIF2S3, HSPA5, HSP90B1	195	95	11494	3.10229	1	1	1
REACTOME_PATHWAY	R-HSA-168256~Immune System	46	13.6095	0.0783583	OTUD5, VCP, SERPINA1, UBR4, PLD1, PLD3, HSP90B1, RPS6KA3, HLA-DMA, HLA-DMB, TTR, LAMP1, CDH1, LAMP2, MLEC, MUC15, CTSD, AP1M2, ICOSLG, ATP6V1C1, JAK1, IL13RA1, ATP6V1C2, FBXO9, CTSB, LYN, DSP, PDIA3, GSDMD, HSPA5, ATP6AP2, AP1B1, SCAMP1, RAP2C, DNAJC3, BST1, MAVS, EIF2S3, POLR3A, SELL, CANX, TAB3, UBA1, SUGT1, RAB9B, HSPA1B	195	2177	11494	1.24548	1	1	1
REACTOME_PATHWAY	R-HSA-964739~N-glycan trimming and elongation in the cis-Golgi	2	0.591716	0.0816045	MAN1C1, MANEA	195	5	11494	23.5774	1	1	1
REACTOME_PATHWAY	R-HSA-5653656~Vesicle-mediated transport	19	5.6213	0.0844076	SCARB2, TRAPPC2, SERPINA1, TMED10, AP1B1, DTNBP1, OCRL, TRAPPC9, HSP90B1, GJC2, TBC1D4, VPS53, CPD, REPS2, MAN1C1, TMED2, KDELR2, AP1M2, RAB9B	195	752	11494	1.48927	1	1	1
REACTOME_PATHWAY	R-HSA-9683701~Translation of Structural Proteins	3	0.887574	0.0855062	CANX, ST3GAL4, ST6GALNAC4	195	29	11494	6.09761	1	1	1
REACTOME_PATHWAY	R-HSA-983170~Antigen Presentation: Folding, assembly and peptide loading of class I MHC	3	0.887574	0.0958449	PDIA3, HSPA5, CANX	195	31	11494	5.70422	1	1	1
REACTOME_PATHWAY	R-HSA-8939256~RUNX1 regulates transcription of genes involved in WNT signaling	2	0.591716	0.0971122	RSPO3, RUNX1	195	6	11494	19.6479	1	1	1
REACTOME_PATHWAY	R-HSA-9678108~SARS-CoV-1 Infection	6	1.77515	0.0989009	MAVS, VCP, CANX, ST3GAL4, ST6GALNAC4, RUNX1	195	145	11494	2.43905	1	1	1
REACTOME_PATHWAY	R-HSA-9856651~MITF-M-dependent gene expression	5	1.47929	0.099092	CDH2, CDH1, EDIL3, ATP6V1C1, TBX2	195	104	11494	2.83383	1	1	1

## Sheet: DAVID_KEGG_Down DEGs
Supplementary Table S2: Pathway term analysis results of the DEGs from FUS mutant versus FUS WT (Down DEGs) iPSC-derived MNs (Study 1-5) using DAVID database
Category	Term	Count	%	PValue	Genes	List Total	Pop Hits	Pop Total	Fold Enrichment	Bonferroni	Benjamini	FDR
KEGG_PATHWAY	hsa04514:Cell adhesion molecules	11	3.25444	0.000451611	HLA-DMA, HLA-DMB, ALCAM, NLGN4X, SELL, CDH2, CDH1, NRCAM, CD99L2, NCAM2, ICOSLG	151	158	8534	3.9347	0.116416	0.0736338	0.0733651
KEGG_PATHWAY	hsa04142:Lysosome	10	2.95858	0.000537473	GALC, SCARB2, ATP6AP1, LAMP1, LAMP2, AP1B1, IDS, CTSD, AP1M2, CTSB	151	133	8534	4.24937	0.136971	0.0736338	0.0733651
KEGG_PATHWAY	hsa01100:Metabolic pathways	43	12.7219	0.00238771	PIGS, MAOB, MGST3, PIGP, RPN1, PLD1, ADCY8, PLD3, AK8, STS, ALDH2, CA5B, FUT9, OXCT1, DGLUCY, ST3GAL4, MAN1C1, BPNT2, UQCRFS1, IDS, CHSY3, DLAT, GYG2, ATP6V1C1, ATP6V1C2, PLA2G12A, ELOVL4, GK, ATP6AP1, ACSL4, OCRL, SGPP1, GALC, NUDT9, EXT2, GRHPR, BST1, PC, B4GAT1, SMS, HPRT1, ST6GALNAC4, DGKH	151	1570	8534	1.54791	0.480565	0.164769	0.164168
KEGG_PATHWAY	hsa04612:Antigen processing and presentation	7	2.07101	0.00293002	PDIA3, HLA-DMA, HLA-DMB, HSPA5, CANX, HSPA1B, CTSB	151	81	8534	4.88415	0.552466	0.164769	0.164168
KEGG_PATHWAY	hsa04141:Protein processing in endoplasmic reticulum	10	2.95858	0.00300674	ERO1A, PDIA3, DNAJC3, VCP, HSPA5, CANX, RPN1, MAN1C1, HSPA1B, HSP90B1	151	170	8534	3.3245	0.561803	0.164769	0.164168
KEGG_PATHWAY	hsa05110:Vibrio cholerae infection	5	1.47929	0.0120844	ERO1A, ATP6AP1, KDELR2, ATP6V1C1, ATP6V1C2	151	51	8534	5.54084	0.964253	0.551853	0.549839
KEGG_PATHWAY	hsa04145:Phagosome	8	2.36686	0.0218825	HLA-DMA, HLA-DMB, ATP6AP1, LAMP1, LAMP2, CANX, ATP6V1C1, ATP6V1C2	151	159	8534	2.8436	0.997671	0.856543	0.853417
KEGG_PATHWAY	hsa04918:Thyroid hormone synthesis	5	1.47929	0.0426648	TTR, HSPA5, CANX, ADCY8, HSP90B1	151	75	8534	3.76777	0.999994	1	1
KEGG_PATHWAY	hsa00620:Pyruvate metabolism	4	1.18343	0.049204	GRHPR, PC, ALDH2, DLAT	151	47	8534	4.80992	0.999999	1	1
KEGG_PATHWAY	hsa04610:Complement and coagulation cascades	5	1.47929	0.0689576	THBD, F7, SERPINA1, SERPINF2, SERPINA5	151	88	8534	3.21117	1	1	1
KEGG_PATHWAY	hsa05323:Rheumatoid arthritis	5	1.47929	0.085895	HLA-DMA, HLA-DMB, ATP6AP1, ATP6V1C1, ATP6V1C2	151	95	8534	2.97456	1	1	1

[truncated: 1 more sheets: Sheet1]
