# Supplementary material for: Transcriptomic Alteration in FUS-ALS Points Towards Apoptosis-Rather than Ferroptosis-Related Cell Death Pathway
Source: Cells. 2025 Sep 10;14(18):1417. doi: 10.3390/cells14181417 (PMC12468769; doi:10.3390/cells14181417)
Supplement: Supplementary file 1 [file cells-14-01417-s001.zip › Supple_Tables/Table S3.xlsx]

## Sheet: GSEA_GO terms
Supplementary Table S3: GSEA enrichment analysis (GO gene sets) results for normalized gene counts from FUS mutant versus FUS WT iPSC-derived MNs (Study 1-5)
Gene set ID	Gene set description	Gene set size	Enrichment score (FUS mutant vs FUS WT)	Normalized enrichment score (FUS mutant vs FUS WT)	P-value (FUS mutant vs FUS WT)	FDR (FUS mutant vs FUS WT)	Leading edge size (FUS mutant vs FUS WT)
GO:0048672	positive regulation of collateral sprouting	10	0.750056	2.20636	0	0.00848196	7
GO:0048670	regulation of collateral sprouting	19	0.630424	2.16595	0	0.0169639	11
GO:0061647	histone H3-K9 modification	20	0.703255	2.09543	0.0178571	0.0452371	11
GO:0051567	histone H3-K9 methylation	16	0.707897	2.06745	0.0178571	0.0508918	9
GO:0010571	positive regulation of nuclear cell cycle DNA replication	6	0.868954	2.04597	0	0.0644629	2
GO:2001223	negative regulation of neuron migration	11	0.691748	2.02116	0	0.0890606	3
GO:0035174	histone serine kinase activity	6	0.912734	1.99865	0	0.10663	2
GO:0000712	resolution of meiotic recombination intermediates	16	0.635624	1.98428	0	0.121928	4
GO:1903925	response to bisphenol A	4	0.934369	1.9704	0	0.118747	3
GO:1903926	cellular response to bisphenol A	4	0.934369	1.9704	0	0.118747	3
GO:0036089	cleavage furrow formation	7	0.755188	1.96147	0	0.122603	3
GO:0036015	response to interleukin-3	7	0.762711	1.95487	0	0.114833	3
GO:0036016	cellular response to interleukin-3	7	0.762711	1.95487	0	0.114833	3
GO:1902686	mitochondrial outer membrane permeabilization involved in programmed cell death	14	0.618967	1.9273	0	0.169033	2
GO:0016048	detection of temperature stimulus	23	0.598536	1.90482	0	0.229013	9
GO:1902110	positive regulation of mitochondrial membrane permeability involved in apoptotic process	12	0.65597	1.90025	0.0208333	0.231664	2
GO:0031297	replication fork processing	37	0.678228	1.89899	0.0178571	0.222028	20
GO:0033314	mitotic DNA replication checkpoint signaling	10	0.793994	1.88747	0	0.241265	5
GO:0031223	auditory behavior	11	0.700247	1.88459	0	0.236156	5
GO:0010457	centriole-centriole cohesion	12	0.699774	1.88362	0	0.226044	7
GO:0072081	specification of nephron tubule identity	5	0.841624	1.88306	0.0172414	0.216088	4
GO:0001162	RNA polymerase II intronic transcription regulatory region sequence-specific DNA binding	8	0.709569	1.87358	0	0.231712	2
GO:1903046	meiotic cell cycle process	162	0.497754	1.86258	0	0.262941	59
GO:0046601	positive regulation of centriole replication	9	0.713721	1.85889	0.0181818	0.262941	5
GO:0007638	mechanosensory behavior	13	0.632981	1.85768	0	0.255477	5
GO:0070192	chromosome organization involved in meiotic cell cycle	60	0.509786	1.85647	0	0.249239	19
GO:0120099	procentriole replication complex	6	0.825973	1.85552	0.0357143	0.242521	5
GO:0007284	spermatogonial cell division	3	0.899553	1.85507	0	0.235374	1
GO:0045839	negative regulation of mitotic nuclear division	34	0.710153	1.85299	0	0.233108	17
GO:1904668	positive regulation of ubiquitin protein ligase activity	11	0.742194	1.84805	0	0.242019	5
GO:0051255	spindle midzone assembly	12	0.844659	1.84665	0	0.237768	7
GO:0098598	learned vocalization behavior or vocal learning	8	0.774359	1.8465	0.0196078	0.231133	3
GO:0051570	regulation of histone H3-K9 methylation	24	0.592602	1.83951	0.0185185	0.248547	10
GO:0060267	positive regulation of respiratory burst	9	0.77328	1.83722	0	0.248472	6
GO:1901977	negative regulation of cell cycle checkpoint	8	0.782714	1.83618	0.0181818	0.245492	5
GO:0042573	retinoic acid metabolic process	31	0.648387	1.83287	0	0.249747	17
GO:0032776	DNA methylation on cytosine	5	0.927485	1.8238	0	0.271881	3
GO:0060536	cartilage morphogenesis	8	0.743873	1.81511	0	0.292404	4
GO:1903083	protein localization to condensed chromosome	14	0.798313	1.81242	0	0.286478	10
GO:0034501	protein localization to kinetochore	14	0.798313	1.81242	0	0.286478	10
GO:2000002	negative regulation of DNA damage checkpoint	5	0.872679	1.81021	0	0.289628	3
GO:0051571	positive regulation of histone H3-K4 methylation	27	0.652248	1.80233	0.0204082	0.311611	15
GO:0005871	kinesin complex	48	0.525748	1.7995	0	0.317383	14
GO:0009111	vitamin catabolic process	13	0.701385	1.79883	0	0.31229	6
GO:0071173	spindle assembly checkpoint signaling	24	0.772594	1.79856	0	0.293079	14
GO:0071174	mitotic spindle checkpoint signaling	24	0.772594	1.79856	0	0.293079	14
GO:0007094	mitotic spindle assembly checkpoint signaling	24	0.772594	1.79856	0	0.293079	14
GO:1902100	negative regulation of metaphase/anaphase transition of cell cycle	28	0.764282	1.79827	0	0.287503	16
GO:0010216	maintenance of DNA methylation	7	0.859693	1.79596	0	0.288387	4
GO:1903429	regulation of cell maturation	20	0.528316	1.79454	0.0192308	0.288047	9
GO:0045005	DNA-dependent DNA replication maintenance of fidelity	44	0.657286	1.79101	0.0185185	0.295871	23
GO:0008094	ATP-dependent activity, acting on DNA	102	0.583017	1.78736	0.02	0.300457	43
GO:0090116	C-5 methylation of cytosine	4	0.938211	1.78489	0	0.30455	3
GO:0048485	sympathetic nervous system development	16	0.687827	1.78459	0	0.299225	6
GO:1902459	positive regulation of stem cell population maintenance	10	0.618997	1.7837	0	0.297331	6
GO:0071459	protein localization to chromosome, centromeric region	21	0.738221	1.78293	0	0.294597	13
GO:0016321	female meiosis chromosome segregation	5	0.958667	1.77715	0	0.309964	3
GO:0045841	negative regulation of mitotic metaphase/anaphase transition	26	0.758383	1.77698	0	0.305789	15
GO:0003678	DNA helicase activity	73	0.592357	1.77361	0	0.309951	30
GO:0031577	spindle checkpoint signaling	25	0.768915	1.77337	0	0.305775	14
GO:0000940	outer kinetochore	12	0.89317	1.77238	0	0.304238	9
GO:0000800	lateral element	13	0.671857	1.77209	0	0.300426	9
GO:0000819	sister chromatid segregation	36	0.801126	1.76993	0	0.305754	24
GO:0046599	regulation of centriole replication	23	0.560092	1.75899	0	0.342194	10
GO:0098813	nuclear chromosome segregation	47	0.777167	1.75857	0.0196078	0.339409	27
GO:0045875	negative regulation of sister chromatid cohesion	5	0.815275	1.75842	0	0.334909	1
GO:0051299	centrosome separation	8	0.775015	1.75552	0	0.339278	4
GO:0008310	single-stranded DNA 3'-5' exodeoxyribonuclease activity	5	0.839443	1.75235	0.037037	0.346139	3
GO:0019531	oxalate transmembrane transporter activity	9	0.726317	1.75188	0	0.338067	6
GO:0019532	oxalate transport	9	0.726317	1.75188	0	0.338067	6
GO:2001251	negative regulation of chromosome organization	73	0.570846	1.75025	0.0188679	0.339517	25
GO:0042148	strand invasion	5	0.856519	1.74983	0	0.336215	4
GO:0071168	protein localization to chromatin	25	0.575678	1.74975	0	0.331842	9
GO:0032467	positive regulation of cytokinesis	34	0.592663	1.74931	0.0204082	0.329765	19
GO:1901563	response to camptothecin	5	0.781447	1.74581	0.0185185	0.338261	3
GO:0051784	negative regulation of nuclear division	41	0.641028	1.74526	0.0196078	0.335595	17
GO:0061982	meiosis I cell cycle process	63	0.439565	1.7437	0	0.337075	21
GO:0000779	condensed chromosome, centromeric region	15	0.77677	1.74021	0	0.34602	8
GO:0046974	histone methyltransferase activity (H3-K9 specific)	10	0.687854	1.73898	0.0181818	0.346257	6
GO:0034502	protein localization to chromosome	68	0.569557	1.73722	0	0.349881	24
GO:0009202	deoxyribonucleoside triphosphate biosynthetic process	6	0.748156	1.73651	0	0.349122	3
GO:0035173	histone kinase activity	16	0.67541	1.73483	0	0.351794	6
GO:0045120	pronucleus	11	0.774492	1.73379	0	0.352563	4
GO:0042363	fat-soluble vitamin catabolic process	10	0.748083	1.73136	0	0.357959	6
GO:0044839	cell cycle G2/M phase transition	55	0.557173	1.73021	0.037037	0.358937	23
GO:0033048	negative regulation of mitotic sister chromatid segregation	29	0.746355	1.72892	0.0192308	0.352387	17
GO:0033046	negative regulation of sister chromatid segregation	29	0.746355	1.72892	0.0192308	0.352387	17
GO:2000816	negative regulation of mitotic sister chromatid separation	29	0.746355	1.72892	0.0192308	0.352387	17
GO:0032119	sequestering of zinc ion	4	0.896928	1.726	0	0.363104	3
GO:0043029	T cell homeostasis	25	0.502099	1.72498	0	0.363876	7
GO:0030320	cellular monovalent inorganic anion homeostasis	6	0.677694	1.72296	0.0188679	0.365001	2
GO:0030644	cellular chloride ion homeostasis	6	0.677694	1.72296	0.0188679	0.365001	2
GO:1901382	regulation of chorionic trophoblast cell proliferation	4	0.819281	1.72208	0	0.364542	2
GO:0007129	homologous chromosome pairing at meiosis	22	0.620088	1.72177	0.0192308	0.362468	8
GO:0051276	chromosome organization	344	0.518814	1.72123	0.0392157	0.361242	131
GO:0007379	segment specification	16	0.645632	1.71975	0	0.363752	8
GO:0007548	sex differentiation	18	0.585714	1.71867	0.0208333	0.364112	9
GO:0042359	vitamin D metabolic process	14	0.670106	1.71697	0	0.365676	8
GO:0032536	regulation of cell projection size	13	0.539291	1.71516	0	0.370122	5
GO:0035825	homologous recombination	27	0.535729	1.71312	0.0196078	0.374733	11
GO:1905819	negative regulation of chromosome separation	31	0.751768	1.71248	0	0.36988	18
GO:0051985	negative regulation of chromosome segregation	31	0.751768	1.71248	0	0.36988	18
GO:2000035	regulation of stem cell division	10	0.574811	1.71036	0	0.374524	5
GO:0034968	histone lysine methylation	73	0.403256	1.71034	0	0.371086	24
GO:0097752	regulation of DNA stability	4	0.821572	1.7094	0.0350877	0.371914	2
GO:0098536	deuterosome	5	0.866863	1.70739	0	0.375447	3
GO:0080182	histone H3-K4 trimethylation	22	0.556034	1.70599	0	0.3782	9
GO:1903588	negative regulation of blood vessel endothelial cell proliferation involved in sprouting angiogenesis	6	0.74257	1.70436	0	0.381767	3
GO:0061640	cytoskeleton-dependent cytokinesis	75	0.447747	1.70243	0	0.382536	21
GO:0000910	cytokinesis	75	0.447747	1.70243	0	0.382536	21
GO:0060623	regulation of chromosome condensation	10	0.815147	1.7005	0	0.387572	4
GO:0000086	G2/M transition of mitotic cell cycle	51	0.539131	1.69932	0.0377358	0.390094	21
GO:0043486	histone exchange	19	0.605543	1.69868	0.0350877	0.390095	10
GO:0033883	pyridoxal phosphatase activity	3	0.901468	1.69795	0	0.388682	1
GO:0016918	retinal binding	17	0.581238	1.69756	0	0.386999	8
GO:0031701	angiotensin receptor binding	7	0.689701	1.69658	0.0196078	0.387026	1
GO:0010032	meiotic chromosome condensation	6	0.906464	1.69366	0	0.39481	4
GO:0070734	histone H3-K27 methylation	9	0.652849	1.69281	0.0172414	0.396064	6
GO:0000003	reproduction	9	0.692999	1.69265	0.0169492	0.393306	3
GO:0043697	cell dedifferentiation	6	0.73711	1.68807	0	0.405522	5
GO:0043696	dedifferentiation	6	0.73711	1.68807	0	0.405522	5
GO:0051573	negative regulation of histone H3-K9 methylation	12	0.668183	1.68521	0.0208333	0.415546	4
GO:0010133	proline catabolic process to glutamate	2	0.979014	1.68499	0	0.413616	1
GO:0071103	DNA conformation change	143	0.546895	1.68497	0.0377358	0.410349	58
GO:0005721	pericentric heterochromatin	23	0.66881	1.68383	0	0.412291	8
GO:0032508	DNA duplex unwinding	86	0.577597	1.68366	0.0392157	0.409961	35
GO:0140462	pericentric heterochromatin organization	3	0.929993	1.6831	0	0.405941	2
GO:0031508	pericentric heterochromatin assembly	3	0.929993	1.6831	0	0.405941	2
GO:0000070	mitotic sister chromatid segregation	33	0.800456	1.68238	0	0.406016	23
GO:0051661	maintenance of centrosome location	6	0.777335	1.68229	0.0196078	0.403219	4
GO:0031062	positive regulation of histone methylation	49	0.512613	1.67793	0.0192308	0.418789	21
GO:0021517	ventral spinal cord development	9	0.648583	1.67742	0.0454545	0.417929	5
GO:0019323	pentose catabolic process	4	0.770223	1.67722	0	0.415616	2
GO:0045091	regulation of single stranded viral RNA replication via double stranded DNA intermediate	18	0.663633	1.67692	0.037037	0.414097	9
GO:0072086	specification of loop of Henle identity	4	0.877526	1.67271	0.0178571	0.428622	4
GO:0003696	satellite DNA binding	4	0.799508	1.67196	0	0.428651	2
GO:0004386	helicase activity	156	0.478975	1.66729	0.0408163	0.448058	48
GO:0010863	positive regulation of phospholipase C activity	39	0.451053	1.66654	0	0.448683	12
GO:0042585	germinal vesicle	3	0.920855	1.6651	0.0181818	0.451924	1
GO:0019835	cytolysis	15	0.650797	1.66383	0	0.455784	5
GO:0007096	regulation of exit from mitosis	18	0.679542	1.66264	0	0.458748	8
GO:0070100	negative regulation of chemokine-mediated signaling pathway	7	0.694478	1.66258	0	0.456055	2
GO:0033262	regulation of nuclear cell cycle DNA replication	11	0.61498	1.66175	0	0.456958	3
GO:0050961	detection of temperature stimulus involved in sensory perception	18	0.571061	1.66097	0	0.457142	7
GO:0009008	DNA-methyltransferase activity	6	0.793548	1.65954	0.037037	0.46019	5
GO:0051256	mitotic spindle midzone assembly	8	0.940831	1.6585	0	0.462557	6
GO:0034728	nucleosome organization	135	0.438087	1.65819	0.0588235	0.460218	51
GO:0046686	response to cadmium ion	49	0.447365	1.65681	0	0.463069	13
GO:0140527	reciprocal homologous recombination	24	0.504421	1.65429	0.0185185	0.468939	9
GO:0007131	reciprocal meiotic recombination	24	0.504421	1.65429	0.0185185	0.468939	9
GO:0090068	positive regulation of cell cycle process	224	0.460164	1.65194	0.0384615	0.475214	60
GO:0032392	DNA geometric change	92	0.556096	1.65132	0.0588235	0.475659	36
GO:1900274	regulation of phospholipase C activity	42	0.43609	1.64924	0.015873	0.481864	12
GO:0000416	positive regulation of histone H3-K36 methylation	4	0.818361	1.64736	0	0.486501	2
GO:0033047	regulation of mitotic sister chromatid segregation	46	0.664925	1.64727	0.0196078	0.483855	22
GO:0032356	oxidized DNA binding	11	0.662261	1.64663	0.037037	0.482982	7
GO:0007254	JNK cascade	45	0.433497	1.64611	0	0.482229	16
GO:1900239	regulation of phenotypic switching	3	0.916396	1.64336	0	0.492061	1
GO:0072711	cellular response to hydroxyurea	12	0.648648	1.64261	0	0.492434	6
GO:0035794	positive regulation of mitochondrial membrane permeability	17	0.493493	1.64176	0	0.493544	2
GO:0034354	'de novo' NAD biosynthetic process from tryptophan	4	0.858293	1.63739	0	0.51092	2
GO:2000318	positive regulation of T-helper 17 type immune response	9	0.677069	1.63718	0.0185185	0.508708	4
GO:0006310	DNA recombination	188	0.486203	1.63693	0.0545455	0.507044	73
GO:0005873	plus-end kinesin complex	2	0.936636	1.63686	0	0.504263	1
GO:0031018	endocrine pancreas development	17	0.599127	1.63647	0.0192308	0.503571	6
GO:0017108	5'-flap endonuclease activity	7	0.77571	1.63605	0.037037	0.502377	4
GO:0061053	somite development	15	0.674597	1.63524	0.0384615	0.50328	5
GO:0000281	mitotic cytokinesis	50	0.493333	1.6348	0.0181818	0.502203	16
GO:0070087	chromo shadow domain binding	6	0.800608	1.6347	0	0.499833	2
GO:0000212	meiotic spindle organization	14	0.691449	1.63467	0.0181818	0.496993	6
GO:0036297	interstrand cross-link repair	30	0.515994	1.63358	0.0196078	0.49984	15
GO:0051653	spindle localization	53	0.456582	1.63281	0.0212766	0.500879	14
GO:0090399	replicative senescence	16	0.644414	1.6328	0.0344828	0.498082	8
GO:0007088	regulation of mitotic nuclear division	109	0.535393	1.6325	0.0357143	0.496633	36
GO:0031061	negative regulation of histone methylation	23	0.576638	1.63117	0.0588235	0.499466	8
GO:0016584	nucleosome positioning	16	0.600043	1.63117	0.08	0.496628	13
GO:0000922	spindle pole	152	0.475081	1.63108	0.0188679	0.49411	49
GO:0006957	complement activation, alternative pathway	11	0.679216	1.62805	0.0169492	0.506487	7
GO:0051983	regulation of chromosome segregation	87	0.590632	1.62791	0.02	0.504226	37
GO:0048385	regulation of retinoic acid receptor signaling pathway	16	0.59138	1.62772	0.02	0.502085	9
GO:0004435	phosphatidylinositol phospholipase C activity	23	0.535139	1.62733	0.0163934	0.501092	15
GO:0007140	male meiotic nuclear division	42	0.418185	1.62573	0	0.507147	13
GO:0008574	plus-end-directed microtubule motor activity	17	0.651169	1.62461	0.0392157	0.510076	7
GO:0042943	D-amino acid transmembrane transporter activity	2	0.922117	1.62395	0	0.510808	1
GO:0140097	catalytic activity, acting on DNA	216	0.480824	1.62202	0.06	0.51772	81
GO:0090166	Golgi disassembly	7	0.638471	1.62059	0	0.521549	2
GO:0000776	kinetochore	135	0.540805	1.62034	0.0377358	0.52003	48
GO:0030071	regulation of mitotic metaphase/anaphase transition	59	0.617565	1.62018	0.0192308	0.517535	27
GO:0010965	regulation of mitotic sister chromatid separation	64	0.617791	1.61882	0.0192308	0.522561	30
GO:0008607	phosphorylase kinase regulator activity	3	0.884779	1.61785	0	0.525435	2
GO:0019763	immunoglobulin receptor activity	6	0.772157	1.61682	0.0185185	0.527169	4
GO:0030879	mammary gland development	21	0.581865	1.61497	0.0181818	0.533833	8
GO:1902099	regulation of metaphase/anaphase transition of cell cycle	62	0.617657	1.61392	0.0196078	0.536385	27
GO:0045870	positive regulation of single stranded viral RNA replication via double stranded DNA intermediate	2	0.943655	1.61388	0	0.530971	1
GO:0003918	DNA topoisomerase type II (double strand cut, ATP-hydrolyzing) activity	2	0.943655	1.61388	0	0.530971	1
GO:0034627	'de novo' NAD biosynthetic process	5	0.750505	1.61211	0.0377358	0.538042	2
GO:0006334	nucleosome assembly	84	0.470055	1.61184	0.0588235	0.53699	37
GO:0007095	mitotic G2 DNA damage checkpoint signaling	35	0.518454	1.61149	0.0344828	0.535734	15
GO:0009698	phenylpropanoid metabolic process	7	0.755153	1.60852	0	0.545602	5
GO:0009804	coumarin metabolic process	7	0.755153	1.60852	0	0.545602	5
GO:0021952	central nervous system projection neuron axonogenesis	24	0.44938	1.60753	0	0.547614	9
GO:0045869	negative regulation of single stranded viral RNA replication via double stranded DNA intermediate	15	0.638249	1.60697	0.0740741	0.548262	7
GO:0048256	flap endonuclease activity	8	0.756499	1.60668	0.0545455	0.546898	4
GO:0018024	histone-lysine N-methyltransferase activity	44	0.451064	1.60614	0.02	0.546712	15
GO:0090656	t-circle formation	11	0.655608	1.60572	0.0576923	0.543545	8
GO:0001325	formation of extrachromosomal circular DNA	11	0.655608	1.60572	0.0576923	0.543545	8
GO:0043274	phospholipase binding	20	0.457841	1.60501	0	0.545222	4
GO:0007497	posterior midgut development	2	0.996388	1.60484	0	0.543335	1
GO:0007076	mitotic chromosome condensation	17	0.751319	1.60461	0.0555556	0.542155	8
GO:0060160	negative regulation of dopamine receptor signaling pathway	3	0.769389	1.60392	0	0.542886	1
GO:0000400	four-way junction DNA binding	17	0.669604	1.60368	0.06	0.54172	10
GO:0032395	MHC class II receptor activity	9	0.740729	1.60336	0	0.540005	7
GO:0051383	kinetochore organization	19	0.809645	1.60325	0.0192308	0.538266	12
GO:0006346	DNA methylation-dependent heterochromatin assembly	7	0.793855	1.60183	0.0185185	0.543717	4
GO:0032465	regulation of cytokinesis	83	0.438765	1.59782	0.0192308	0.56261	26
GO:0021562	vestibulocochlear nerve development	3	0.846327	1.59733	0.0535714	0.562519	2
GO:0044728	DNA methylation or demethylation	66	0.455763	1.59706	0.0444444	0.561138	23
GO:0042454	ribonucleoside catabolic process	17	0.547687	1.59634	0.0178571	0.562611	11
GO:0000724	double-strand break repair via homologous recombination	103	0.529361	1.59611	0.0576923	0.561126	40
GO:0000414	regulation of histone H3-K36 methylation	7	0.71963	1.59575	0.0408163	0.560503	3
GO:0031620	regulation of fever generation	8	0.643473	1.59478	0.0196078	0.563494	2
GO:0000796	condensin complex	8	0.91208	1.59428	0	0.563821	6
GO:0033044	regulation of chromosome organization	209	0.47584	1.59396	0.0384615	0.562738	58
GO:2001199	negative regulation of dendritic cell differentiation	4	0.883384	1.59364	0	0.561892	3
GO:0005176	ErbB-2 class receptor binding	4	0.804071	1.59259	0	0.564823	1
GO:1901993	regulation of meiotic cell cycle phase transition	9	0.73683	1.59168	0.0588235	0.567466	6
GO:0016725	oxidoreductase activity, acting on CH or CH2 groups	8	0.712633	1.59141	0	0.566535	7
GO:0050965	detection of temperature stimulus involved in sensory perception of pain	16	0.590541	1.58975	0.0175439	0.572793	6
GO:1901989	positive regulation of cell cycle phase transition	111	0.470525	1.58908	0.0384615	0.573625	38
GO:0005004	GPI-linked ephrin receptor activity	7	0.693374	1.58898	0	0.57161	3
GO:1900240	negative regulation of phenotypic switching	2	0.942561	1.58863	0	0.565961	1
GO:1905931	negative regulation of vascular associated smooth muscle cell differentiation involved in phenotypic switching	2	0.942561	1.58863	0	0.565961	1
GO:1905916	negative regulation of cell differentiation involved in phenotypic switching	2	0.942561	1.58863	0	0.565961	1
GO:0051988	regulation of attachment of spindle microtubules to kinetochore	13	0.702785	1.58862	0.0384615	0.563579	7
GO:0097345	mitochondrial outer membrane permeabilization	9	0.605014	1.58736	0.0238095	0.568219	1
GO:0044295	axonal growth cone	22	0.421154	1.5872	0	0.566566	5
GO:0032201	telomere maintenance via semi-conservative replication	7	0.799232	1.58545	0.0169492	0.573874	5
GO:1905818	regulation of chromosome separation	71	0.6058	1.58524	0.02	0.572568	31
GO:0018298	protein-chromophore linkage	10	0.606398	1.58493	0.0212766	0.571663	4
GO:0044818	mitotic G2/M transition checkpoint	48	0.507411	1.58413	0.0363636	0.57285	16
GO:0008608	attachment of spindle microtubules to kinetochore	25	0.677203	1.58265	0.0740741	0.579307	12
GO:0031379	RNA-directed RNA polymerase complex	3	0.856559	1.58249	0.0169492	0.577369	1
GO:0080111	DNA demethylation	18	0.581044	1.58232	0.0384615	0.575866	6
GO:0009212	pyrimidine deoxyribonucleoside triphosphate biosynthetic process	4	0.770688	1.58224	0.0208333	0.571615	2
GO:0006235	dTTP biosynthetic process	4	0.770688	1.58224	0.0208333	0.571615	2
GO:0061029	eyelid development in camera-type eye	13	0.573077	1.58175	0.0333333	0.571877	4
GO:0001834	trophectodermal cell proliferation	2	0.960767	1.5814	0	0.571245	1
GO:0051783	regulation of nuclear division	134	0.49897	1.58112	0.0350877	0.570036	41
GO:0008210	estrogen metabolic process	30	0.486103	1.58105	0.0363636	0.568189	12
GO:0048566	embryonic digestive tract development	16	0.68755	1.58102	0.0357143	0.566018	9
GO:0021799	cerebral cortex radially oriented cell migration	14	0.4979	1.58094	0.0192308	0.564169	7
GO:0032807	DNA ligase IV complex	3	0.836247	1.58075	0	0.562603	1
GO:0043596	nuclear replication fork	12	0.678519	1.5796	0.0816327	0.566649	6
GO:0043138	3'-5' DNA helicase activity	15	0.702232	1.57945	0.0408163	0.565019	8
GO:0051447	negative regulation of meiotic cell cycle	16	0.619478	1.57934	0.0208333	0.563202	7
GO:0051382	kinetochore assembly	14	0.774582	1.57898	0.0188679	0.563388	8
GO:0032357	oxidized purine DNA binding	10	0.678878	1.57896	0.06	0.561261	7
GO:0001758	retinal dehydrogenase activity	7	0.680712	1.57888	0.0181818	0.559481	3
GO:0008356	asymmetric cell division	11	0.561128	1.57828	0.0681818	0.560268	2
GO:0006302	double-strand break repair	187	0.463759	1.57817	0.0943396	0.55857	78
GO:0000403	Y-form DNA binding	5	0.853018	1.57763	0	0.559127	3
GO:0032405	MutLalpha complex binding	7	0.743987	1.57673	0.04	0.561396	5
GO:0071932	replication fork reversal	3	0.914983	1.57571	0	0.564744	2
GO:0071539	protein localization to centrosome	22	0.532286	1.57492	0.0980392	0.567103	4
GO:2000544	regulation of endothelial cell chemotaxis to fibroblast growth factor	7	0.667984	1.57428	0.0185185	0.565645	3
GO:1904847	regulation of cell chemotaxis to fibroblast growth factor	7	0.667984	1.57428	0.0185185	0.565645	3
GO:0007202	activation of phospholipase C activity	29	0.493277	1.57205	0	0.575058	10
GO:0044815	DNA packaging complex	92	0.444475	1.57167	0.148148	0.574558	39
GO:0000725	recombinational repair	105	0.526731	1.57123	0.0588235	0.574503	44
GO:2001206	positive regulation of osteoclast development	4	0.799092	1.57118	0.0181818	0.572595	2
GO:2000271	positive regulation of fibroblast apoptotic process	8	0.695015	1.57025	0.0416667	0.575114	5
GO:0070988	demethylation	64	0.39093	1.57015	0.0555556	0.573343	18
GO:0098532	histone H3-K27 trimethylation	6	0.716255	1.5699	0.0535714	0.572641	4
GO:0000217	DNA secondary structure binding	36	0.542079	1.56963	0.0408163	0.571851	18
GO:0007549	dosage compensation	20	0.532925	1.56893	0.0377358	0.573072	11
GO:1901077	regulation of relaxation of muscle	13	0.578964	1.56888	0.0416667	0.571272	5
GO:1905462	regulation of DNA duplex unwinding	6	0.820677	1.56885	0.0185185	0.569363	3
GO:0006265	DNA topological change	9	0.785068	1.56878	0	0.567406	8
GO:0043515	kinetochore binding	6	0.837831	1.56873	0	0.565555	4
GO:0010484	H3 histone acetyltransferase activity	7	0.691338	1.56735	0.0350877	0.570775	3
GO:0110030	regulation of G2/MI transition of meiotic cell cycle	4	0.811366	1.56725	0.0196078	0.569348	3
GO:0061673	mitotic spindle astral microtubule	5	0.739431	1.56723	0.0384615	0.567359	2
GO:0021559	trigeminal nerve development	6	0.771197	1.56658	0.0384615	0.568711	6
GO:1902911	protein kinase complex	111	0.377354	1.56594	0.0192308	0.570113	27
GO:0140013	meiotic nuclear division	58	0.41862	1.56586	0	0.568291	19
GO:0019841	retinol binding	15	0.5734	1.56581	0.046875	0.566719	7
GO:0051293	establishment of spindle localization	48	0.434311	1.56526	0.04	0.567582	13
GO:0010389	regulation of G2/M transition of mitotic cell cycle	95	0.457485	1.56485	0.0384615	0.567643	38
GO:2000297	negative regulation of synapse maturation	3	0.829057	1.5648	0.031746	0.565914	2
GO:0007185	transmembrane receptor protein tyrosine phosphatase signaling pathway	6	0.685553	1.56469	0.02	0.564255	3
GO:0061205	paramesonephric duct development	4	0.744747	1.5643	0.0175439	0.564065	1
GO:0006069	ethanol oxidation	9	0.695993	1.56414	0	0.562801	4
GO:0043186	P granule	24	0.529612	1.56328	0.111111	0.564904	10
GO:0070306	lens fiber cell differentiation	14	0.582158	1.56238	0.0196078	0.566849	5
GO:0120305	regulation of pigmentation	14	0.573825	1.56235	0.037037	0.563191	4
GO:0048070	regulation of developmental pigmentation	14	0.573825	1.56235	0.037037	0.563191	4
GO:0009048	dosage compensation by inactivation of X chromosome	18	0.518516	1.56186	0.037037	0.563693	10
GO:1902808	positive regulation of cell cycle G1/S phase transition	55	0.440968	1.56174	0.05	0.562286	17
GO:0017145	stem cell division	18	0.599802	1.56157	0.0892857	0.56137	8
GO:0033045	regulation of sister chromatid segregation	71	0.608807	1.56147	0.0204082	0.559922	32
GO:2000036	regulation of stem cell population maintenance	34	0.433056	1.56118	0.0377358	0.559528	11
GO:0014829	vascular associated smooth muscle contraction	15	0.578987	1.56095	0.0576923	0.558686	6
GO:0072757	cellular response to camptothecin	4	0.795967	1.56089	0.0188679	0.557318	3
GO:0098596	imitative learning	6	0.717698	1.56007	0.0222222	0.55739	1
GO:0042297	vocal learning	6	0.717698	1.56007	0.0222222	0.55739	1
GO:0071931	positive regulation of transcription involved in G1/S transition of mitotic cell cycle	3	0.761912	1.55977	0.0344828	0.556649	1
GO:0032404	mismatch repair complex binding	11	0.612099	1.55927	0	0.557461	7
GO:1902742	apoptotic process involved in development	31	0.519199	1.55823	0.0714286	0.561214	10
GO:0003084	positive regulation of systemic arterial blood pressure	12	0.529281	1.55795	0.037037	0.56055	6
GO:0035563	positive regulation of chromatin binding	14	0.664103	1.55776	0.0576923	0.559645	7
GO:0006304	DNA modification	87	0.4271	1.55631	0.0434783	0.5648	29
GO:0005638	lamin filament	5	0.848826	1.55619	0.04	0.563507	3
GO:0010897	negative regulation of triglyceride catabolic process	3	0.842744	1.55618	0.0408163	0.56176	2
GO:0010845	positive regulation of reciprocal meiotic recombination	4	0.798873	1.5557	0	0.561048	3
GO:0010520	regulation of reciprocal meiotic recombination	4	0.798873	1.5557	0	0.561048	3
GO:0008300	isoprenoid catabolic process	11	0.612147	1.55533	0.0178571	0.560641	7
GO:0090735	DNA repair complex assembly	4	0.815242	1.55385	0	0.563063	3
GO:0000730	DNA recombinase assembly	4	0.815242	1.55385	0	0.563063	3
GO:1900368	regulation of RNA interference	3	0.912859	1.55326	0.0192308	0.563931	1
GO:0043240	Fanconi anaemia nuclear complex	13	0.64436	1.55314	0.0545455	0.562805	6
GO:1902749	regulation of cell cycle G2/M phase transition	106	0.462115	1.55258	0.0384615	0.564064	41
GO:0006213	pyrimidine nucleoside metabolic process	21	0.569948	1.55133	0.0612245	0.569398	10
GO:0101020	estrogen 16-alpha-hydroxylase activity	8	0.769136	1.55121	0.0377358	0.568055	6
GO:0060931	sinoatrial node cell development	5	0.712897	1.55102	0.0384615	0.567401	5
GO:0040001	establishment of mitotic spindle localization	35	0.44965	1.55099	0.0727273	0.565734	11
GO:0007059	chromosome segregation	110	0.631003	1.55093	0.0408163	0.564206	51
GO:0061628	H3K27me3 modified histone binding	4	0.686268	1.5508	0	0.563052	3
GO:0048663	neuron fate commitment	32	0.610922	1.55075	0	0.561438	16
GO:2000316	regulation of T-helper 17 type immune response	19	0.488924	1.55061	0.0166667	0.560351	4
GO:0044206	UMP salvage	5	0.722662	1.54919	0.0222222	0.562134	4
GO:0032262	pyrimidine nucleotide salvage	5	0.722662	1.54919	0.0222222	0.562134	4
GO:0010138	pyrimidine ribonucleotide salvage	5	0.722662	1.54919	0.0222222	0.562134	4
GO:0035510	DNA dealkylation	21	0.574425	1.54906	0.0566038	0.561159	7
GO:0000280	nuclear division	61	0.410859	1.5488	0	0.560901	20
GO:0050733	RS domain binding	4	0.873165	1.54867	0	0.559759	3
GO:0032408	MutSbeta complex binding	3	0.84554	1.54797	0.02	0.559608	3
GO:0032406	MutLbeta complex binding	3	0.84554	1.54797	0.02	0.559608	3
GO:0032071	regulation of endodeoxyribonuclease activity	8	0.710914	1.54769	0	0.559358	2
GO:0043553	negative regulation of phosphatidylinositol 3-kinase activity	6	0.643766	1.54753	0.0425532	0.558383	4
GO:0044849	estrous cycle	15	0.523646	1.54736	0.0178571	0.557639	11
GO:0070920	regulation of production of small RNA involved in gene silencing by RNA	20	0.543183	1.54732	0.0714286	0.554601	7
GO:1903798	regulation of production of miRNAs involved in gene silencing by miRNA	20	0.543183	1.54732	0.0714286	0.554601	7
GO:0051539	4 iron, 4 sulfur cluster binding	41	0.466822	1.54571	0.0535714	0.561367	15
GO:0016114	terpenoid biosynthetic process	14	0.549875	1.54416	0.0566038	0.566615	8
GO:0014041	regulation of neuron maturation	8	0.565596	1.54416	0.0555556	0.564997	3
GO:0016576	histone dephosphorylation	8	0.717797	1.54395	0.0416667	0.564222	3
GO:0000775	chromosome, centromeric region	67	0.575222	1.54362	0.0566038	0.564185	32
GO:0008409	5'-3' exonuclease activity	18	0.513711	1.54349	0.0377358	0.563246	6
GO:1901992	positive regulation of mitotic cell cycle phase transition	89	0.447028	1.54348	0.0576923	0.561681	30
GO:0051302	regulation of cell division	171	0.394713	1.54338	0.0384615	0.560585	64
GO:1990423	RZZ complex	3	0.882993	1.54294	0.0222222	0.561332	2
GO:0060573	cell fate specification involved in pattern specification	4	0.803909	1.54111	0.037037	0.566994	2
GO:0021521	ventral spinal cord interneuron specification	4	0.803909	1.54111	0.037037	0.566994	2
GO:0038156	interleukin-3-mediated signaling pathway	4	0.803679	1.53881	0.0212766	0.577037	3
GO:0065004	protein-DNA complex assembly	131	0.443308	1.53866	0.0625	0.576128	49
GO:0046135	pyrimidine nucleoside catabolic process	13	0.611761	1.53845	0.107143	0.575868	7
GO:0045787	positive regulation of cell cycle	303	0.409857	1.53838	0.037037	0.574516	86
GO:0000018	regulation of DNA recombination	127	0.397562	1.53802	0.0208333	0.575138	46
GO:0021545	cranial nerve development	25	0.553318	1.53733	0.0363636	0.577293	9
GO:0051298	centrosome duplication	16	0.601953	1.53703	0.0576923	0.577244	6
GO:1900369	negative regulation of RNA interference	2	0.94512	1.53616	0.0188679	0.579452	1
GO:0000278	mitotic cell cycle	134	0.429959	1.53605	0.0392157	0.578624	41
GO:2000001	regulation of DNA damage checkpoint	16	0.600262	1.53553	0.115385	0.579297	6
GO:0004706	JUN kinase kinase kinase activity	12	0.488428	1.53428	0.0652174	0.58444	5
GO:0035883	enteroendocrine cell differentiation	8	0.769496	1.53399	0.0204082	0.584186	4
GO:0051880	G-quadruplex DNA binding	11	0.708097	1.53364	0.0576923	0.58405	5
GO:0036492	eiF2alpha phosphorylation in response to endoplasmic reticulum stress	2	0.948452	1.5332	0	0.584747	1
GO:0097431	mitotic spindle pole	36	0.537688	1.53248	0.0363636	0.586661	15
GO:0051301	cell division	393	0.457483	1.53215	0.0377358	0.586359	130
GO:0021603	cranial nerve formation	8	0.626264	1.53202	0.0638298	0.585668	3
GO:2000269	regulation of fibroblast apoptotic process	16	0.539334	1.53114	0.0384615	0.589027	7
GO:0021795	cerebral cortex cell migration	24	0.438082	1.53086	0.0357143	0.588767	10
GO:0031497	chromatin assembly	80	0.494263	1.53011	0.0392157	0.591259	35
GO:0003096	renal sodium ion transport	11	0.567212	1.53001	0.0727273	0.590381	4
GO:0042369	vitamin D catabolic process	4	0.80556	1.52961	0.0357143	0.590797	3
GO:0098597	observational learning	7	0.691966	1.52893	0.0208333	0.592496	1
GO:0061038	uterus morphogenesis	6	0.728196	1.52818	0.0555556	0.594727	3
GO:0098687	chromosomal region	209	0.48496	1.52796	0.0754717	0.594141	79
GO:0042054	histone methyltransferase activity	59	0.390758	1.5277	0.0769231	0.593737	19
GO:1904776	regulation of protein localization to cell cortex	9	0.730961	1.52597	0.0555556	0.601282	4
GO:0031055	chromatin remodeling at centromere	10	0.804813	1.52583	0.02	0.600527	8
GO:1905168	positive regulation of double-strand break repair via homologous recombination	36	0.498943	1.52566	0.0434783	0.599621	16
GO:0004520	endodeoxyribonuclease activity	37	0.467339	1.5248	0.0408163	0.602396	15
GO:0001940	male pronucleus	6	0.613119	1.52414	0.0344828	0.604185	3
GO:0018022	peptidyl-lysine methylation	89	0.341309	1.52341	0.0357143	0.606802	26
GO:1902595	regulation of DNA replication origin binding	2	0.878887	1.52318	0.0212766	0.60657	1
GO:0001878	response to yeast	5	0.662563	1.52281	0.0555556	0.606953	4
GO:0016175	superoxide-generating NAD(P)H oxidase activity	9	0.550693	1.52166	0.12963	0.610614	4
GO:1990384	hyaloid vascular plexus regression	6	0.711905	1.52165	0.0425532	0.609088	2
GO:0038100	nodal binding	5	0.81819	1.52062	0.0377358	0.61231	2
GO:0045740	positive regulation of DNA replication	40	0.533023	1.52057	0.0625	0.61094	14
GO:0097136	Bcl-2 family protein complex	8	0.683823	1.52054	0.0357143	0.609489	5
GO:0051294	establishment of spindle orientation	36	0.444944	1.5205	0.0625	0.608154	10
GO:0009164	nucleoside catabolic process	23	0.500721	1.52024	0.0526316	0.607816	13
GO:0007100	mitotic centrosome separation	6	0.676592	1.51967	0.0576923	0.609434	2
GO:0006775	fat-soluble vitamin metabolic process	34	0.474593	1.51946	0.0350877	0.609009	12
GO:0008297	single-stranded DNA exodeoxyribonuclease activity	9	0.64771	1.51933	0.0508475	0.608116	4
GO:0009994	oocyte differentiation	4	0.824764	1.51932	0	0.606609	2
GO:0051233	spindle midzone	36	0.540774	1.51907	0.0392157	0.606109	17
GO:0045910	negative regulation of DNA recombination	44	0.402937	1.5179	0.0526316	0.610341	13
GO:0060730	regulation of intestinal epithelial structure maintenance	2	0.947075	1.51733	0.0217391	0.611822	2
GO:0000405	bubble DNA binding	8	0.714156	1.51699	0.0350877	0.612326	5
GO:0007190	activation of adenylate cyclase activity	27	0.480445	1.51698	0.0357143	0.610869	10
GO:0050542	icosanoid binding	6	0.742337	1.51633	0.0185185	0.613094	3
GO:0044786	cell cycle DNA replication	6	0.726305	1.51631	0.0545455	0.611727	2
GO:0051026	chiasma assembly	5	0.746509	1.51572	0.037037	0.613563	4
GO:2000321	positive regulation of T-helper 17 cell differentiation	5	0.74486	1.51514	0.0350877	0.615911	3
GO:0036438	maintenance of lens transparency	6	0.656864	1.51506	0.0377358	0.614713	2
GO:0061760	antifungal innate immune response	7	0.691317	1.51483	0	0.614434	2
GO:0006333	chromatin assembly or disassembly	85	0.485485	1.51428	0.0408163	0.615501	36
GO:0036102	leukotriene B4 metabolic process	3	0.873075	1.51398	0	0.615592	3
GO:0060088	auditory receptor cell stereocilium organization	14	0.576198	1.51342	0.0517241	0.617001	6
GO:0006306	DNA methylation	49	0.434971	1.5133	0.0208333	0.614594	17
GO:0006305	DNA alkylation	49	0.434971	1.5133	0.0208333	0.614594	17
GO:0009812	flavonoid metabolic process	14	0.674936	1.5131	0.0727273	0.614155	9
GO:0001967	suckling behavior	12	0.5542	1.51305	0.0227273	0.612964	6
GO:0045132	meiotic chromosome segregation	15	0.813462	1.51277	0.0384615	0.612857	9
GO:0006284	base-excision repair	28	0.51396	1.51231	0.0754717	0.613968	10
GO:0001732	formation of cytoplasmic translation initiation complex	4	0.746838	1.51219	0.06	0.613049	1
GO:0046784	viral mRNA export from host cell nucleus	8	0.599001	1.51219	0.127273	0.61163	4
GO:2000233	negative regulation of rRNA processing	3	0.777374	1.51119	0.0425532	0.615859	2
GO:0006014	D-ribose metabolic process	3	0.819362	1.51111	0.0188679	0.614661	3
GO:0021910	smoothened signaling pathway involved in ventral spinal cord patterning	4	0.932901	1.51062	0	0.615092	1
GO:0035355	Toll-like receptor 2-Toll-like receptor 6 protein complex	2	0.946397	1.51061	0.0212766	0.610801	2
GO:0042496	detection of diacyl bacterial lipopeptide	2	0.946397	1.51061	0.0212766	0.610801	2
GO:0038124	toll-like receptor TLR6:TLR2 signaling pathway	2	0.946397	1.51061	0.0212766	0.610801	2
GO:0043420	anthranilate metabolic process	3	0.891042	1.50999	0	0.611296	1
GO:0019805	quinolinate biosynthetic process	3	0.891042	1.50999	0	0.611296	1
GO:0140300	serine import into mitochondrion	3	0.759531	1.50992	0.0196078	0.610207	2
GO:0003916	DNA topoisomerase activity	6	0.794682	1.5091	0.0185185	0.61293	4
GO:1903860	negative regulation of dendrite extension	3	0.872523	1.50894	0	0.612177	2
GO:0060033	anatomical structure regression	15	0.55469	1.50868	0.0819672	0.61184	4
GO:0090235	regulation of metaphase plate congression	8	0.673394	1.50858	0.0185185	0.611014	2
GO:0015616	DNA translocase activity	5	0.81058	1.50789	0.0714286	0.612577	3
GO:1903800	positive regulation of production of miRNAs involved in gene silencing by miRNA	11	0.564409	1.50641	0.103448	0.618832	5
GO:0000727	double-strand break repair via break-induced replication	12	0.848438	1.50625	0.04	0.618269	10
GO:0060405	regulation of penile erection	7	0.731819	1.50452	0.0784314	0.625316	6
GO:0009378	four-way junction helicase activity	6	0.77763	1.50416	0.125	0.625941	4
GO:0071824	protein-DNA complex subunit organization	183	0.418222	1.50405	0.0638298	0.625018	67
GO:0007019	microtubule depolymerization	17	0.50966	1.50402	0.0769231	0.62381	8
GO:0048387	negative regulation of retinoic acid receptor signaling pathway	9	0.660582	1.50319	0.0943396	0.626376	4
GO:0000706	meiotic DNA double-strand break processing	2	0.880511	1.50319	0	0.624959	1
GO:0034657	GID complex	5	0.626893	1.50189	0.0925926	0.630211	3
GO:0090306	meiotic spindle assembly	8	0.730279	1.50186	0.0714286	0.628964	5
GO:1902644	tertiary alcohol metabolic process	12	0.54249	1.50118	0.106383	0.630943	5
GO:0051304	chromosome separation	11	0.59631	1.50109	0.0701754	0.629928	4
GO:0030857	negative regulation of epithelial cell differentiation	42	0.469694	1.50034	0.0185185	0.632731	11
GO:1905508	protein localization to microtubule organizing center	23	0.49495	1.4994	0.0961538	0.636412	4
GO:0046469	platelet activating factor metabolic process	7	0.581271	1.49914	0.0555556	0.636374	4
GO:0002755	MyD88-dependent toll-like receptor signaling pathway	18	0.506641	1.49877	0.047619	0.636712	5
GO:0002949	tRNA threonylcarbamoyladenosine modification	3	0.88635	1.49869	0.02	0.635602	2
GO:0043539	protein serine/threonine kinase activator activity	49	0.407905	1.49841	0.0188679	0.635565	12
GO:0120263	positive regulation of heterochromatin organization	15	0.62213	1.49772	0.111111	0.636334	5
GO:0031453	positive regulation of heterochromatin assembly	15	0.62213	1.49772	0.111111	0.636334	5
GO:0003886	DNA (cytosine-5-)-methyltransferase activity	3	0.942593	1.4976	0.0588235	0.635494	3
GO:0002001	renin secretion into blood stream	3	0.880971	1.49751	0	0.634584	1
GO:1901994	negative regulation of meiotic cell cycle phase transition	4	0.907617	1.49738	0.0425532	0.633845	3
GO:1990788	GLI-SUFU complex	3	0.948862	1.49664	0	0.635628	1
GO:0034650	cortisol metabolic process	3	0.922396	1.49658	0	0.634539	2
GO:1900087	positive regulation of G1/S transition of mitotic cell cycle	42	0.418318	1.49636	0.0363636	0.634082	13
GO:0021675	nerve development	39	0.450277	1.49629	0.0508475	0.633019	11
GO:0019085	early viral transcription	2	0.918343	1.49597	0.0377358	0.633393	1
GO:0048546	digestive tract morphogenesis	14	0.540123	1.49595	0.0833333	0.632043	4
GO:0008298	intracellular mRNA localization	5	0.659168	1.49556	0.0526316	0.632857	1
GO:0070330	aromatase activity	18	0.635007	1.49548	0.0961538	0.632043	10
GO:0004849	uridine kinase activity	4	0.762772	1.49507	0.0588235	0.632634	2
GO:0022008	neurogenesis	62	0.381125	1.4949	0.0363636	0.632278	21
GO:0048304	positive regulation of isotype switching to IgG isotypes	8	0.664045	1.49434	0.0588235	0.634117	4
GO:0006562	proline catabolic process	3	0.780227	1.49421	0.0526316	0.63338	1
GO:0016191	synaptic vesicle uncoating	7	0.604218	1.49378	0.0666667	0.634451	1
GO:0044806	G-quadruplex DNA unwinding	7	0.708671	1.49377	0.04	0.633176	4
GO:1902850	microtubule cytoskeleton organization involved in mitosis	117	0.410788	1.49373	0.0847458	0.632086	34
GO:0010792	DNA double-strand break processing involved in repair via single-strand annealing	5	0.629344	1.49373	0.0425532	0.630749	2
GO:0045683	negative regulation of epidermis development	12	0.715307	1.4936	0.0545455	0.628861	8
GO:0045605	negative regulation of epidermal cell differentiation	12	0.715307	1.4936	0.0545455	0.628861	8
GO:0016888	endodeoxyribonuclease activity, producing 5'-phosphomonoesters	14	0.59788	1.49313	0.102041	0.630659	6
GO:0007062	sister chromatid cohesion	43	0.4601	1.49262	0.0576923	0.63163	15
GO:0032743	positive regulation of interleukin-2 production	33	0.388572	1.4909	0.0652174	0.639447	16
GO:0001957	intramembranous ossification	7	0.678665	1.49076	0.0350877	0.637525	2
GO:0036072	direct ossification	7	0.678665	1.49076	0.0350877	0.637525	2
GO:0007063	regulation of sister chromatid cohesion	21	0.582452	1.49015	0.02	0.639691	5
GO:0046049	UMP metabolic process	14	0.543726	1.48918	0.0851064	0.642205	8
GO:0009173	pyrimidine ribonucleoside monophosphate metabolic process	14	0.543726	1.48918	0.0851064	0.642205	8
GO:1905710	positive regulation of membrane permeability	20	0.428821	1.48881	0.0408163	0.642508	2
GO:0006323	DNA packaging	44	0.550152	1.48824	0.0784314	0.644122	22
GO:0061711	N(6)-L-threonylcarbamoyladenine synthase activity	2	0.977326	1.4882	0.0185185	0.642953	2
GO:0010569	regulation of double-strand break repair via homologous recombination	69	0.478308	1.48719	0.0425532	0.646005	28
GO:0044323	retinoic acid-responsive element binding	6	0.709802	1.48713	0.0196078	0.645011	5
GO:1903047	mitotic cell cycle process	498	0.412424	1.48647	0.0892857	0.647057	142
GO:0010972	negative regulation of G2/M transition of mitotic cell cycle	60	0.447849	1.48624	0.0576923	0.646983	25
GO:0060669	embryonic placenta morphogenesis	6	0.685978	1.48565	0.0625	0.648758	2
GO:0021869	forebrain ventricular zone progenitor cell division	5	0.779527	1.48516	0.0192308	0.64968	4
GO:0014826	vein smooth muscle contraction	4	0.837354	1.48393	0.0588235	0.654677	2
GO:0003968	RNA-directed 5'-3' RNA polymerase activity	2	0.964694	1.48387	0	0.652323	1
GO:0001172	transcription, RNA-templated	2	0.964694	1.48387	0	0.652323	1
GO:0062100	positive regulation of programmed necrotic cell death	4	0.837362	1.48302	0.0196078	0.655351	4
GO:0035606	peptidyl-cysteine S-trans-nitrosylation	2	0.951289	1.48287	0	0.654698	1
GO:2001253	regulation of histone H3-K36 trimethylation	4	0.755445	1.48254	0.0350877	0.655035	2
GO:0060197	cloacal septation	3	0.860132	1.48231	0.0363636	0.655015	1
GO:1905832	positive regulation of spindle assembly	5	0.765432	1.48226	0.0196078	0.653874	2
GO:0061304	retinal blood vessel morphogenesis	6	0.734558	1.48219	0.0517241	0.652772	3
GO:0042162	telomeric DNA binding	38	0.468309	1.48207	0.0754717	0.651962	9
GO:0010528	regulation of transposition	26	0.464518	1.48151	0.0943396	0.652051	12
GO:0010529	negative regulation of transposition	26	0.464518	1.48151	0.0943396	0.652051	12
GO:0045664	regulation of neuron differentiation	187	0.36664	1.48091	0.0363636	0.653632	64
GO:0033624	negative regulation of integrin activation	3	0.838751	1.48055	0	0.654318	3
GO:0042310	vasoconstriction	31	0.44803	1.48043	0.0740741	0.653696	13
GO:1902554	serine/threonine protein kinase complex	96	0.384011	1.48022	0.0192308	0.653545	21
GO:0000793	condensed chromosome	51	0.477713	1.48015	0.0892857	0.652561	15
GO:0032997	Fc receptor complex	3	0.867346	1.47954	0.0185185	0.653859	3
GO:0032782	bile acid secretion	6	0.705314	1.47881	0.0491803	0.656464	3
GO:0016554	cytidine to uridine editing	10	0.667719	1.47864	0.148148	0.656159	5
GO:0010259	multicellular organism aging	24	0.470669	1.47848	0.037037	0.65569	9
GO:0070643	vitamin D 25-hydroxylase activity	4	0.781528	1.47813	0.0535714	0.656213	4
GO:0048755	branching morphogenesis of a nerve	5	0.68842	1.47698	0.122807	0.661329	2
GO:0004967	glucagon receptor activity	3	0.824782	1.47694	0.0344828	0.660228	2
GO:0042382	paraspeckles	7	0.616628	1.47674	0.08	0.659903	5
GO:0051238	sequestering of metal ion	10	0.63296	1.47665	0.0566038	0.658957	5
GO:0008046	axon guidance receptor activity	9	0.600651	1.47637	0.0416667	0.659027	6
GO:0019303	D-ribose catabolic process	2	0.81934	1.47633	0	0.658004	2
GO:0010369	chromocenter	15	0.562626	1.47576	0.0377358	0.659786	5
GO:0003209	cardiac atrium morphogenesis	6	0.70326	1.47569	0.0377358	0.658831	4
GO:0035561	regulation of chromatin binding	23	0.595271	1.47542	0.1	0.658852	8
GO:0043139	5'-3' DNA helicase activity	10	0.733673	1.47461	0.0714286	0.661836	4
GO:0030261	chromosome condensation	38	0.57459	1.47427	0.0961538	0.662255	20
GO:0034656	nucleobase-containing small molecule catabolic process	27	0.470635	1.4734	0.0535714	0.665463	17
GO:0070340	detection of bacterial lipopeptide	3	0.865858	1.47295	0.0434783	0.666518	2
GO:1901383	negative regulation of chorionic trophoblast cell proliferation	2	0.951477	1.47282	0	0.665818	1
GO:0032806	carboxy-terminal domain protein kinase complex	18	0.498492	1.47275	0.1	0.664896	7
GO:0006312	mitotic recombination	19	0.508638	1.47264	0.0769231	0.664345	8
GO:0019814	immunoglobulin complex	23	0.703423	1.47227	0.12963	0.664931	17
GO:1905774	regulation of DNA helicase activity	5	0.773661	1.47185	0.0740741	0.665658	2
GO:0034014	response to triglyceride	3	0.956781	1.47185	0	0.664473	1
GO:0051103	DNA ligation involved in DNA repair	5	0.662486	1.47095	0.0588235	0.66801	1
GO:0004523	RNA-DNA hybrid ribonuclease activity	5	0.837963	1.47063	0.0408163	0.668616	4
GO:0061074	regulation of neural retina development	3	0.906269	1.47053	0.037037	0.667986	2
GO:0042629	mast cell granule	3	0.853578	1.46975	0.0689655	0.671196	3
GO:1990168	protein K33-linked deubiquitination	3	0.837011	1.46843	0.0754717	0.676854	2
GO:0008271	secondary active sulfate transmembrane transporter activity	11	0.578304	1.46789	0.0714286	0.678179	6
GO:0032133	chromosome passenger complex	6	0.902877	1.46755	0	0.678714	5
GO:0010989	negative regulation of low-density lipoprotein particle clearance	6	0.677566	1.46701	0.0588235	0.680015	3
GO:0001580	detection of chemical stimulus involved in sensory perception of bitter taste	31	0.505424	1.46676	0.0377358	0.679934	8
GO:0030330	DNA damage response, signal transduction by p53 class mediator	40	0.523372	1.46652	0.134615	0.679728	15
GO:1905133	negative regulation of meiotic chromosome separation	3	0.954358	1.46615	0	0.678993	2
GO:1902103	negative regulation of metaphase/anaphase transition of meiotic cell cycle	3	0.954358	1.46615	0	0.678993	2
GO:0048302	regulation of isotype switching to IgG isotypes	12	0.522928	1.46594	0.0357143	0.678883	4
GO:0009222	pyrimidine ribonucleotide catabolic process	7	0.562891	1.4659	0.0588235	0.677874	5
GO:1901490	regulation of lymphangiogenesis	5	0.757842	1.46529	0.0392157	0.679547	5
GO:0060009	Sertoli cell development	12	0.520191	1.46515	0.107692	0.679206	4
GO:0070531	BRCA1-A complex	8	0.543599	1.46498	0.0754717	0.678942	5
GO:0006663	platelet activating factor biosynthetic process	4	0.772178	1.46448	0.0925926	0.680558	3
GO:0006552	leucine catabolic process	6	0.662232	1.46396	0.0588235	0.682183	2
GO:0050912	detection of chemical stimulus involved in sensory perception of taste	36	0.47125	1.46313	0.0350877	0.685167	9
GO:0031133	regulation of axon diameter	5	0.63631	1.46288	0.0555556	0.685355	3
GO:0040018	positive regulation of multicellular organism growth	28	0.434431	1.46283	0.0363636	0.684471	10
GO:0050543	icosatetraenoic acid binding	5	0.778259	1.46282	0.0612245	0.682059	2
GO:0050544	arachidonic acid binding	5	0.778259	1.46282	0.0612245	0.682059	2
GO:0000810	diacylglycerol diphosphate phosphatase activity	3	0.78205	1.46257	0.0816327	0.682022	3
GO:0072554	blood vessel lumenization	2	0.970725	1.46255	0	0.680863	1
GO:0043585	nose morphogenesis	3	0.966678	1.46246	0	0.680132	1
GO:0006311	meiotic gene conversion	2	0.941889	1.46235	0.0425532	0.6796	2
GO:0007093	mitotic cell cycle checkpoint signaling	114	0.471171	1.46223	0.148148	0.678934	47
GO:0005165	neurotrophin receptor binding	12	0.470314	1.46208	0.04	0.678677	3
GO:0006266	DNA ligation	10	0.632478	1.46135	0.0980392	0.681053	4
GO:0021775	smoothened signaling pathway involved in ventral spinal cord interneuron specification	3	0.940764	1.46112	0	0.681199	1
GO:0033600	negative regulation of mammary gland epithelial cell proliferation	4	0.76536	1.4606	0.0555556	0.682798	2
GO:0032747	positive regulation of interleukin-23 production	4	0.728742	1.46057	0.06	0.681668	1
GO:2001160	regulation of histone H3-K79 methylation	3	0.747916	1.46026	0.0416667	0.681991	3
GO:0060707	trophoblast giant cell differentiation	14	0.588233	1.46017	0.109091	0.681165	5
GO:0051284	positive regulation of sequestering of calcium ion	15	0.445901	1.46003	0.0638298	0.680759	6
GO:0044770	cell cycle phase transition	150	0.4195	1.45907	0.127273	0.68438	47
GO:0070336	flap-structured DNA binding	3	0.820088	1.45902	0.037037	0.683465	2
GO:1904684	negative regulation of metalloendopeptidase activity	4	0.702992	1.45865	0.0909091	0.683797	2
GO:0006721	terpenoid metabolic process	91	0.359597	1.45848	0.0196078	0.683418	29
GO:0016077	sno(s)RNA catabolic process	3	0.754403	1.4584	0.104167	0.68251	2
GO:0051307	meiotic chromosome separation	4	0.865834	1.45749	0.0384615	0.685905	2
GO:0002407	dendritic cell chemotaxis	12	0.595192	1.45724	0.1	0.686142	6
GO:0045739	positive regulation of DNA repair	93	0.418753	1.45718	0.0638298	0.68541	35
GO:0060545	positive regulation of necroptotic process	3	0.869545	1.45698	0.0425532	0.685164	3
GO:0001939	female pronucleus	8	0.598866	1.45694	0.0925926	0.684187	4
GO:0008401	retinoic acid 4-hydroxylase activity	10	0.693121	1.45604	0.0416667	0.687929	6
GO:0070200	establishment of protein localization to telomere	6	0.715938	1.45564	0.0701754	0.68886	2
GO:0072698	protein localization to microtubule cytoskeleton	37	0.422014	1.45559	0.0961538	0.687984	7
GO:0043525	positive regulation of neuron apoptotic process	45	0.380682	1.45539	0.0576923	0.687896	8
GO:2000319	regulation of T-helper 17 cell differentiation	13	0.508348	1.45426	0.0307692	0.692534	3
GO:2000345	regulation of hepatocyte proliferation	14	0.504126	1.45417	0.0508475	0.691772	6
GO:0062037	D-loop DNA binding	5	0.857582	1.45412	0.0188679	0.690882	4
GO:0006325	chromatin organization	471	0.349014	1.45383	0.0754717	0.691236	150
GO:0061953	mRNA (adenine-N1-)-methyltransferase activity	3	0.922446	1.45371	0.0192308	0.689339	1
GO:0016429	tRNA (adenine-N1-)-methyltransferase activity	3	0.922446	1.45371	0.0192308	0.689339	1
GO:1902751	positive regulation of cell cycle G2/M phase transition	31	0.517633	1.45302	0.12963	0.69166	13
GO:0044772	mitotic cell cycle phase transition	141	0.419181	1.45293	0.132075	0.690821	51
GO:0071723	lipopeptide binding	6	0.645272	1.45292	0.0416667	0.689671	3
GO:0010518	positive regulation of phospholipase activity	53	0.35473	1.45241	0	0.691494	13
GO:0044211	CTP salvage	3	0.786486	1.45194	0.0416667	0.692812	2
GO:0035385	Roundabout signaling pathway	5	0.717206	1.45136	0.0909091	0.694425	2
GO:0071837	HMG box domain binding	14	0.649493	1.4513	0.0892857	0.693631	6
GO:1905464	positive regulation of DNA duplex unwinding	3	0.831233	1.45098	0.0784314	0.693071	1
GO:1905776	positive regulation of DNA helicase activity	3	0.831233	1.45098	0.0784314	0.693071	1
GO:0001560	regulation of cell growth by extracellular stimulus	3	0.847583	1.45095	0.0357143	0.692015	1
GO:0010971	positive regulation of G2/M transition of mitotic cell cycle	28	0.50906	1.45056	0.148148	0.69267	12
GO:0021965	spinal cord ventral commissure morphogenesis	3	0.860738	1.45014	0	0.693689	2
GO:0033512	L-lysine catabolic process to acetyl-CoA via saccharopine	3	0.704689	1.44934	0.0784314	0.696716	1
GO:0005984	disaccharide metabolic process	10	0.520247	1.44931	0.0847458	0.695689	3
GO:0098939	dendritic transport of mitochondrion	2	0.86313	1.44916	0.0425532	0.695338	1
GO:0021984	adenohypophysis development	6	0.628405	1.44896	0.0612245	0.695157	3
GO:0033001	Fc-gamma receptor III complex	2	0.957992	1.44807	0.037037	0.698902	2
GO:0033189	response to vitamin A	16	0.52891	1.44765	0.04	0.699776	11
GO:0006281	DNA repair	450	0.413339	1.44764	0.150943	0.698654	159
GO:0017116	single-stranded DNA helicase activity	23	0.71729	1.44752	0.0816327	0.698051	16
GO:2001222	regulation of neuron migration	43	0.386753	1.44739	0.0344828	0.697395	13
GO:0033063	Rad51B-Rad51C-Rad51D-XRCC2 complex	4	0.690923	1.44727	0.06	0.696713	2
GO:0004709	MAP kinase kinase kinase activity	27	0.369575	1.44699	0.0350877	0.697209	9
GO:0061303	cornea development in camera-type eye	9	0.540598	1.4464	0.0769231	0.69932	4
GO:0042249	establishment of planar polarity of embryonic epithelium	4	0.731552	1.44597	0.0576923	0.7005	1
GO:1990935	splicing factor binding	4	0.729266	1.44555	0.08	0.70129	1
GO:0070576	vitamin D 24-hydroxylase activity	3	0.88277	1.44517	0.0392157	0.701899	3
GO:0031702	type 1 angiotensin receptor binding	6	0.690383	1.44501	0.0961538	0.701752	1
GO:0016004	phospholipase activator activity	12	0.548586	1.44484	0.0232558	0.701207	4
GO:0035822	gene conversion	3	0.847549	1.44477	0.0434783	0.700459	3
GO:0008186	ATP-dependent activity, acting on RNA	78	0.445409	1.44461	0.0625	0.700206	26
GO:0000228	nuclear chromosome	58	0.477441	1.44391	0.117647	0.703444	25
GO:0004024	alcohol dehydrogenase activity, zinc-dependent	7	0.700117	1.44365	0.0204082	0.703826	3
GO:1902750	negative regulation of cell cycle G2/M phase transition	62	0.44556	1.44338	0.0588235	0.704166	26
GO:0004468	lysine N-acetyltransferase activity, acting on acetyl phosphate as donor	6	0.555825	1.44297	0.0545455	0.70559	2
GO:0014820	tonic smooth muscle contraction	10	0.579491	1.44289	0.107143	0.704897	5
GO:0004534	5'-3' exoribonuclease activity	4	0.861755	1.44276	0.0408163	0.704517	2
GO:0110153	RNA NAD-cap (NMN-forming) hydrolase activity	2	0.902576	1.44269	0.0425532	0.703773	1
GO:0003684	damaged DNA binding	68	0.466703	1.44267	0.117647	0.702668	31
GO:0050774	negative regulation of dendrite morphogenesis	8	0.525416	1.44225	0.0784314	0.703747	4
GO:0000395	mRNA 5'-splice site recognition	6	0.664948	1.44193	0.122449	0.704191	2
GO:0006000	fructose metabolic process	13	0.567998	1.44193	0.0697674	0.703077	6
GO:0035898	parathyroid hormone secretion	2	0.880582	1.44191	0.0545455	0.702046	1
GO:0002260	lymphocyte homeostasis	44	0.365991	1.44177	0.0204082	0.701661	9
GO:0005927	muscle tendon junction	3	0.807788	1.44155	0	0.701465	2
GO:0005183	gonadotropin hormone-releasing hormone activity	2	0.91284	1.44137	0.0338983	0.700021	1
GO:0031530	gonadotropin-releasing hormone receptor binding	2	0.91284	1.44137	0.0338983	0.700021	1
GO:0050957	equilibrioception	6	0.685317	1.44104	0.0877193	0.700613	4
GO:2000312	regulation of kainate selective glutamate receptor activity	3	0.792722	1.44094	0.0816327	0.700087	3
GO:0031268	pseudopodium organization	3	0.853513	1.44035	0.02	0.702015	1
GO:0032532	regulation of microvillus length	7	0.559465	1.43996	0.127273	0.703037	2
GO:1902102	regulation of metaphase/anaphase transition of meiotic cell cycle	4	0.826011	1.4396	0.0384615	0.702618	2
GO:1905132	regulation of meiotic chromosome separation	4	0.826011	1.4396	0.0384615	0.702618	2
GO:0032070	regulation of deoxyribonuclease activity	10	0.684136	1.43895	0.0208333	0.704398	5
GO:0014005	microglia development	4	0.727026	1.43869	0.0961538	0.704594	2
GO:0046874	quinolinate metabolic process	4	0.740311	1.4385	0.037037	0.70437	1
GO:1905772	positive regulation of mesodermal cell differentiation	2	0.990576	1.43823	0	0.704763	1
GO:0048265	response to pain	13	0.557205	1.43792	0.0769231	0.704932	4
GO:0021568	rhombomere 2 development	2	0.938421	1.43714	0	0.70744	1
GO:0055069	zinc ion homeostasis	29	0.436212	1.4371	0.0816327	0.706547	9
GO:0086100	endothelin receptor signaling pathway	11	0.631523	1.43702	0.12	0.705762	6
GO:1904778	positive regulation of protein localization to cell cortex	6	0.761883	1.43701	0.06	0.704744	2
GO:0005657	replication fork	39	0.520742	1.43683	0.196429	0.704457	16
GO:0046060	dATP metabolic process	3	0.774261	1.43645	0.0925926	0.705533	2
GO:0010273	detoxification of copper ion	9	0.707965	1.43637	0.212766	0.704922	6
GO:0071280	cellular response to copper ion	21	0.473728	1.43587	0.14	0.706097	8
GO:0072078	nephron tubule morphogenesis	13	0.561613	1.43538	0.125	0.706568	4
GO:0072088	nephron epithelium morphogenesis	13	0.561613	1.43538	0.125	0.706568	4
GO:0033151	V(D)J recombination	20	0.533443	1.43519	0.0833333	0.706152	14
GO:0050649	testosterone 6-beta-hydroxylase activity	4	0.84282	1.43514	0.0384615	0.705236	4
GO:0046209	nitric oxide metabolic process	20	0.48621	1.43514	0.0652174	0.704169	5
GO:0006287	base-excision repair, gap-filling	14	0.596701	1.43479	0.148148	0.7049	6
GO:0032829	regulation of CD4-positive, CD25-positive, alpha-beta regulatory T cell differentiation	4	0.794466	1.43478	0.0555556	0.702827	2
GO:0032831	positive regulation of CD4-positive, CD25-positive, alpha-beta regulatory T cell differentiation	4	0.794466	1.43478	0.0555556	0.702827	2
GO:1901078	negative regulation of relaxation of muscle	6	0.745199	1.43454	0.0816327	0.702906	3
GO:0016907	G protein-coupled acetylcholine receptor activity	7	0.614498	1.43427	0.0943396	0.70334	3
GO:0046602	regulation of mitotic centrosome separation	9	0.572314	1.43414	0.0588235	0.702985	4
GO:0004558	alpha-1,4-glucosidase activity	4	0.809622	1.4336	0.0892857	0.704587	3
GO:0006551	leucine metabolic process	8	0.598462	1.43284	0.0638298	0.707071	4
GO:0033677	DNA/RNA helicase activity	4	0.755254	1.4324	0.163265	0.708446	2
GO:0031981	nuclear lumen	4	0.740221	1.43218	0.06	0.708591	2
GO:0008281	sulfonylurea receptor activity	2	0.820956	1.43202	0	0.708231	1
GO:0090308	regulation of DNA methylation-dependent heterochromatin assembly	16	0.616043	1.43199	0.12	0.707305	5
GO:0140718	facultative heterochromatin assembly	12	0.607378	1.43164	0.111111	0.70803	5
GO:0051309	female meiosis chromosome separation	2	0.985547	1.43135	0	0.708602	1
GO:0061087	positive regulation of histone H3-K27 methylation	6	0.636539	1.43125	0.0784314	0.708168	3
GO:0046055	dGMP catabolic process	4	0.727488	1.4312	0.0909091	0.70633	4
GO:0046054	dGMP metabolic process	4	0.727488	1.4312	0.0909091	0.70633	4
GO:0035092	sperm DNA condensation	4	0.629806	1.43103	0.0833333	0.706101	1
GO:0000075	cell cycle checkpoint signaling	144	0.438584	1.43083	0.178571	0.706023	53
GO:0003348	cardiac endothelial cell differentiation	4	0.776098	1.4304	0.0344828	0.706067	2
GO:0060956	endocardial cell differentiation	4	0.776098	1.4304	0.0344828	0.706067	2
GO:0043203	axon hillock	7	0.569808	1.43028	0.0652174	0.705716	3
GO:0034080	CENP-A containing chromatin assembly	7	0.807044	1.43026	0.0588235	0.704759	6
GO:0042494	detection of bacterial lipoprotein	5	0.719109	1.4302	0.0192308	0.70404	2
GO:0015838	amino-acid betaine transport	7	0.642853	1.42996	0.106383	0.704089	4
GO:0007051	spindle organization	161	0.357955	1.42992	0.0701754	0.703249	56
GO:0051574	positive regulation of histone H3-K9 methylation	10	0.573917	1.42982	0.0961538	0.702844	5
GO:0006975	DNA damage induced protein phosphorylation	8	0.629657	1.42977	0	0.702107	3
GO:0003309	type B pancreatic cell differentiation	6	0.723898	1.42956	0.117647	0.701974	3
GO:0072529	pyrimidine-containing compound catabolic process	38	0.381232	1.42951	0.0555556	0.70129	16
GO:1901976	regulation of cell cycle checkpoint	34	0.539017	1.42934	0.0816327	0.700963	12
GO:0051569	regulation of histone H3-K4 methylation	39	0.490157	1.42921	0.173077	0.700661	18
GO:0036465	synaptic vesicle recycling	6	0.658607	1.42866	0.0434783	0.702169	3
GO:0009957	epidermal cell fate specification	3	0.861728	1.42809	0.0740741	0.704076	2
GO:0060117	auditory receptor cell development	5	0.59573	1.42808	0.0816327	0.703125	2
GO:0005675	transcription factor TFIIH holo complex	12	0.52648	1.42793	0.137931	0.702798	6
GO:0044380	protein localization to cytoskeleton	41	0.394806	1.42747	0.0925926	0.704246	9
GO:0003358	noradrenergic neuron development	5	0.720248	1.42745	0.148148	0.703335	2
GO:0031060	regulation of histone methylation	79	0.401893	1.42697	0.111111	0.704754	27
GO:0031272	regulation of pseudopodium assembly	12	0.497188	1.42689	0.02	0.703229	5
GO:0031274	positive regulation of pseudopodium assembly	12	0.497188	1.42689	0.02	0.703229	5
GO:2000721	positive regulation of transcription from RNA polymerase II promoter involved in smooth muscle cell differentiation	3	0.785581	1.42684	0.0185185	0.702446	2
GO:0031431	Dbf4-dependent protein kinase complex	2	0.947644	1.42658	0	0.702918	1
GO:0072718	response to cisplatin	5	0.813445	1.42644	0.0555556	0.702655	4
GO:0035101	FACT complex	2	0.851835	1.42613	0.0392157	0.703426	1
GO:0061821	telomeric D-loop binding	4	0.848018	1.42606	0.0545455	0.702719	3
GO:0034308	primary alcohol metabolic process	85	0.348359	1.42495	0.0689655	0.707189	28
GO:0008017	microtubule binding	272	0.311895	1.42479	0.0555556	0.706934	61
GO:0003310	pancreatic A cell differentiation	3	0.873595	1.42475	0.0535714	0.706237	2
GO:0010819	regulation of T cell chemotaxis	15	0.574438	1.42335	0.12	0.712711	7
GO:0032450	maltose alpha-glucosidase activity	3	0.8655	1.423	0	0.71252	2
GO:0000023	maltose metabolic process	3	0.8655	1.423	0	0.71252	2
GO:0140719	constitutive heterochromatin assembly	9	0.563189	1.423	0.111111	0.711534	3
GO:0043137	DNA replication, removal of RNA primer	4	0.833193	1.42294	0.0227273	0.710776	3
GO:0000781	chromosome, telomeric region	146	0.429684	1.42288	0.115385	0.710127	46
GO:1904888	cranial skeletal system development	12	0.565422	1.42288	0.0909091	0.709137	5
GO:0019840	isoprenoid binding	41	0.507804	1.42257	0.0344828	0.708887	17
GO:0005501	retinoid binding	41	0.507804	1.42257	0.0344828	0.708887	17
GO:0097070	ductus arteriosus closure	5	0.741607	1.42229	0.0727273	0.709386	2
GO:0030337	DNA polymerase processivity factor activity	3	0.8485	1.42227	0.0363636	0.70852	3
GO:0042924	neuromedin U binding	2	0.951219	1.42212	0.0208333	0.707229	1
GO:0001607	neuromedin U receptor activity	2	0.951219	1.42212	0.0208333	0.707229	1
GO:0007207	phospholipase C-activating G protein-coupled acetylcholine receptor signaling pathway	3	0.806473	1.42196	0.0701754	0.707002	2
GO:0090309	positive regulation of DNA methylation-dependent heterochromatin assembly	12	0.64874	1.42135	0.0833333	0.709431	4
GO:0097053	L-kynurenine catabolic process	4	0.631313	1.42111	0.104167	0.709704	1
GO:0002052	positive regulation of neuroblast proliferation	24	0.519224	1.4207	0.0909091	0.710816	9
GO:0009822	alkaloid catabolic process	3	0.887468	1.42067	0.0196078	0.709991	3
GO:0003697	single-stranded DNA binding	120	0.476506	1.42066	0.125	0.709087	48
GO:0021696	cerebellar cortex morphogenesis	4	0.821858	1.42044	0.109091	0.709069	2
GO:1902990	mitotic telomere maintenance via semi-conservative replication	3	0.80034	1.42043	0.0714286	0.708157	2
GO:0045125	bioactive lipid receptor activity	14	0.52643	1.42033	0.0350877	0.707572	6
GO:0000792	heterochromatin	69	0.468617	1.42019	0.145455	0.70737	27
GO:0051177	meiotic sister chromatid cohesion	9	0.639917	1.42011	0.0851064	0.70688	5
GO:0004315	3-oxoacyl-[acyl-carrier-protein] synthase activity	2	0.876032	1.41955	0.0784314	0.70878	1
GO:0070525	tRNA threonylcarbamoyladenosine metabolic process	14	0.59616	1.41879	0.117647	0.711759	5
GO:0060529	squamous basal epithelial stem cell differentiation involved in prostate gland acinus development	2	0.919116	1.41857	0.0727273	0.712059	1
GO:0031109	microtubule polymerization or depolymerization	31	0.388303	1.41836	0.0416667	0.712071	11
GO:0000445	THO complex part of transcription export complex	6	0.604276	1.41825	0.142857	0.710868	3
GO:0000347	THO complex	6	0.604276	1.41825	0.142857	0.710868	3
GO:0010667	negative regulation of cardiac muscle cell apoptotic process	19	0.493388	1.41803	0.111111	0.710665	7
GO:0033563	dorsal/ventral axon guidance	2	0.866762	1.41797	0.037037	0.709867	1
GO:0038162	erythropoietin-mediated signaling pathway	3	0.848744	1.41768	0.111111	0.710213	3
GO:1902767	isoprenoid biosynthetic process via mevalonate	2	0.944352	1.41757	0	0.707846	1
GO:0004421	hydroxymethylglutaryl-CoA synthase activity	2	0.944352	1.41757	0	0.707846	1
GO:0010142	farnesyl diphosphate biosynthetic process, mevalonate pathway	2	0.944352	1.41757	0	0.707846	1
GO:0051984	positive regulation of chromosome segregation	14	0.590185	1.41757	0.137255	0.706898	7
GO:0010844	recombination hotspot binding	2	0.962879	1.41702	0	0.708686	2
GO:0120098	procentriole	3	0.838424	1.41683	0.0714286	0.708578	2
GO:0042571	immunoglobulin complex, circulating	19	0.745658	1.41677	0.185185	0.707893	17
GO:0031720	haptoglobin binding	7	0.701507	1.41668	0.140351	0.707447	5
GO:0005228	intracellular sodium activated potassium channel activity	2	0.928543	1.41617	0	0.708751	1
GO:0010360	negative regulation of anion channel activity	4	0.814889	1.41613	0.1	0.708024	2
GO:0140682	histone H3-di/monomethyl-lysine-4 FAD-dependent demethylase activity	2	0.941655	1.4156	0	0.70965	1
GO:0071724	response to diacyl bacterial lipopeptide	4	0.651876	1.41541	0.115385	0.708535	2
GO:0071726	cellular response to diacyl bacterial lipopeptide	4	0.651876	1.41541	0.115385	0.708535	2
GO:0060075	regulation of resting membrane potential	8	0.522474	1.41474	0.0545455	0.710524	2
GO:0017056	structural constituent of nuclear pore	26	0.481307	1.41448	0.137255	0.711008	13
GO:0016572	histone phosphorylation	33	0.449628	1.41423	0.0892857	0.711144	9
GO:0033197	response to vitamin E	10	0.484399	1.41386	0.0909091	0.712049	4
GO:0019043	establishment of viral latency	2	0.889251	1.4132	0.0196078	0.714446	1
GO:0042555	MCM complex	8	0.845655	1.41319	0.0208333	0.713564	8
GO:0033602	negative regulation of dopamine secretion	5	0.655341	1.41248	0.0204082	0.716398	3
GO:0046075	dTTP metabolic process	5	0.701467	1.41241	0.0212766	0.715737	2
GO:0055059	asymmetric neuroblast division	3	0.821791	1.41225	0.0909091	0.715611	1
GO:0007509	mesoderm migration involved in gastrulation	2	0.969156	1.41193	0.0196078	0.716327	1
GO:0006338	chromatin remodeling	226	0.352913	1.41188	0.0833333	0.715636	74
GO:0019724	B cell mediated immunity	28	0.459518	1.41173	0.06	0.715444	9
GO:1904891	positive regulation of excitatory synapse assembly	3	0.805866	1.41172	0.0196078	0.714525	3
GO:0032076	negative regulation of deoxyribonuclease activity	2	0.924316	1.41158	0.0740741	0.714181	1
GO:2000779	regulation of double-strand break repair	108	0.420838	1.41072	0.1	0.717171	39
GO:0014821	phasic smooth muscle contraction	19	0.485667	1.41066	0.111111	0.716473	8
GO:0051403	stress-activated MAPK cascade	61	0.390677	1.41029	0.0909091	0.717565	19
GO:2000105	positive regulation of DNA-dependent DNA replication	14	0.620516	1.40964	0.0588235	0.720199	4
GO:0046110	xanthine metabolic process	2	0.836691	1.40908	0.0208333	0.72193	2
GO:0099738	cell cortex region	29	0.394146	1.40889	0.0784314	0.722267	13
GO:0033152	immunoglobulin V(D)J recombination	8	0.621586	1.40847	0.12766	0.723816	5
GO:0030905	retromer, tubulation complex	4	0.70629	1.40786	0.0701754	0.726036	1
GO:1903430	negative regulation of cell maturation	6	0.677584	1.40778	0.135593	0.725572	4
GO:0010455	positive regulation of cell fate commitment	6	0.661126	1.40692	0.12069	0.729046	3
GO:0009155	purine deoxyribonucleotide catabolic process	10	0.507159	1.40661	0.111111	0.729894	5
GO:0072091	regulation of stem cell proliferation	37	0.434329	1.40632	0.04	0.730273	13
GO:0004982	N-formyl peptide receptor activity	2	0.908433	1.40624	0.0727273	0.729698	1
GO:0006297	nucleotide-excision repair, DNA gap filling	6	0.653946	1.40597	0.0851064	0.730044	2
GO:0007529	establishment of synaptic specificity at neuromuscular junction	2	0.72804	1.40585	0.0588235	0.729697	1
GO:2000781	positive regulation of double-strand break repair	63	0.435805	1.40547	0.0444444	0.730301	23
GO:0045142	triplex DNA binding	2	0.855229	1.40463	0.111111	0.733878	1
GO:0036123	histone H3-K9 dimethylation	3	0.797773	1.4043	0.127273	0.734475	3
GO:0036336	dendritic cell migration	19	0.504431	1.40365	0.115385	0.737156	10
GO:0048505	regulation of timing of cell differentiation	8	0.531068	1.40361	0.104167	0.735539	3
GO:0040034	regulation of development, heterochronic	8	0.531068	1.40361	0.104167	0.735539	3
GO:2001057	reactive nitrogen species metabolic process	21	0.477534	1.40344	0.0434783	0.735649	5
GO:0000132	establishment of mitotic spindle orientation	30	0.431519	1.40318	0.08	0.736048	9
GO:0036313	phosphatidylinositol 3-kinase catalytic subunit binding	5	0.671876	1.40301	0.109091	0.736061	3
GO:0046629	gamma-delta T cell activation	9	0.517101	1.403	0.0862069	0.735221	3
GO:0033260	nuclear DNA replication	5	0.740517	1.40263	0.142857	0.736183	2
GO:0072268	pattern specification involved in metanephros development	4	0.649242	1.40209	0.0754717	0.738026	2
GO:0035363	histone locus body	4	0.707397	1.40176	0.0961538	0.738749	1
GO:0000076	DNA replication checkpoint signaling	17	0.581182	1.40172	0.18	0.73793	9
GO:0034399	nuclear periphery	12	0.464594	1.40142	0.12	0.7388	3
GO:0038109	Kit signaling pathway	2	0.824216	1.40105	0.0377358	0.739667	1
GO:0045204	MAPK export from nucleus	2	0.83602	1.40104	0.0769231	0.738777	1
GO:0035523	protein K29-linked deubiquitination	4	0.776174	1.40103	0.08	0.737909	2
GO:0043922	negative regulation by host of viral transcription	13	0.545104	1.40098	0.16	0.737224	11
GO:0006543	glutamine catabolic process	3	0.754067	1.40031	0.0816327	0.739363	2
GO:0042635	positive regulation of hair cycle	2	0.979609	1.40031	0	0.738446	1
GO:1905821	positive regulation of chromosome condensation	5	0.905992	1.40023	0.0384615	0.737941	4
GO:0035600	tRNA methylthiolation	2	0.862213	1.39977	0.08	0.737407	1
GO:0050497	alkylthioltransferase activity	2	0.862213	1.39977	0.08	0.737407	1
GO:0035596	methylthiotransferase activity	2	0.862213	1.39977	0.08	0.737407	1
GO:0035371	microtubule plus-end	23	0.407114	1.39965	0.0754717	0.736989	8
GO:0003404	optic vesicle morphogenesis	2	0.962418	1.39941	0.0344828	0.737293	2
GO:0006398	mRNA 3'-end processing by stem-loop binding and cleavage	6	0.60911	1.39933	0.0833333	0.736804	1
GO:0010730	negative regulation of hydrogen peroxide biosynthetic process	3	0.698812	1.39919	0.115385	0.73668	1
GO:0060561	apoptotic process involved in morphogenesis	17	0.587054	1.39902	0.163636	0.736453	5
GO:0070828	heterochromatin organization	52	0.423922	1.39897	0.173077	0.735779	19
GO:0061687	detoxification of inorganic compound	12	0.650827	1.39824	0.208333	0.738719	6
GO:0051001	negative regulation of nitric-oxide synthase activity	6	0.608193	1.39816	0.0888889	0.738262	3
GO:0007290	spermatid nucleus elongation	2	0.912643	1.39756	0.0754717	0.740333	2
GO:1901492	positive regulation of lymphangiogenesis	2	0.886385	1.3972	0.0851064	0.741065	2
GO:0016571	histone methylation	97	0.32252	1.39694	0.0363636	0.741608	33
GO:1903587	regulation of blood vessel endothelial cell proliferation involved in sprouting angiogenesis	16	0.469262	1.39674	0.037037	0.741604	4
GO:0140680	histone H3-di/monomethyl-lysine-36 demethylase activity	4	0.722992	1.39652	0.148936	0.741641	2
GO:0006145	purine nucleobase catabolic process	3	0.806235	1.39592	0.0961538	0.743788	2
GO:0097149	centralspindlin complex	3	0.952369	1.39569	0	0.74414	3
GO:0016338	calcium-independent cell-cell adhesion via plasma membrane cell-adhesion molecules	19	0.495833	1.39509	0.0961538	0.745837	5
GO:0009041	uridylate kinase activity	3	0.777037	1.39496	0.0833333	0.745612	1
GO:0021555	midbrain-hindbrain boundary morphogenesis	3	0.750615	1.39455	0.0377358	0.746669	1
GO:0051303	establishment of chromosome localization	65	0.493886	1.39441	0.122449	0.746433	20
GO:0018023	peptidyl-lysine trimethylation	41	0.390653	1.39401	0.0851064	0.747608	14
GO:0071625	vocalization behavior	18	0.456499	1.39349	0.117647	0.749515	4
GO:0071139	resolution of recombination intermediates	6	0.776524	1.39316	0.0784314	0.750286	5
GO:0097150	neuronal stem cell population maintenance	23	0.530152	1.39315	0.192982	0.749426	9
GO:0051371	muscle alpha-actinin binding	15	0.566428	1.39279	0.192308	0.750175	4
GO:0032242	regulation of nucleoside transport	2	0.868577	1.39268	0.02	0.749876	1
GO:0004629	phospholipase C activity	25	0.464346	1.39258	0.0701754	0.749426	15
GO:0045777	positive regulation of blood pressure	28	0.386467	1.39175	0.0363636	0.752797	13
GO:0004769	steroid delta-isomerase activity	2	0.94513	1.39167	0	0.752313	1
GO:0030895	apolipoprotein B mRNA editing enzyme complex	3	0.840644	1.39128	0.0196078	0.75354	1
GO:0097059	CNTFR-CLCF1 complex	2	0.902433	1.39125	0	0.752744	2
GO:0048408	epidermal growth factor binding	4	0.609855	1.39118	0.08	0.752191	1
GO:0016279	protein-lysine N-methyltransferase activity	60	0.33897	1.39089	0.0943396	0.75295	17
GO:0007099	centriole replication	22	0.524182	1.39031	0.105263	0.754975	12
GO:0033623	regulation of integrin activation	17	0.473168	1.3903	0.134615	0.754141	6
GO:0005003	ephrin receptor activity	19	0.427002	1.39006	0.0535714	0.754503	6
GO:0015651	quaternary ammonium group transmembrane transporter activity	9	0.65655	1.38989	0.0952381	0.754453	5
GO:0004962	endothelin receptor activity	3	0.871826	1.38985	0.037037	0.753863	3
GO:0051445	regulation of meiotic cell cycle	47	0.430898	1.38962	0.105263	0.754004	17
GO:0031391	Elg1 RFC-like complex	3	0.867699	1.38934	0.0408163	0.754575	3
GO:0005819	spindle	233	0.390221	1.38932	0.153846	0.753797	57
GO:0005606	laminin-1 complex	3	0.869427	1.38931	0.0408163	0.752981	1
GO:0000786	nucleosome	84	0.38922	1.38927	0.188679	0.752276	33
GO:0010960	magnesium ion homeostasis	12	0.514712	1.38882	0.0535714	0.753373	2
GO:0005212	structural constituent of eye lens	19	0.554852	1.38818	0.137255	0.75558	9
GO:0007089	traversing start control point of mitotic cell cycle	4	0.794838	1.3881	0.111111	0.755113	2
GO:0046063	dCMP metabolic process	6	0.636858	1.38799	0.173077	0.754083	5
GO:0006249	dCMP catabolic process	6	0.636858	1.38799	0.173077	0.754083	5
GO:0051393	alpha-actinin binding	28	0.463155	1.3878	0.0769231	0.754163	5
GO:2000354	regulation of ovarian follicle development	6	0.597334	1.38777	0.109091	0.753374	1
GO:0043583	ear development	10	0.607042	1.38748	0.113208	0.754046	3
GO:0031616	spindle pole centrosome	14	0.558614	1.38712	0.155172	0.754963	5
GO:0042472	inner ear morphogenesis	54	0.49217	1.38707	0.0816327	0.754461	19
GO:0070562	regulation of vitamin D receptor signaling pathway	9	0.511948	1.38704	0.0192308	0.753764	3
GO:0045095	keratin filament	34	0.495873	1.387	0.12963	0.753098	16
GO:0048478	replication fork protection	9	0.653769	1.38693	0.0769231	0.752688	6
GO:0007197	adenylate cyclase-inhibiting G protein-coupled acetylcholine receptor signaling pathway	8	0.598525	1.38672	0.113208	0.7527	4
GO:0007501	mesodermal cell fate specification	6	0.632276	1.38654	0.104167	0.752771	3
GO:0050000	chromosome localization	68	0.486865	1.38644	0.1	0.752344	20
GO:2000568	positive regulation of memory T cell activation	2	0.790523	1.38611	0.113636	0.752282	1
GO:2000567	regulation of memory T cell activation	2	0.790523	1.38611	0.113636	0.752282	1
GO:0019770	IgG receptor activity	2	0.960738	1.38477	0	0.75804	1
GO:0062181	1-alpha,25-dihydroxyvitamin D3 23-hydroxylase activity	2	0.887444	1.38373	0.105263	0.761793	2
GO:0062179	vitamin D 23-hydroxylase activity	2	0.887444	1.38373	0.105263	0.761793	2
GO:1901987	regulation of cell cycle phase transition	379	0.390408	1.38363	0.173077	0.761416	130
GO:0000272	polysaccharide catabolic process	12	0.450491	1.38351	0.125	0.761283	2
GO:0009200	deoxyribonucleoside triphosphate metabolic process	15	0.488255	1.38245	0.0625	0.7657	5
GO:0006268	DNA unwinding involved in DNA replication	22	0.741481	1.38165	0.18	0.76916	15
GO:0021780	glial cell fate specification	4	0.854856	1.38164	0.0555556	0.767506	3
GO:0021778	oligodendrocyte cell fate specification	4	0.854856	1.38164	0.0555556	0.767506	3
GO:0034112	positive regulation of homotypic cell-cell adhesion	13	0.491322	1.38145	0.157895	0.767579	4
GO:0046131	pyrimidine ribonucleoside metabolic process	11	0.595179	1.38129	0.122449	0.766665	6
GO:0046133	pyrimidine ribonucleoside catabolic process	11	0.595179	1.38129	0.122449	0.766665	6
GO:0004067	asparaginase activity	2	0.972356	1.38106	0	0.767075	2
GO:2000170	positive regulation of peptidyl-cysteine S-nitrosylation	3	0.73002	1.38067	0.12963	0.768097	2
GO:0006541	glutamine metabolic process	23	0.395097	1.38023	0.104167	0.76928	9
GO:0097676	histone H3-K36 dimethylation	4	0.795158	1.38001	0.108696	0.769398	2
GO:0045959	negative regulation of complement activation, classical pathway	6	0.672387	1.37991	0.0769231	0.768133	1
GO:0030450	regulation of complement activation, classical pathway	6	0.672387	1.37991	0.0769231	0.768133	1
GO:0044278	cell wall disruption in another organism	2	0.920518	1.37911	0.0754717	0.771343	2
GO:0061590	calcium activated phosphatidylcholine scrambling	4	0.715021	1.3788	0.125	0.77202	2
GO:0010482	regulation of epidermal cell division	3	0.784746	1.37866	0.0754717	0.771849	2
GO:0070070	proton-transporting V-type ATPase complex assembly	8	0.601394	1.37774	0.06	0.775605	2
GO:1902692	regulation of neuroblast proliferation	33	0.485385	1.37759	0.109091	0.775449	14
GO:0002840	regulation of T cell mediated immune response to tumor cell	8	0.507168	1.37727	0.0833333	0.776166	4
GO:0097158	pre-mRNA intronic pyrimidine-rich binding	2	0.818471	1.37709	0.12	0.776189	2
GO:0140507	granzyme-mediated programmed cell death signaling pathway	7	0.616777	1.37683	0.0377358	0.776298	4
GO:0061588	calcium activated phospholipid scrambling	5	0.726604	1.37605	0.06	0.779215	3
GO:0002491	antigen processing and presentation of endogenous peptide antigen via MHC class II	2	0.911964	1.37569	0.0363636	0.779019	2
GO:0002469	myeloid dendritic cell antigen processing and presentation	2	0.911964	1.37569	0.0363636	0.779019	2
GO:0003948	N4-(beta-N-acetylglucosaminyl)-L-asparaginase activity	2	0.817606	1.37535	0.1	0.779944	1
GO:0031422	RecQ family helicase-topoisomerase III complex	4	0.80768	1.3751	0.0555556	0.780444	4
GO:0051257	meiotic spindle midzone assembly	2	0.845931	1.37502	0.0727273	0.78003	1
GO:0003184	pulmonary valve morphogenesis	15	0.545908	1.375	0.224138	0.779232	9
GO:0048699	generation of neurons	10	0.617822	1.37489	0.196429	0.779102	6
GO:0097165	nuclear stress granule	6	0.511291	1.37455	0.0833333	0.78005	3
GO:0070072	vacuolar proton-transporting V-type ATPase complex assembly	6	0.62865	1.37448	0.113208	0.779601	2
GO:2000136	regulation of cell proliferation involved in heart morphogenesis	16	0.503336	1.37443	0.0877193	0.779003	8
GO:0009215	purine deoxyribonucleoside triphosphate metabolic process	7	0.578217	1.37412	0.204545	0.779528	3
GO:0007052	mitotic spindle organization	88	0.408048	1.37406	0.155172	0.779015	26
GO:2000348	regulation of CD40 signaling pathway	4	0.826984	1.37403	0.12963	0.778234	3
GO:0031424	keratinization	35	0.533835	1.37377	0.150943	0.778785	18
GO:0050786	RAGE receptor binding	9	0.69955	1.37353	0.145455	0.779159	6
GO:0033061	DNA recombinase mediator complex	7	0.698104	1.37288	0.104167	0.781195	4
GO:1905524	negative regulation of protein autoubiquitination	2	0.943659	1.37277	0	0.780888	1
GO:0032211	negative regulation of telomere maintenance via telomerase	20	0.428334	1.37265	0.0714286	0.780878	6
GO:2000739	regulation of mesenchymal stem cell differentiation	8	0.62244	1.37247	0.15	0.780961	2
GO:0008655	pyrimidine-containing compound salvage	6	0.528378	1.37245	0.1	0.780165	4
GO:0009972	cytidine deamination	9	0.634151	1.3721	0.117647	0.778968	5
GO:0004126	cytidine deaminase activity	9	0.634151	1.3721	0.117647	0.778968	5
GO:0046087	cytidine metabolic process	9	0.634151	1.3721	0.117647	0.778968	5
GO:0006216	cytidine catabolic process	9	0.634151	1.3721	0.117647	0.778968	5
GO:0042610	CD8 receptor binding	3	0.794158	1.37198	0.0784314	0.778924	2
GO:0019237	centromeric DNA binding	6	0.632115	1.37196	0.169811	0.77819	3
GO:0031515	tRNA (m1A) methyltransferase complex	3	0.816403	1.37167	0.0625	0.778853	2
GO:0031650	regulation of heat generation	11	0.477934	1.37157	0.122449	0.778506	2
GO:0034587	piRNA metabolic process	23	0.454055	1.37105	0.166667	0.780331	8
GO:0034344	regulation of type III interferon production	4	0.660542	1.37073	0.142857	0.780999	3
GO:0060675	ureteric bud morphogenesis	3	0.776855	1.37059	0.0892857	0.780733	1
GO:0005985	sucrose metabolic process	3	0.692377	1.3705	0.0350877	0.780194	1
GO:0045931	positive regulation of mitotic cell cycle	117	0.378657	1.37015	0.111111	0.781243	34
GO:0000307	cyclin-dependent protein kinase holoenzyme complex	49	0.469912	1.37012	0.134615	0.780495	15
GO:0016278	lysine N-methyltransferase activity	61	0.335546	1.36994	0.117647	0.78054	17
GO:0000439	transcription factor TFIIH core complex	11	0.530545	1.36986	0.196429	0.780195	5
GO:0021526	medial motor column neuron differentiation	2	0.960707	1.36968	0.0222222	0.78015	2
GO:0045617	negative regulation of keratinocyte differentiation	6	0.686292	1.36941	0.153846	0.780703	3
GO:0006083	acetate metabolic process	2	0.732552	1.36931	0.104167	0.779634	1
GO:0019427	acetyl-CoA biosynthetic process from acetate	2	0.732552	1.36931	0.104167	0.779634	1
GO:0000150	DNA strand exchange activity	2	0.925379	1.36885	0.0566038	0.780964	2
GO:0010452	histone H3-K36 methylation	11	0.610148	1.36854	0.156863	0.780936	8
GO:0046975	histone methyltransferase activity (H3-K36 specific)	11	0.610148	1.36854	0.156863	0.780936	8
GO:0062149	detection of stimulus involved in sensory perception of pain	24	0.470278	1.36841	0.107143	0.780737	7
GO:1901990	regulation of mitotic cell cycle phase transition	290	0.392889	1.36825	0.173077	0.780745	84
GO:0072733	response to staurosporine	4	0.697676	1.36801	0.0833333	0.780322	3
GO:0072734	cellular response to staurosporine	4	0.697676	1.36801	0.0833333	0.780322	3
GO:0004912	interleukin-3 receptor activity	2	0.886439	1.36787	0.102041	0.780224	2
GO:0010820	positive regulation of T cell chemotaxis	14	0.556957	1.3676	0.0869565	0.780753	6
GO:0051029	rRNA transport	5	0.680481	1.36749	0.132075	0.780501	2
GO:1901165	positive regulation of trophoblast cell migration	7	0.540571	1.36732	0.145833	0.780716	1
GO:1904730	negative regulation of intestinal lipid absorption	2	0.915796	1.36668	0.06	0.781526	1
GO:0010949	negative regulation of intestinal phytosterol absorption	2	0.915796	1.36668	0.06	0.781526	1
GO:0045796	negative regulation of intestinal cholesterol absorption	2	0.915796	1.36668	0.06	0.781526	1
GO:0010465	nerve growth factor receptor activity	2	0.886651	1.36667	0	0.780804	1
GO:0060166	olfactory pit development	3	0.926327	1.36649	0	0.780865	3
GO:0072006	nephron development	12	0.526646	1.36648	0.173077	0.780162	6
GO:0019482	beta-alanine metabolic process	3	0.739918	1.36635	0.140351	0.779958	1
GO:0006978	DNA damage response, signal transduction by p53 class mediator resulting in transcription of p21 class mediator	13	0.617662	1.36531	0.192308	0.783934	5
GO:0035351	heme transmembrane transport	2	0.841433	1.36516	0.111111	0.783823	1
GO:1905647	proline import across plasma membrane	2	0.894254	1.36486	0.0892857	0.782823	1
GO:1904271	L-proline import across plasma membrane	2	0.894254	1.36486	0.0892857	0.782823	1
GO:1904555	L-proline transmembrane transport	2	0.894254	1.36486	0.0892857	0.782823	1
GO:1902108	regulation of mitochondrial membrane permeability involved in apoptotic process	19	0.443487	1.36469	0.0425532	0.782732	2
GO:0036124	histone H3-K9 trimethylation	5	0.734054	1.3643	0.183673	0.783744	3
GO:0048630	skeletal muscle tissue growth	4	0.799432	1.36404	0.0392157	0.784251	2
GO:0005882	intermediate filament	93	0.421281	1.36396	0.102041	0.783886	36
GO:0007056	spindle assembly involved in female meiosis	5	0.852687	1.36317	0.0384615	0.786678	4
GO:1901523	icosanoid catabolic process	4	0.645264	1.3629	0.113208	0.787128	2
GO:0106015	negative regulation of inflammatory response to wounding	3	0.799289	1.36257	0.132075	0.78798	2
GO:0042608	T cell receptor binding	9	0.546319	1.36233	0.0769231	0.788393	4
GO:0042959	alkanesulfonate transmembrane transporter activity	3	0.717892	1.36231	0.0925926	0.78689	1
GO:0005368	taurine transmembrane transporter activity	3	0.717892	1.36231	0.0925926	0.78689	1
GO:0035136	forelimb morphogenesis	38	0.407273	1.36225	0.0819672	0.786411	13
GO:0072710	response to hydroxyurea	13	0.542184	1.36178	0.14	0.787984	6
GO:0002768	immune response-regulating cell surface receptor signaling pathway	192	0.340442	1.36111	0.1	0.790513	57
GO:0048386	positive regulation of retinoic acid receptor signaling pathway	5	0.617438	1.36055	0.12	0.792419	3
GO:1905208	negative regulation of cardiocyte differentiation	11	0.573527	1.36024	0.203704	0.79325	5
GO:0016802	trialkylsulfonium hydrolase activity	3	0.708102	1.36005	0.122449	0.792564	1
GO:0004013	adenosylhomocysteinase activity	3	0.708102	1.36005	0.122449	0.792564	1
GO:0043588	skin development	39	0.393493	1.35997	0.166667	0.792317	11
GO:0140036	ubiquitin-dependent protein binding	12	0.425743	1.35976	0.104167	0.7926	8
GO:0043586	tongue development	8	0.643185	1.35951	0.0961538	0.793063	4
GO:0061366	behavioral response to chemical pain	2	0.829523	1.35946	0.102041	0.791802	2
GO:0061368	behavioral response to formalin induced pain	2	0.829523	1.35946	0.102041	0.791802	2
GO:0045007	depurination	4	0.732566	1.35937	0.0689655	0.791428	3
GO:0045799	positive regulation of chromatin assembly or disassembly	16	0.565828	1.35937	0.208333	0.789873	5
GO:1905269	positive regulation of chromatin organization	16	0.565828	1.35937	0.208333	0.789873	5
GO:0001553	luteinization	8	0.535402	1.35898	0.12963	0.790835	3
GO:0008821	crossover junction endodeoxyribonuclease activity	6	0.682003	1.3586	0.207547	0.79183	4
GO:0010430	fatty acid omega-oxidation	5	0.704482	1.35854	0.188679	0.791346	2
GO:0110154	RNA decapping	16	0.473582	1.3585	0.163265	0.790812	3
GO:0006154	adenosine catabolic process	4	0.653643	1.35772	0.0833333	0.793809	3
GO:0097531	mast cell migration	4	0.709334	1.35765	0.145833	0.793376	3
GO:0070199	establishment of protein localization to chromosome	14	0.567976	1.35764	0.145455	0.792593	4
GO:0050851	antigen receptor-mediated signaling pathway	132	0.362688	1.35735	0.148936	0.793358	43
GO:0003777	microtubule motor activity	68	0.389022	1.35715	0.0754717	0.793447	18
GO:0016890	site-specific endodeoxyribonuclease activity, specific for altered base	2	0.920192	1.35713	0.0196078	0.792778	2
GO:0008544	epidermis development	66	0.426417	1.3561	0.111111	0.796947	26
GO:1902275	regulation of chromatin organization	42	0.479968	1.35598	0.22	0.796683	15
GO:2000371	regulation of DNA topoisomerase (ATP-hydrolyzing) activity	5	0.679353	1.35586	0.137255	0.795615	4
GO:2000373	positive regulation of DNA topoisomerase (ATP-hydrolyzing) activity	5	0.679353	1.35586	0.137255	0.795615	4
GO:0072047	proximal/distal pattern formation involved in nephron development	2	0.932358	1.35572	0.02	0.794669	2
GO:0072272	proximal/distal pattern formation involved in metanephric nephron development	2	0.932358	1.35572	0.02	0.794669	2
GO:0090329	regulation of DNA-dependent DNA replication	49	0.556793	1.35567	0.215686	0.794155	22
GO:0032143	single thymine insertion binding	2	0.877532	1.3556	0.0363636	0.792869	2
GO:0032301	MutSalpha complex	2	0.877532	1.3556	0.0363636	0.792869	2
GO:0097243	flavonoid binding	2	0.797753	1.35555	0.166667	0.792358	1
GO:0016115	terpenoid catabolic process	9	0.584249	1.35543	0.115385	0.792178	7
GO:0008147	structural constituent of bone	2	0.884375	1.35524	0.0555556	0.792394	2
GO:0021527	spinal cord association neuron differentiation	12	0.576255	1.35507	0.185185	0.792491	4
GO:0098743	cell aggregation	19	0.610946	1.3548	0.203704	0.793076	8
GO:0010997	anaphase-promoting complex binding	9	0.682703	1.35453	0.157895	0.79371	4
GO:0033300	dehydroascorbic acid transmembrane transporter activity	8	0.53032	1.35407	0.06	0.794245	2
GO:0070837	dehydroascorbic acid transport	8	0.53032	1.35407	0.06	0.794245	2
GO:0051572	negative regulation of histone H3-K4 methylation	6	0.674839	1.35402	0.176471	0.793679	3
GO:0031748	D1 dopamine receptor binding	6	0.519426	1.35402	0.134615	0.792896	1
GO:0006152	purine nucleoside catabolic process	8	0.456309	1.35398	0.1	0.792282	6
GO:0051315	attachment of mitotic spindle microtubules to kinetochore	12	0.631091	1.35364	0.166667	0.79313	5
GO:0034724	DNA replication-independent chromatin organization	20	0.549295	1.35319	0.211538	0.794827	10
GO:0090065	regulation of production of siRNA involved in RNA interference	2	0.8851	1.3528	0.0943396	0.795904	1
GO:1903896	positive regulation of IRE1-mediated unfolded protein response	7	0.562091	1.35265	0.0980392	0.795989	1
GO:0061752	telomeric repeat-containing RNA binding	2	0.958996	1.35224	0.0217391	0.797221	2
GO:0018027	peptidyl-lysine dimethylation	22	0.450452	1.3522	0.0925926	0.796573	10
GO:0048697	positive regulation of collateral sprouting in absence of injury	2	0.911394	1.35167	0.0185185	0.798342	2
GO:1990757	ubiquitin ligase activator activity	4	0.681015	1.35158	0.04	0.798042	1
GO:0010609	mRNA localization resulting in posttranscriptional regulation of gene expression	3	0.783578	1.35127	0.0925926	0.798845	1
GO:0051096	positive regulation of helicase activity	7	0.636383	1.35113	0.204082	0.798537	3
GO:1902636	kinociliary basal body	3	0.744189	1.35102	0.169811	0.798123	2
GO:0140199	negative regulation of adenylate cyclase-activating adrenergic receptor signaling pathway involved in heart process	3	0.754297	1.35055	0.137255	0.798789	3
GO:0140192	regulation of adenylate cyclase-activating adrenergic receptor signaling pathway involved in heart process	3	0.754297	1.35055	0.137255	0.798789	3
GO:0016101	diterpenoid metabolic process	81	0.352132	1.35047	0.0566038	0.7984	26
GO:0007216	G protein-coupled glutamate receptor signaling pathway	15	0.469103	1.3502	0.132075	0.79905	6
GO:0008309	double-stranded DNA exodeoxyribonuclease activity	4	0.85221	1.34981	0.0925926	0.800513	3
GO:2001252	positive regulation of chromosome organization	88	0.393241	1.3498	0.12	0.799762	19
GO:2000172	regulation of branching morphogenesis of a nerve	5	0.627524	1.34949	0.176471	0.800441	3
GO:0045911	positive regulation of DNA recombination	67	0.404201	1.34918	0.12766	0.80125	24
GO:0003847	1-alkyl-2-acetylglycerophosphocholine esterase activity	7	0.490621	1.34907	0.109375	0.800959	2
GO:0031436	BRCA1-BARD1 complex	4	0.719567	1.3489	0.0576923	0.800988	2
GO:2000738	positive regulation of stem cell differentiation	20	0.42746	1.34885	0.142857	0.800551	7
GO:0043382	positive regulation of memory T cell differentiation	7	0.601874	1.34878	0.178571	0.800025	4
GO:0031716	calcitonin receptor binding	2	0.962717	1.34857	0.06	0.800202	2
GO:0140650	radial glia-guided pyramidal neuron migration	3	0.728953	1.34853	0.113208	0.79886	2
GO:0021852	pyramidal neuron migration to cerebral cortex	3	0.728953	1.34853	0.113208	0.79886	2
GO:0003266	regulation of secondary heart field cardioblast proliferation	7	0.554946	1.3477	0.174603	0.802555	3
GO:0010936	negative regulation of macrophage cytokine production	5	0.608995	1.34761	0.12069	0.8022	2
GO:0097575	lateral cell cortex	2	0.923694	1.34741	0.0555556	0.802406	1
GO:1905930	regulation of vascular associated smooth muscle cell differentiation involved in phenotypic switching	3	0.735689	1.34741	0.0425532	0.80088	1
GO:1905915	regulation of cell differentiation involved in phenotypic switching	3	0.735689	1.34741	0.0425532	0.80088	1
GO:0061325	cell proliferation involved in outflow tract morphogenesis	2	0.875007	1.3474	0.0526316	0.80014	2
GO:0010212	response to ionizing radiation	140	0.395904	1.3472	0.163636	0.800412	54
GO:0070269	pyroptosis	15	0.46648	1.34716	0.111111	0.799859	5
GO:0003724	RNA helicase activity	76	0.409925	1.34705	0.145833	0.799615	24
GO:0006882	cellular zinc ion homeostasis	26	0.424741	1.34633	0.192308	0.802203	8
GO:0042744	hydrogen peroxide catabolic process	24	0.457737	1.3463	0.12	0.801658	10
GO:0097017	renal protein absorption	3	0.866408	1.34627	0.0740741	0.801042	2
GO:0060060	post-embryonic retina morphogenesis in camera-type eye	2	0.884838	1.3457	0.0392157	0.802841	1
GO:0140657	ATP-dependent activity	442	0.29678	1.34483	0.113208	0.8061	107
GO:0061502	early endosome to recycling endosome transport	2	0.903465	1.34444	0.0652174	0.807288	1
GO:0045003	double-strand break repair via synthesis-dependent strand annealing	3	0.810494	1.34435	0.115385	0.806958	2
GO:0062033	positive regulation of mitotic sister chromatid segregation	4	0.699395	1.34421	0.176471	0.806828	2
GO:2000815	regulation of mRNA stability involved in response to oxidative stress	2	0.81974	1.34411	0.113636	0.806627	1
GO:0021769	orbitofrontal cortex development	3	0.678837	1.34393	0.108696	0.806738	1
GO:0034061	DNA polymerase activity	29	0.421785	1.34351	0.188679	0.807833	8
GO:1990851	Wnt-Frizzled-LRP5/6 complex	4	0.754996	1.34348	0.125	0.807272	2
GO:0060457	negative regulation of digestive system process	15	0.458417	1.34337	0.152542	0.807111	4
GO:0031262	Ndc80 complex	4	0.9386	1.34327	0.0545455	0.80687	4
GO:2001162	positive regulation of histone H3-K79 methylation	2	0.803291	1.34235	0.06	0.810517	2
GO:0033085	negative regulation of T cell differentiation in thymus	8	0.511327	1.34214	0.0877193	0.810735	2
GO:0048596	embryonic camera-type eye morphogenesis	14	0.481532	1.34206	0.0892857	0.810452	6
GO:1904398	positive regulation of neuromuscular junction development	2	0.725088	1.34186	0.0566038	0.810567	1
GO:0004088	carbamoyl-phosphate synthase (glutamine-hydrolyzing) activity	2	0.859197	1.34158	0.142857	0.811205	1
GO:0015879	carnitine transport	5	0.658479	1.34143	0.122449	0.81105	3
GO:0000912	assembly of actomyosin apparatus involved in cytokinesis	4	0.752498	1.34087	0.111111	0.811652	4
GO:0000915	actomyosin contractile ring assembly	4	0.752498	1.34087	0.111111	0.811652	4
GO:0044837	actomyosin contractile ring organization	4	0.752498	1.34087	0.111111	0.811652	4
GO:0071725	response to triacyl bacterial lipopeptide	3	0.741642	1.3408	0.097561	0.810418	1
GO:0071727	cellular response to triacyl bacterial lipopeptide	3	0.741642	1.3408	0.097561	0.810418	1
GO:0120261	regulation of heterochromatin organization	25	0.53383	1.34072	0.196078	0.809307	10
GO:0031445	regulation of heterochromatin assembly	25	0.53383	1.34072	0.196078	0.809307	10
GO:1903766	positive regulation of potassium ion export across plasma membrane	3	0.711235	1.34058	0.0925926	0.809468	2
GO:0060579	ventral spinal cord interneuron fate commitment	3	0.934392	1.34023	0.0740741	0.809642	3
GO:0060581	cell fate commitment involved in pattern specification	3	0.934392	1.34023	0.0740741	0.809642	3
GO:0004022	alcohol dehydrogenase (NAD+) activity	8	0.608679	1.34021	0.0784314	0.808995	3
GO:0031023	microtubule organizing center organization	77	0.385666	1.33946	0.224138	0.812065	31
GO:0010988	regulation of low-density lipoprotein particle clearance	11	0.535434	1.33914	0.166667	0.812874	4
GO:0006720	isoprenoid metabolic process	106	0.308549	1.33855	0.0377358	0.814691	31
GO:0002752	cell surface pattern recognition receptor signaling pathway	3	0.775268	1.33835	0.0980392	0.814979	1
GO:0006275	regulation of DNA replication	127	0.441644	1.33824	0.166667	0.814799	47
GO:1904024	negative regulation of glucose catabolic process to lactate via pyruvate	3	0.691074	1.3378	0.111111	0.815718	2
GO:1902689	negative regulation of NAD metabolic process	3	0.691074	1.3378	0.111111	0.815718	2
GO:0048103	somatic stem cell division	9	0.721829	1.33685	0.207547	0.819751	6
GO:1900739	regulation of protein insertion into mitochondrial membrane involved in apoptotic signaling pathway	4	0.638572	1.33667	0.104167	0.819158	2
GO:1900740	positive regulation of protein insertion into mitochondrial membrane involved in apoptotic signaling pathway	4	0.638572	1.33667	0.104167	0.819158	2
GO:1902256	regulation of apoptotic process involved in outflow tract morphogenesis	3	0.873293	1.33661	0.0925926	0.818711	3
GO:0097198	histone H3-K36 trimethylation	3	0.776754	1.33583	0.0909091	0.822378	2
GO:0045591	positive regulation of regulatory T cell differentiation	17	0.502327	1.33569	0.155172	0.822386	5
GO:0008349	MAP kinase kinase kinase kinase activity	5	0.767441	1.33564	0.0731707	0.821797	3
GO:0097356	perinucleolar compartment	5	0.634977	1.3354	0.119048	0.822232	3
GO:1990722	DAPK1-calmodulin complex	2	0.883126	1.33466	0.0434783	0.824542	2
GO:1904094	positive regulation of autophagic cell death	2	0.883126	1.33466	0.0434783	0.824542	2
GO:0031536	positive regulation of exit from mitosis	4	0.888998	1.33461	0.0377358	0.824	3
GO:0050852	T cell receptor signaling pathway	90	0.334709	1.33388	0.102041	0.827107	18
GO:0002638	negative regulation of immunoglobulin production	9	0.579847	1.33369	0.169811	0.827288	2
GO:1905239	regulation of canonical Wnt signaling pathway involved in osteoblast differentiation	2	0.863723	1.33369	0.02	0.825795	1
GO:1905240	negative regulation of canonical Wnt signaling pathway involved in osteoblast differentiation	2	0.863723	1.33369	0.02	0.825795	1
GO:0018076	N-terminal peptidyl-lysine acetylation	3	0.733106	1.33343	0.14	0.826307	1
GO:1903818	positive regulation of voltage-gated potassium channel activity	15	0.465433	1.3333	0.134615	0.826143	9
GO:1902688	regulation of NAD metabolic process	4	0.681727	1.33319	0.132075	0.825225	3
GO:1904023	regulation of glucose catabolic process to lactate via pyruvate	4	0.681727	1.33319	0.132075	0.825225	3
GO:0033353	S-adenosylmethionine cycle	4	0.594196	1.33276	0.134615	0.826585	3
GO:0003917	DNA topoisomerase type I (single strand cut, ATP-independent) activity	4	0.791359	1.33275	0.0943396	0.825947	4
GO:0034653	retinoic acid catabolic process	5	0.686212	1.33264	0.129032	0.824987	2
GO:0016103	diterpenoid catabolic process	5	0.686212	1.33264	0.129032	0.824987	2
GO:0046053	dAMP metabolic process	7	0.523669	1.3326	0.129032	0.824459	4
GO:0035112	genitalia morphogenesis	11	0.481826	1.33234	0.137255	0.824983	5
GO:0006227	dUDP biosynthetic process	2	0.79881	1.33209	0.0666667	0.821054	1
GO:0006233	dTDP biosynthetic process	2	0.79881	1.33209	0.0666667	0.821054	1
GO:0046077	dUDP metabolic process	2	0.79881	1.33209	0.0666667	0.821054	1
GO:0009197	pyrimidine deoxyribonucleoside diphosphate biosynthetic process	2	0.79881	1.33209	0.0666667	0.821054	1
GO:0004798	thymidylate kinase activity	2	0.79881	1.33209	0.0666667	0.821054	1
GO:0009196	pyrimidine deoxyribonucleoside diphosphate metabolic process	2	0.79881	1.33209	0.0666667	0.821054	1
GO:0046072	dTDP metabolic process	2	0.79881	1.33209	0.0666667	0.821054	1
GO:0005005	transmembrane-ephrin receptor activity	17	0.402032	1.33205	0.109091	0.820541	7
GO:0070532	BRCA1-B complex	4	0.771182	1.33177	0.134615	0.821034	4
GO:0001672	regulation of chromatin assembly or disassembly	33	0.488348	1.33157	0.18	0.821466	9
GO:0030719	P granule organization	7	0.662941	1.3313	0.111111	0.822101	3
GO:0072709	cellular response to sorbitol	4	0.673938	1.33101	0.0727273	0.822954	2
GO:0060913	cardiac cell fate determination	2	0.771113	1.33085	0.117647	0.823029	2
GO:0046912	acyltransferase, acyl groups converted into alkyl on transfer	5	0.665736	1.33084	0.108696	0.822396	1
GO:0009394	2'-deoxyribonucleotide metabolic process	42	0.393656	1.33075	0.134615	0.822006	14
GO:0097114	NMDA glutamate receptor clustering	4	0.611547	1.33055	0.122449	0.822209	1
GO:0001776	leukocyte homeostasis	54	0.338847	1.33021	0.0784314	0.823178	13
GO:0034970	histone H3-R2 methylation	2	0.831016	1.33013	0.111111	0.822945	2
GO:0002562	somatic diversification of immune receptors via germline recombination within a single locus	35	0.445017	1.33007	0.218182	0.821799	21
GO:0016444	somatic cell DNA recombination	35	0.445017	1.33007	0.218182	0.821799	21
GO:1903608	protein localization to cytoplasmic stress granule	7	0.59497	1.33003	0.181818	0.821209	4
GO:0005849	mRNA cleavage factor complex	19	0.48585	1.33001	0.210526	0.820516	4
GO:0106363	protein-cysteine methyltransferase activity	2	0.915873	1.32976	0.0408163	0.821025	1
GO:0021873	forebrain neuroblast division	4	0.82443	1.32974	0.0357143	0.82037	3
GO:0009130	pyrimidine nucleoside monophosphate biosynthetic process	14	0.520778	1.3296	0.160714	0.820216	6
GO:0045338	farnesyl diphosphate metabolic process	6	0.700436	1.32928	0.115385	0.820859	3
GO:0006772	thiamine metabolic process	4	0.65095	1.32862	0.12963	0.823397	1
GO:0032075	positive regulation of nuclease activity	7	0.662803	1.32827	0.14	0.824333	4
GO:0097125	cyclin B1-CDK1 complex	2	0.956118	1.32823	0.0357143	0.823745	2
GO:0071220	cellular response to bacterial lipoprotein	6	0.54845	1.32796	0.122449	0.822891	2
GO:0070339	response to bacterial lipopeptide	6	0.54845	1.32796	0.122449	0.822891	2
GO:0071221	cellular response to bacterial lipopeptide	6	0.54845	1.32796	0.122449	0.822891	2
GO:0046125	pyrimidine deoxyribonucleoside metabolic process	5	0.764331	1.32789	0.14	0.821737	3
GO:0046104	thymidine metabolic process	5	0.764331	1.32789	0.14	0.821737	3
GO:0004800	thyroxine 5'-deiodinase activity	3	0.778384	1.32761	0.0961538	0.822255	3
GO:0098535	de novo centriole assembly involved in multi-ciliated epithelial cell differentiation	5	0.730456	1.32759	0.145455	0.820899	3
GO:0097742	de novo centriole assembly	5	0.730456	1.32759	0.145455	0.820899	3
GO:0004536	deoxyribonuclease activity	58	0.403048	1.32751	0.14	0.820687	22
GO:0061004	pattern specification involved in kidney development	9	0.53367	1.32715	0.0869565	0.821822	4
GO:0038172	interleukin-33-mediated signaling pathway	2	0.815502	1.32674	0.0754717	0.823103	1
GO:0000346	transcription export complex	10	0.554328	1.3265	0.235294	0.82361	4
GO:0110032	positive regulation of G2/MI transition of meiotic cell cycle	3	0.815642	1.32638	0.204082	0.823462	3
GO:0034242	negative regulation of syncytium formation by plasma membrane fusion	4	0.651016	1.32595	0.125	0.824621	4
GO:0097513	myosin II filament	3	0.755138	1.32575	0.117647	0.824715	1
GO:0034134	toll-like receptor 2 signaling pathway	6	0.684747	1.32555	0.163265	0.824896	3
GO:1903935	response to sodium arsenite	6	0.642477	1.32484	0.0925926	0.827639	3
GO:0009151	purine deoxyribonucleotide metabolic process	16	0.412901	1.32431	0.148148	0.829463	6
GO:0045337	farnesyl diphosphate biosynthetic process	4	0.758372	1.32409	0.122449	0.829975	1
GO:0048696	regulation of collateral sprouting in absence of injury	3	0.80907	1.32364	0.132075	0.831393	2
GO:0035881	amacrine cell differentiation	5	0.763239	1.32317	0.155556	0.832888	2
GO:0050218	propionate-CoA ligase activity	4	0.636745	1.32268	0.235294	0.834628	2
GO:0099029	anchored component of presynaptic active zone membrane	3	0.751572	1.32263	0.0980392	0.834217	1
GO:0070170	regulation of tooth mineralization	9	0.590044	1.32263	0.125	0.833502	4
GO:1900106	positive regulation of hyaluranon cable assembly	3	0.788378	1.32204	0.117647	0.835161	2
GO:1900104	regulation of hyaluranon cable assembly	3	0.788378	1.32204	0.117647	0.835161	2
GO:0006222	UMP biosynthetic process	10	0.507692	1.32185	0.217391	0.834625	4
GO:0009174	pyrimidine ribonucleoside monophosphate biosynthetic process	10	0.507692	1.32185	0.217391	0.834625	4
GO:0006260	DNA replication	125	0.499447	1.32158	0.215686	0.835136	49
GO:0008063	Toll signaling pathway	3	0.738272	1.3215	0.145833	0.834858	1
GO:0032241	positive regulation of nucleobase-containing compound transport	6	0.567218	1.32147	0.192308	0.834262	5
GO:0050613	delta14-sterol reductase activity	2	0.875082	1.32126	0.0740741	0.834642	1
GO:0005579	membrane attack complex	5	0.657262	1.32124	0.189655	0.834026	3
GO:0006939	smooth muscle contraction	53	0.389286	1.32116	0.122449	0.833699	17
GO:0005128	erythropoietin receptor binding	2	0.844955	1.3211	0.113636	0.833185	1
GO:0048745	smooth muscle tissue development	17	0.546898	1.32078	0.230769	0.834062	6
GO:1904666	regulation of ubiquitin protein ligase activity	24	0.565876	1.3206	0.156863	0.834146	8
GO:0055057	neuroblast division	10	0.620863	1.3202	0.22807	0.835387	5
GO:0044843	cell cycle G1/S phase transition	61	0.418641	1.32015	0.169811	0.834938	22
GO:0003326	pancreatic A cell fate commitment	2	0.925178	1.31943	0.0588235	0.836975	1
GO:0003329	pancreatic PP cell fate commitment	2	0.925178	1.31943	0.0588235	0.836975	1
GO:0021623	oculomotor nerve formation	2	0.810593	1.31932	0.156863	0.83677	1
GO:0072527	pyrimidine-containing compound metabolic process	83	0.322654	1.3191	0.150943	0.837151	28
GO:0045658	regulation of neutrophil differentiation	3	0.703661	1.31891	0.132075	0.837318	2
GO:0061749	forked DNA-dependent helicase activity	2	0.889073	1.31846	0.0740741	0.839149	2
GO:0042447	hormone catabolic process	11	0.508156	1.31838	0.122807	0.838779	4
GO:0000700	mismatch base pair DNA N-glycosylase activity	4	0.807181	1.31829	0.130435	0.83853	3
GO:0004505	phenylalanine 4-monooxygenase activity	3	0.633448	1.31806	0.148936	0.836013	1
GO:0009073	aromatic amino acid family biosynthetic process	3	0.633448	1.31806	0.148936	0.836013	1
GO:0019293	tyrosine biosynthetic process, by oxidation of phenylalanine	3	0.633448	1.31806	0.148936	0.836013	1
GO:0009095	aromatic amino acid family biosynthetic process, prephenate pathway	3	0.633448	1.31806	0.148936	0.836013	1
GO:0006571	tyrosine biosynthetic process	3	0.633448	1.31806	0.148936	0.836013	1
GO:0045666	positive regulation of neuron differentiation	87	0.334732	1.31748	0.137931	0.83801	25
GO:0052696	flavonoid glucuronidation	8	0.825358	1.31725	0.204082	0.83751	5
GO:0052697	xenobiotic glucuronidation	8	0.825358	1.31725	0.204082	0.83751	5
GO:0030451	regulation of complement activation, alternative pathway	3	0.764812	1.31717	0.125	0.837193	1
GO:0032993	protein-DNA complex	163	0.370733	1.31712	0.173077	0.836707	58
GO:0044611	nuclear pore inner ring	3	0.797853	1.31711	0.0980392	0.836095	2
GO:2001022	positive regulation of response to DNA damage stimulus	127	0.377376	1.31698	0.133333	0.8359	41
GO:0016684	oxidoreductase activity, acting on peroxide as acceptor	50	0.373611	1.31666	0.153846	0.836941	15
GO:0015269	calcium-activated potassium channel activity	10	0.501579	1.31647	0.166667	0.837112	3
GO:0016540	protein autoprocessing	26	0.465446	1.31628	0.185185	0.83741	14
GO:0030343	vitamin D3 25-hydroxylase activity	3	0.781507	1.31625	0.169811	0.836828	3
GO:0070914	UV-damage excision repair	11	0.499548	1.31617	0.137255	0.836521	3
GO:0005461	UDP-glucuronic acid transmembrane transporter activity	3	0.813406	1.3161	0.0769231	0.834099	2
GO:0015787	UDP-glucuronic acid transmembrane transport	3	0.813406	1.3161	0.0769231	0.834099	2
GO:0015789	UDP-N-acetylgalactosamine transmembrane transport	3	0.813406	1.3161	0.0769231	0.834099	2
GO:0005463	UDP-N-acetylgalactosamine transmembrane transporter activity	3	0.813406	1.3161	0.0769231	0.834099	2
GO:0061820	telomeric D-loop disassembly	8	0.554572	1.31597	0.109091	0.834055	5
GO:0033625	positive regulation of integrin activation	11	0.455695	1.31588	0.134615	0.833814	3
GO:0001161	intronic transcription regulatory region sequence-specific DNA binding	11	0.476391	1.31577	0.195652	0.833651	2
GO:0003163	sinoatrial node development	7	0.581936	1.31563	0.0943396	0.833677	5
GO:0007263	nitric oxide mediated signal transduction	18	0.401503	1.31526	0.0784314	0.834974	6
GO:0061849	telomeric G-quadruplex DNA binding	3	0.826649	1.31507	0.173077	0.834605	2
GO:1905773	8-hydroxy-2'-deoxyguanosine DNA binding	3	0.826649	1.31507	0.173077	0.834605	2
GO:0010523	negative regulation of calcium ion transport into cytosol	17	0.413468	1.31462	0.122449	0.836023	7
GO:0003774	cytoskeletal motor activity	112	0.348719	1.31426	0.125	0.837	27
GO:0097056	selenocysteinyl-tRNA(Sec) biosynthetic process	4	0.673856	1.31403	0.137255	0.837399	2
GO:0009211	pyrimidine deoxyribonucleoside triphosphate metabolic process	6	0.615425	1.31401	0.142857	0.836852	2
GO:1905429	response to glycine	3	0.773073	1.31395	0.08	0.836452	2
GO:0097442	CA3 pyramidal cell dendrite	2	0.910615	1.31383	0.0192308	0.836371	1
GO:0070268	cornification	4	0.677343	1.31363	0.15	0.836547	2
GO:0005540	hyaluronic acid binding	23	0.418475	1.31362	0.181818	0.835947	7
GO:0016423	tRNA (guanine) methyltransferase activity	13	0.483669	1.31359	0.183673	0.835431	2
GO:0070242	thymocyte apoptotic process	5	0.786207	1.31359	0.04	0.834751	1
GO:0033076	isoquinoline alkaloid metabolic process	3	0.753444	1.31355	0.153846	0.83423	2
GO:0046050	UMP catabolic process	5	0.615033	1.3135	0.222222	0.833101	4
GO:0009175	pyrimidine ribonucleoside monophosphate catabolic process	5	0.615033	1.3135	0.222222	0.833101	4
GO:0021846	cell proliferation in forebrain	11	0.571972	1.31318	0.181818	0.833823	5
GO:0070256	negative regulation of mucus secretion	2	0.836691	1.31309	0.0727273	0.833628	2
GO:0051781	positive regulation of cell division	79	0.38725	1.31273	0.104167	0.834809	30
GO:0000079	regulation of cyclin-dependent protein serine/threonine kinase activity	94	0.430293	1.31257	0.156863	0.834848	27
GO:0072686	mitotic spindle	111	0.389712	1.31213	0.18	0.836156	31
GO:0097524	sperm plasma membrane	2	0.905208	1.31205	0.0217391	0.835878	1
GO:0034508	centromere complex assembly	3	0.847251	1.31168	0.122449	0.83693	3
GO:0001093	TFIIB-class transcription factor binding	5	0.576025	1.31138	0.142857	0.837775	1
GO:1905430	cellular response to glycine	2	0.840493	1.31106	0.0961538	0.838838	2
GO:0004359	glutaminase activity	3	0.747952	1.31097	0.139535	0.838551	2
GO:0003222	ventricular trabecula myocardium morphogenesis	14	0.543001	1.31092	0.16	0.838176	7
GO:0010664	negative regulation of striated muscle cell apoptotic process	21	0.480527	1.31089	0.188679	0.837638	8
GO:0005876	spindle microtubule	79	0.35397	1.31088	0.127273	0.836991	18
GO:0010610	regulation of mRNA stability involved in response to stress	3	0.757725	1.31087	0.133333	0.836346	1
GO:0042404	thyroid hormone catabolic process	2	0.778363	1.3108	0.12	0.8355	2
GO:0033798	thyroxine 5-deiodinase activity	2	0.778363	1.3108	0.12	0.8355	2
GO:0052732	phosphoethanolamine phosphatase activity	2	0.864308	1.31068	0.0377358	0.835476	2
GO:0009624	response to nematode	2	0.882746	1.31054	0.0961538	0.835419	2
GO:0035870	dITP diphosphatase activity	2	0.755384	1.31012	0.1	0.836665	1
GO:1904674	positive regulation of somatic stem cell population maintenance	2	0.871993	1.30984	0.156863	0.837305	2
GO:0042799	histone methyltransferase activity (H4-K20 specific)	7	0.537793	1.30965	0.16	0.83751	5
GO:0016887	ATP hydrolysis activity	324	0.301593	1.30948	0.132075	0.837566	65
GO:0033364	mast cell secretory granule organization	2	0.820047	1.30937	0.106383	0.837338	1
GO:0051552	flavone metabolic process	5	0.898056	1.30896	0.170213	0.838605	3
GO:0016199	axon midline choice point recognition	5	0.585163	1.30879	0.175439	0.838754	2
GO:0030952	establishment or maintenance of cytoskeleton polarity	7	0.529405	1.30863	0.192308	0.838985	2
GO:0001883	purine nucleoside binding	2	0.785043	1.30861	0.145455	0.838493	2
GO:0072144	glomerular mesangial cell development	5	0.729042	1.30848	0.0851064	0.838399	4
GO:0021530	spinal cord oligodendrocyte cell fate specification	3	0.880588	1.30844	0.0740741	0.837989	2
GO:0034421	post-translational protein acetylation	3	0.81537	1.30829	0.169811	0.838078	3
GO:0008276	protein methyltransferase activity	92	0.313933	1.30825	0.145833	0.837575	26
GO:0004063	aryldialkylphosphatase activity	2	0.898756	1.30818	0.122449	0.837126	1
GO:0045650	negative regulation of macrophage differentiation	6	0.631701	1.30793	0.163636	0.837753	2
GO:0106050	tRNA 2'-O-methyltransferase activity	3	0.747055	1.30733	0.14	0.839586	1
GO:0002448	mast cell mediated immunity	2	0.778343	1.30721	0.12	0.839533	1
GO:0070194	synaptonemal complex disassembly	2	0.889801	1.30697	0.0892857	0.839774	1
GO:0007049	cell cycle	478	0.332687	1.30676	0.196078	0.839982	115
GO:0048866	stem cell fate specification	3	0.867276	1.30646	0.0555556	0.840517	1
GO:0097100	supercoiled DNA binding	6	0.723497	1.30615	0.185185	0.841378	5
GO:0001227	DNA-binding transcription repressor activity, RNA polymerase II-specific	313	0.36378	1.30596	0.137255	0.841551	100
GO:0004918	interleukin-8 receptor activity	2	0.893934	1.30584	0.145455	0.840734	2
GO:0038112	interleukin-8-mediated signaling pathway	2	0.893934	1.30584	0.145455	0.840734	2
GO:0021773	striatal medium spiny neuron differentiation	4	0.674633	1.30582	0.245283	0.8402	2
GO:0048706	embryonic skeletal system development	35	0.434997	1.30567	0.22807	0.84026	11
GO:0000022	mitotic spindle elongation	2	0.960816	1.30535	0.0363636	0.840925	2
GO:0032200	telomere organization	79	0.393467	1.30512	0.235294	0.841535	24
GO:1990787	negative regulation of hh target transcription factor activity	4	0.804507	1.30487	0.156863	0.842085	1
GO:0051310	metaphase plate congression	53	0.522054	1.30456	0.204082	0.842993	18
GO:0018119	peptidyl-cysteine S-nitrosylation	6	0.609498	1.30448	0.134615	0.842073	4
GO:0017014	protein nitrosylation	6	0.609498	1.30448	0.134615	0.842073	4
GO:0001833	inner cell mass cell proliferation	13	0.546536	1.30446	0.183673	0.841508	5
GO:0009262	deoxyribonucleotide metabolic process	43	0.38862	1.30441	0.173077	0.84113	14
GO:0006282	regulation of DNA repair	150	0.374027	1.30432	0.244898	0.840917	52
GO:0061589	calcium activated phosphatidylserine scrambling	3	0.761512	1.30428	0.166667	0.840434	2
GO:0005833	hemoglobin complex	8	0.604011	1.30415	0.210526	0.840295	5
GO:0006309	apoptotic DNA fragmentation	10	0.500289	1.30415	0.148936	0.839641	4
GO:0034085	establishment of sister chromatid cohesion	4	0.661791	1.30378	0.166667	0.840867	2
GO:0032423	regulation of mismatch repair	4	0.669672	1.30372	0.173077	0.840465	4
GO:0046130	purine ribonucleoside catabolic process	6	0.528785	1.30362	0.137255	0.840365	4
GO:1903431	positive regulation of cell maturation	7	0.532114	1.30356	0.163636	0.839957	3
GO:0072143	mesangial cell development	6	0.686419	1.30344	0.18	0.839852	4
GO:0051974	negative regulation of telomerase activity	11	0.536539	1.3034	0.25	0.839366	4
GO:1990086	lens fiber cell apoptotic process	4	0.816943	1.30336	0.115385	0.838907	3
GO:1905064	negative regulation of vascular associated smooth muscle cell differentiation	8	0.621963	1.30336	0.240741	0.838272	2
GO:0031730	CCR5 chemokine receptor binding	6	0.658878	1.30333	0.244898	0.837703	2
GO:0044666	MLL3/4 complex	14	0.402144	1.30309	0.148936	0.838183	2
GO:0032421	stereocilium bundle	5	0.616318	1.30308	0.16	0.837536	2
GO:0070433	negative regulation of nucleotide-binding oligomerization domain containing 2 signaling pathway	3	0.661769	1.30281	0.102041	0.837481	1
GO:0070425	negative regulation of nucleotide-binding oligomerization domain containing signaling pathway	3	0.661769	1.30281	0.102041	0.837481	1
GO:0099507	ligand-gated ion channel activity involved in regulation of presynaptic membrane potential	3	0.712185	1.30281	0.115385	0.836843	2
GO:0043505	CENP-A containing nucleosome	4	0.696855	1.30253	0.166667	0.837289	4
GO:0032341	aldosterone metabolic process	2	0.908467	1.30242	0.0961538	0.837154	1
GO:1902953	positive regulation of ER to Golgi vesicle-mediated transport	4	0.664551	1.30162	0.183673	0.840124	2
GO:0008457	beta-galactosyl-N-acetylglucosaminylgalactosylglucosyl-ceramide beta-1,3-acetylglucosaminyltransferase activity	4	0.677613	1.30157	0.104167	0.839688	2
GO:0006480	N-terminal protein amino acid methylation	2	0.889084	1.30144	0.0576923	0.839019	1
GO:0071885	N-terminal protein N-methyltransferase activity	2	0.889084	1.30144	0.0576923	0.839019	1
GO:2001020	regulation of response to DNA damage stimulus	243	0.358535	1.30134	0.230769	0.838818	81
GO:1902962	regulation of metalloendopeptidase activity involved in amyloid precursor protein catabolic process	2	0.858098	1.30115	0.0816327	0.838418	1
GO:1902963	negative regulation of metalloendopeptidase activity involved in amyloid precursor protein catabolic process	2	0.858098	1.30115	0.0816327	0.838418	1
GO:0090657	telomeric loop disassembly	10	0.531825	1.30098	0.2	0.838523	6
GO:0044779	meiotic spindle checkpoint signaling	2	0.926263	1.30085	0.02	0.838381	1
GO:0070673	response to interleukin-18	2	0.886563	1.30084	0.0816327	0.837749	1
GO:0071864	positive regulation of cell proliferation in bone marrow	3	0.75106	1.30056	0.155172	0.838506	2
GO:0045759	negative regulation of action potential	6	0.628813	1.30039	0.170732	0.838733	3
GO:0072095	regulation of branch elongation involved in ureteric bud branching	4	0.713954	1.29998	0.148148	0.840101	2
GO:2000104	negative regulation of DNA-dependent DNA replication	15	0.573798	1.29987	0.176471	0.840062	7
GO:0019860	uracil metabolic process	3	0.748077	1.29967	0.145455	0.840493	2
GO:1905463	negative regulation of DNA duplex unwinding	3	0.863143	1.29929	0.105263	0.841677	2
GO:0061384	heart trabecula morphogenesis	20	0.521286	1.29922	0.264151	0.841392	7
GO:0047844	deoxycytidine deaminase activity	8	0.618648	1.29905	0.176471	0.841024	4
GO:0070383	DNA cytosine deamination	8	0.618648	1.29905	0.176471	0.841024	4
GO:0097361	CIA complex	5	0.642787	1.29899	0.176471	0.840689	3
GO:0010521	telomerase inhibitor activity	5	0.694289	1.29878	0.14	0.841054	3
GO:0009233	menaquinone metabolic process	2	0.908635	1.29878	0.06	0.840431	1
GO:0044771	meiotic cell cycle phase transition	2	0.972166	1.29866	0.0555556	0.839656	2
GO:0008315	G2/MI transition of meiotic cell cycle	2	0.972166	1.29866	0.0555556	0.839656	2
GO:0009249	protein lipoylation	6	0.634017	1.29865	0.142857	0.839049	3
GO:2000615	regulation of histone H3-K9 acetylation	14	0.418089	1.29841	0.150943	0.839593	3
GO:0050910	detection of mechanical stimulus involved in sensory perception of sound	15	0.491949	1.29832	0.153846	0.839408	6
GO:0005171	hepatocyte growth factor receptor binding	2	0.857302	1.29825	0.115385	0.839114	2
GO:0106256	hydroperoxy icosatetraenoate dehydratase activity	7	0.609625	1.298	0.255319	0.839567	7
GO:0031588	nucleotide-activated protein kinase complex	8	0.559016	1.2977	0.255319	0.840376	2
GO:0035404	histone-serine phosphorylation	11	0.486632	1.2973	0.127273	0.841527	2
GO:0071626	mastication	2	0.942323	1.29705	0.117647	0.840126	2
GO:1905747	negative regulation of saliva secretion	2	0.942323	1.29705	0.117647	0.840126	2
GO:1905748	hard palate morphogenesis	2	0.942323	1.29705	0.117647	0.840126	2
GO:0098583	learned vocalization behavior	2	0.942323	1.29705	0.117647	0.840126	2
GO:1904602	serotonin-activated cation-selective channel complex	2	0.875659	1.29697	0.142857	0.839258	2
GO:0022850	serotonin-gated cation-selective channel activity	2	0.875659	1.29697	0.142857	0.839258	2
GO:0097108	hedgehog family protein binding	3	0.884942	1.29688	0.0943396	0.838986	3
GO:0035115	embryonic forelimb morphogenesis	31	0.410738	1.29683	0.103448	0.838563	11
GO:1901097	negative regulation of autophagosome maturation	5	0.54468	1.29682	0.16	0.83797	3
GO:2000620	positive regulation of histone H4-K16 acetylation	2	0.827513	1.29673	0.116667	0.837731	2
GO:0070317	negative regulation of G0 to G1 transition	5	0.601304	1.29653	0.156863	0.838086	3
GO:0061575	cyclin-dependent protein serine/threonine kinase activator activity	12	0.567714	1.29637	0.173913	0.83815	5
GO:0051321	meiotic cell cycle	64	0.34235	1.29628	0.12	0.837943	20
GO:2000773	negative regulation of cellular senescence	17	0.395572	1.2961	0.127273	0.838033	8
GO:0048242	epinephrine secretion	2	0.816244	1.29609	0.134615	0.836834	2
GO:0050432	catecholamine secretion	2	0.816244	1.29609	0.134615	0.836834	2
GO:0032817	regulation of natural killer cell proliferation	10	0.440975	1.29572	0.192982	0.837992	3
GO:1903981	enterobactin binding	2	0.835809	1.2956	0.152174	0.837912	1
GO:0002759	regulation of antimicrobial humoral response	6	0.602794	1.29528	0.176471	0.838829	4
GO:0002270	plasmacytoid dendritic cell activation	2	0.8267	1.29505	0.0754717	0.839294	1
GO:1901837	negative regulation of transcription of nucleolar large rRNA by RNA polymerase I	4	0.797888	1.29489	0.204082	0.839582	2
GO:0032663	regulation of interleukin-2 production	58	0.298144	1.29486	0.160714	0.839063	24
GO:0032077	positive regulation of deoxyribonuclease activity	5	0.684054	1.29477	0.134615	0.838895	3
GO:0042660	positive regulation of cell fate specification	2	0.831791	1.29477	0.132075	0.838295	1
GO:0030321	transepithelial chloride transport	7	0.589838	1.29454	0.196429	0.838777	4
GO:0035907	dorsal aorta development	2	0.821186	1.29448	0.150943	0.838459	2
GO:0060021	roof of mouth development	80	0.404848	1.29439	0.266667	0.838192	19
GO:0015630	microtubule cytoskeleton	163	0.304934	1.29364	0.0816327	0.840873	43
GO:0097476	spinal cord motor neuron migration	4	0.622336	1.29344	0.163265	0.841159	1
GO:0043015	gamma-tubulin binding	36	0.357585	1.29325	0.153846	0.841363	10
GO:1990258	histone glutamine methylation	4	0.660422	1.29315	0.230769	0.841063	2
GO:0016102	diterpenoid biosynthetic process	8	0.590073	1.29313	0.217391	0.840528	5
GO:0001916	positive regulation of T cell mediated cytotoxicity	24	0.398539	1.29295	0.244898	0.840701	11
GO:0044528	regulation of mitochondrial mRNA stability	7	0.599226	1.29279	0.2	0.840812	5
GO:0035003	subapical complex	3	0.858337	1.29272	0.0925926	0.840638	2
GO:0001217	DNA-binding transcription repressor activity	317	0.360267	1.2924	0.117647	0.841505	100
GO:0002238	response to molecule of fungal origin	5	0.668926	1.29232	0.177778	0.84128	2
GO:0071748	monomeric IgA immunoglobulin complex	4	0.859222	1.29214	0.153846	0.841539	4
GO:0071393	cellular response to progesterone stimulus	5	0.657726	1.29212	0.169811	0.841006	1
GO:0035747	natural killer cell chemotaxis	2	0.762016	1.29212	0.183673	0.840424	2
GO:0003344	pericardium morphogenesis	6	0.620641	1.29199	0.132075	0.840368	3
GO:0044774	mitotic DNA integrity checkpoint signaling	82	0.421074	1.29193	0.259259	0.840041	33
GO:0001710	mesodermal cell fate commitment	3	0.74922	1.29191	0.0612245	0.839486	2
GO:0008355	olfactory learning	2	0.742899	1.29187	0.2	0.83903	2
GO:0051105	regulation of DNA ligation	6	0.517814	1.29041	0.192308	0.844958	2
GO:1901991	negative regulation of mitotic cell cycle phase transition	151	0.403002	1.29036	0.245283	0.844573	56
GO:0014824	artery smooth muscle contraction	9	0.55262	1.29025	0.207547	0.844496	4
GO:0032915	positive regulation of transforming growth factor beta2 production	3	0.617701	1.28949	0.2	0.847312	2
GO:2001027	negative regulation of endothelial cell chemotaxis	4	0.745383	1.28931	0.14	0.847576	4
GO:0021515	cell differentiation in spinal cord	41	0.421689	1.28917	0.196078	0.847552	15
GO:0098519	nucleotide phosphatase activity, acting on free nucleotides	5	0.605174	1.28895	0.230769	0.848024	2
GO:0060571	morphogenesis of an epithelial fold	11	0.482899	1.28852	0.214286	0.84928	4
GO:0042214	terpene metabolic process	3	0.710496	1.28831	0.137255	0.849665	2
GO:0033597	mitotic checkpoint complex	4	0.918912	1.28828	0.0425532	0.849162	4
GO:0006264	mitochondrial DNA replication	11	0.631981	1.28806	0.25	0.849571	10
GO:1900166	regulation of glial cell-derived neurotrophic factor production	3	0.723589	1.28801	0.181818	0.848544	2
GO:1900168	positive regulation of glial cell-derived neurotrophic factor production	3	0.723589	1.28801	0.181818	0.848544	2
GO:0010838	positive regulation of keratinocyte proliferation	12	0.472443	1.28767	0.169492	0.849367	5
GO:0033588	elongator holoenzyme complex	6	0.55534	1.2876	0.1875	0.849086	1
GO:2000380	regulation of mesoderm development	6	0.560515	1.28745	0.2	0.849207	1
GO:0048285	organelle fission	84	0.363556	1.28735	0.166667	0.849066	23
GO:0008263	pyrimidine-specific mismatch base pair DNA N-glycosylase activity	2	0.827636	1.28724	0.122449	0.849102	1
GO:0046532	regulation of photoreceptor cell differentiation	6	0.731708	1.28713	0.192308	0.848366	4
GO:0046533	negative regulation of photoreceptor cell differentiation	6	0.731708	1.28713	0.192308	0.848366	4
GO:0061314	Notch signaling involved in heart development	11	0.578384	1.28708	0.104167	0.847929	6
GO:0032079	positive regulation of endodeoxyribonuclease activity	4	0.665729	1.28682	0.163265	0.848596	1
GO:0045589	regulation of regulatory T cell differentiation	26	0.450365	1.2867	0.196078	0.848493	7
GO:0072673	lamellipodium morphogenesis	6	0.520236	1.28653	0.0925926	0.848686	4
GO:0019002	GMP binding	2	0.825232	1.28597	0.115385	0.850646	2
GO:1990426	mitotic recombination-dependent replication fork processing	2	0.914001	1.28596	0.0754717	0.848884	2
GO:1990505	mitotic DNA replication maintenance of fidelity	2	0.914001	1.28596	0.0754717	0.848884	2
GO:1902298	cell cycle DNA replication maintenance of fidelity	2	0.914001	1.28596	0.0754717	0.848884	2
GO:0001523	retinoid metabolic process	78	0.352302	1.28576	0.115385	0.849258	20
GO:0035425	autocrine signaling	6	0.69847	1.28501	0.240741	0.852175	2
GO:0006063	uronic acid metabolic process	15	0.603303	1.28486	0.236364	0.851651	8
GO:0019585	glucuronate metabolic process	15	0.603303	1.28486	0.236364	0.851651	8
GO:0070901	mitochondrial tRNA methylation	4	0.665213	1.28474	0.211538	0.851637	1
GO:0016813	hydrolase activity, acting on carbon-nitrogen (but not peptide) bonds, in linear amidines	7	0.517024	1.28452	0.183673	0.852025	2
GO:0061316	canonical Wnt signaling pathway involved in heart development	3	0.749192	1.28402	0.176471	0.853692	1
GO:0019206	nucleoside kinase activity	9	0.590856	1.28384	0.152174	0.853977	4
GO:1901658	glycosyl compound catabolic process	32	0.395904	1.28336	0.192308	0.85558	14
GO:0098534	centriole assembly	27	0.496487	1.28296	0.272727	0.856798	11
GO:0070679	inositol 1,4,5 trisphosphate binding	13	0.440816	1.28283	0.142857	0.856654	5
GO:0016715	oxidoreductase activity, acting on paired donors, with incorporation or reduction of molecular oxygen, reduced ascorbate as one donor, and incorporation of one atom of oxygen	4	0.610118	1.28281	0.140625	0.856175	4
GO:0007569	cell aging	76	0.340671	1.28276	0.218182	0.855751	19
GO:0038093	Fc receptor signaling pathway	42	0.347106	1.28267	0.133333	0.855488	14
GO:0003100	regulation of systemic arterial blood pressure by endothelin	6	0.641015	1.28253	0.272727	0.855549	1
GO:0002503	peptide antigen assembly with MHC class II protein complex	14	0.501739	1.28239	0.218182	0.855085	6
GO:0002381	immunoglobulin production involved in immunoglobulin-mediated immune response	14	0.501739	1.28239	0.218182	0.855085	6
GO:0090619	meiotic spindle pole	2	0.934231	1.28236	0.111111	0.854586	2
GO:0031404	chloride ion binding	9	0.535339	1.28232	0.266667	0.854164	3
GO:0050051	leukotriene-B4 20-monooxygenase activity	2	0.873052	1.28222	0.0576923	0.852797	2
GO:0036100	leukotriene catabolic process	2	0.873052	1.28222	0.0576923	0.852797	2
GO:0036101	leukotriene B4 catabolic process	2	0.873052	1.28222	0.0576923	0.852797	2
GO:0009445	putrescine metabolic process	8	0.513692	1.28177	0.150943	0.854249	1
GO:0000701	purine-specific mismatch base pair DNA N-glycosylase activity	2	0.891272	1.28141	0.0925926	0.855425	2
GO:0070427	nucleotide-binding oligomerization domain containing 1 signaling pathway	2	0.798123	1.2814	0.0888889	0.854857	1
GO:0016712	oxidoreductase activity, acting on paired donors, with incorporation or reduction of molecular oxygen, reduced flavin or flavoprotein as one donor, and incorporation of one atom of oxygen	31	0.468511	1.2813	0.294118	0.854805	13
GO:0006336	DNA replication-independent chromatin assembly	19	0.530833	1.28129	0.230769	0.854232	11
GO:2000381	negative regulation of mesoderm development	3	0.804722	1.28128	0.219512	0.853689	1
GO:0050974	detection of mechanical stimulus involved in sensory perception	32	0.40188	1.28101	0.215686	0.854312	10
GO:0071226	cellular response to molecule of fungal origin	4	0.672675	1.281	0.156863	0.853746	2
GO:0003887	DNA-directed DNA polymerase activity	23	0.450649	1.28089	0.230769	0.853654	7
GO:0035978	histone H2A-S139 phosphorylation	2	0.844921	1.28088	0.125	0.853125	1
GO:0097018	renal albumin absorption	2	0.926221	1.28072	0.150943	0.85318	2
GO:0045163	clustering of voltage-gated potassium channels	3	0.685788	1.28066	0.113208	0.852894	2
GO:0006261	DNA-dependent DNA replication	43	0.539572	1.28016	0.230769	0.854681	18
GO:0097527	necroptotic signaling pathway	6	0.600134	1.28012	0.207547	0.854212	3
GO:0061548	ganglion development	17	0.467906	1.28006	0.189655	0.853884	4
GO:1905784	regulation of anaphase-promoting complex-dependent catabolic process	5	0.774301	1.27998	0.196429	0.853674	3
GO:1900454	positive regulation of long-term synaptic depression	6	0.56464	1.27953	0.14	0.85518	2
GO:0071162	CMG complex	11	0.834039	1.27941	0.150943	0.855263	10
GO:0030592	DNA ADP-ribosylation	3	0.662036	1.27919	0.111111	0.854937	1
GO:0140294	NAD DNA ADP-ribosyltransferase activity	3	0.662036	1.27919	0.111111	0.854937	1
GO:0031708	endothelin B receptor binding	3	0.74554	1.27916	0.156863	0.85447	1
GO:1902257	negative regulation of apoptotic process involved in outflow tract morphogenesis	2	0.883832	1.27757	0.132075	0.861244	2
GO:0050885	neuromuscular process controlling balance	41	0.341878	1.27743	0.132075	0.861246	8
GO:0097362	MCM8-MCM9 complex	2	0.845517	1.27705	0.173077	0.861778	2
GO:0036298	recombinational interstrand cross-link repair	2	0.845517	1.27705	0.173077	0.861778	2
GO:0032493	response to bacterial lipoprotein	8	0.481861	1.27703	0.150943	0.861266	2
GO:0030207	chondroitin sulfate catabolic process	3	0.757298	1.27697	0.163265	0.860954	1
GO:0009129	pyrimidine nucleoside monophosphate metabolic process	20	0.463776	1.27671	0.148148	0.86165	8
GO:0009786	regulation of asymmetric cell division	5	0.671276	1.27654	0.12963	0.861839	4
GO:0071479	cellular response to ionizing radiation	72	0.415522	1.27625	0.203704	0.862453	27
GO:0004331	fructose-2,6-bisphosphate 2-phosphatase activity	5	0.651714	1.27618	0.181818	0.861631	3
GO:0006003	fructose 2,6-bisphosphate metabolic process	5	0.651714	1.27618	0.181818	0.861631	3
GO:1904029	regulation of cyclin-dependent protein kinase activity	97	0.412004	1.27616	0.18	0.861174	27
GO:0007143	female meiotic nuclear division	17	0.446747	1.2761	0.181818	0.860887	10
GO:0070640	vitamin D3 metabolic process	6	0.727518	1.276	0.166667	0.86078	4
GO:1905347	endodeoxyribonuclease complex	4	0.655645	1.27585	0.12	0.860968	2
GO:0046218	indolalkylamine catabolic process	7	0.520666	1.27578	0.188679	0.859524	2
GO:0006569	tryptophan catabolic process	7	0.520666	1.27578	0.188679	0.859524	2
GO:0042436	indole-containing compound catabolic process	7	0.520666	1.27578	0.188679	0.859524	2
GO:0070853	myosin VI binding	2	0.730204	1.27569	0.127273	0.859286	1
GO:0070488	neutrophil aggregation	2	0.918997	1.27566	0.0961538	0.858821	2
GO:0019825	oxygen binding	34	0.390904	1.27564	0.12	0.85837	15
GO:0050925	negative regulation of negative chemotaxis	2	0.84344	1.27527	0.117647	0.859361	1
GO:0031087	deadenylation-independent decapping of nuclear-transcribed mRNA	5	0.710841	1.27509	0.208333	0.859572	2
GO:1905340	regulation of protein localization to kinetochore	4	0.854303	1.27506	0.113208	0.85848	3
GO:1905342	positive regulation of protein localization to kinetochore	4	0.854303	1.27506	0.113208	0.85848	3
GO:1905322	positive regulation of mesenchymal stem cell migration	3	0.89871	1.27461	0.16	0.859335	3
GO:1905320	regulation of mesenchymal stem cell migration	3	0.89871	1.27461	0.16	0.859335	3
GO:0072171	mesonephric tubule morphogenesis	7	0.636261	1.27455	0.215686	0.859155	3
GO:0031098	stress-activated protein kinase signaling cascade	64	0.355965	1.27442	0.160714	0.859256	19
GO:0033278	cell proliferation in midbrain	6	0.652498	1.27412	0.278689	0.859972	1
GO:0002200	somatic diversification of immune receptors	45	0.383063	1.27407	0.22807	0.859528	17
GO:0071439	clathrin complex	5	0.612228	1.27394	0.183673	0.859572	3
GO:0009217	purine deoxyribonucleoside triphosphate catabolic process	4	0.596707	1.27393	0.18	0.859032	2
GO:0042416	dopamine biosynthetic process	9	0.530072	1.27388	0.218182	0.858647	4
GO:0000117	regulation of transcription involved in G2/M transition of mitotic cell cycle	2	0.778422	1.27378	0.137931	0.858708	1
GO:0043006	activation of phospholipase A2 activity by calcium-mediated signaling	2	0.870493	1.27348	0.0816327	0.859484	1
GO:0009221	pyrimidine deoxyribonucleotide biosynthetic process	7	0.580173	1.27344	0.196078	0.859117	3
GO:0071863	regulation of cell proliferation in bone marrow	4	0.649659	1.27341	0.192982	0.858653	2
GO:0048671	negative regulation of collateral sprouting	9	0.475044	1.27327	0.207547	0.858629	4
GO:1990613	mitochondrial membrane fusion	2	0.764134	1.27315	0.137931	0.858565	2
GO:0100026	positive regulation of DNA repair by transcription from RNA polymerase II promoter	2	0.816438	1.27306	0.192982	0.858324	1
GO:0090191	negative regulation of branching involved in ureteric bud morphogenesis	2	0.840555	1.27288	0.188679	0.858517	1
GO:2000741	positive regulation of mesenchymal stem cell differentiation	4	0.680235	1.27276	0.181818	0.858441	1
GO:0043504	mitochondrial DNA repair	6	0.637518	1.27268	0.259259	0.858287	3
GO:0009170	purine deoxyribonucleoside monophosphate metabolic process	9	0.528542	1.27255	0.142857	0.85832	5
GO:0036117	hyaluranon cable	2	0.849935	1.2725	0.12	0.858018	1
GO:0001502	cartilage condensation	18	0.590761	1.27222	0.294118	0.858709	7
GO:0042362	fat-soluble vitamin biosynthetic process	7	0.533102	1.27196	0.217391	0.85932	5
GO:0072719	cellular response to cisplatin	4	0.806334	1.27188	0.192308	0.85912	3
GO:0052834	inositol monophosphate phosphatase activity	3	0.651579	1.27155	0.2	0.858317	1
GO:0052833	inositol monophosphate 4-phosphatase activity	3	0.651579	1.27155	0.2	0.858317	1
GO:0008934	inositol monophosphate 1-phosphatase activity	3	0.651579	1.27155	0.2	0.858317	1
GO:0052832	inositol monophosphate 3-phosphatase activity	3	0.651579	1.27155	0.2	0.858317	1
GO:1990814	DNA/DNA annealing activity	8	0.622746	1.27119	0.226415	0.859101	6
GO:0006500	N-terminal protein palmitoylation	2	0.852277	1.27092	0.203704	0.859131	1
GO:0018009	N-terminal peptidyl-L-cysteine N-palmitoylation	2	0.852277	1.27092	0.203704	0.859131	1
GO:1990785	response to water-immersion restraint stress	2	0.807745	1.27073	0.176471	0.859439	2
GO:0007057	spindle assembly involved in female meiosis I	4	0.898735	1.27043	0.0740741	0.860164	4
GO:0050681	androgen receptor binding	27	0.405601	1.27039	0.166667	0.85983	5
GO:0001640	adenylate cyclase inhibiting G protein-coupled glutamate receptor activity	9	0.557092	1.27002	0.196078	0.859711	4
GO:0098988	G protein-coupled glutamate receptor activity	9	0.557092	1.27002	0.196078	0.859711	4
GO:0007196	adenylate cyclase-inhibiting G protein-coupled glutamate receptor signaling pathway	9	0.557092	1.27002	0.196078	0.859711	4
GO:0060988	lipid tube assembly	3	0.667975	1.26952	0.176471	0.861421	2
GO:0007098	centrosome cycle	43	0.406376	1.26949	0.218182	0.860958	18
GO:0031705	bombesin receptor binding	4	0.711418	1.26949	0.215686	0.860428	1
GO:0061591	calcium activated galactosylceramide scrambling	3	0.71701	1.26948	0.166667	0.859882	2
GO:0071749	polymeric IgA immunoglobulin complex	5	0.844038	1.26933	0.156863	0.858248	5
GO:0071746	IgA immunoglobulin complex, circulating	5	0.844038	1.26933	0.156863	0.858248	5
GO:0071751	secretory IgA immunoglobulin complex	5	0.844038	1.26933	0.156863	0.858248	5
GO:0071745	IgA immunoglobulin complex	5	0.844038	1.26933	0.156863	0.858248	5
GO:0031033	myosin filament organization	4	0.548036	1.2693	0.172414	0.85723	2
GO:0031034	myosin filament assembly	4	0.548036	1.2693	0.172414	0.85723	2
GO:0002429	immune response-activating cell surface receptor signaling pathway	173	0.329987	1.2692	0.183673	0.856611	52
GO:0002757	immune response-activating signal transduction	173	0.329987	1.2692	0.183673	0.856611	52
GO:0003711	transcription elongation regulator activity	5	0.655107	1.26909	0.25	0.856589	3
GO:0003873	6-phosphofructo-2-kinase activity	4	0.732727	1.26902	0.195122	0.856233	3
GO:0032431	activation of phospholipase A2 activity	4	0.664802	1.26887	0.145455	0.856483	3
GO:0016889	endodeoxyribonuclease activity, producing 3'-phosphomonoesters	8	0.576589	1.26877	0.226415	0.856356	5
GO:2000622	regulation of nuclear-transcribed mRNA catabolic process, nonsense-mediated decay	10	0.580993	1.26811	0.170213	0.858828	7
GO:0008622	epsilon DNA polymerase complex	5	0.758086	1.26778	0.113208	0.859698	3
GO:0048714	positive regulation of oligodendrocyte differentiation	22	0.446384	1.2676	0.214286	0.860017	11
GO:1904744	positive regulation of telomeric DNA binding	2	0.837648	1.26696	0.115385	0.862111	1
GO:0050501	hyaluronan synthase activity	4	0.640373	1.26663	0.130435	0.863055	2
GO:0060214	endocardium formation	2	0.875314	1.26652	0.137255	0.862923	1
GO:0060406	positive regulation of penile erection	5	0.722292	1.26599	0.22	0.864551	4
GO:0036091	positive regulation of transcription from RNA polymerase II promoter in response to oxidative stress	5	0.607787	1.26598	0.236364	0.863999	4
GO:0005641	nuclear envelope lumen	10	0.410549	1.2659	0.0888889	0.863812	5
GO:0003689	DNA clamp loader activity	9	0.636427	1.26587	0.22	0.863398	5
GO:0061317	canonical Wnt signaling pathway involved in cardiac muscle cell fate commitment	2	0.844863	1.26578	0.137255	0.863234	1
GO:0002138	retinoic acid biosynthetic process	7	0.616873	1.26575	0.195122	0.862833	4
GO:0008156	negative regulation of DNA replication	30	0.452079	1.26512	0.222222	0.864906	11
GO:0048565	digestive tract development	47	0.431983	1.26509	0.267857	0.864405	11
GO:0002208	somatic diversification of immunoglobulins involved in immune response	15	0.481162	1.26508	0.214286	0.862791	7
GO:0002204	somatic recombination of immunoglobulin genes involved in immune response	15	0.481162	1.26508	0.214286	0.862791	7
GO:0045190	isotype switching	15	0.481162	1.26508	0.214286	0.862791	7
GO:0006528	asparagine metabolic process	5	0.641174	1.26501	0.139535	0.862633	2
GO:2000623	negative regulation of nuclear-transcribed mRNA catabolic process, nonsense-mediated decay	6	0.59669	1.26463	0.215686	0.863496	4
GO:0019692	deoxyribose phosphate metabolic process	44	0.383331	1.2646	0.215686	0.863064	14
GO:0097254	renal tubular secretion	7	0.633559	1.26451	0.235294	0.863022	2
GO:0140694	non-membrane-bounded organelle assembly	233	0.307991	1.26433	0.163636	0.863248	47
GO:1901503	ether biosynthetic process	12	0.427807	1.26401	0.132075	0.863857	7
GO:0045747	positive regulation of Notch signaling pathway	46	0.367829	1.26396	0.145455	0.863502	17
GO:0061197	fungiform papilla morphogenesis	2	0.872317	1.26384	0.111111	0.863514	1
GO:1901624	negative regulation of lymphocyte chemotaxis	3	0.729287	1.26373	0.192308	0.863433	3
GO:1901163	regulation of trophoblast cell migration	14	0.450626	1.26369	0.16	0.863068	2
GO:0150034	distal axon	3	0.726787	1.26354	0.191489	0.863069	1
GO:0046061	dATP catabolic process	2	0.702392	1.26306	0.150943	0.864609	1
GO:0048733	sebaceous gland development	6	0.632717	1.26302	0.254902	0.864179	1
GO:1990391	DNA repair complex	44	0.367374	1.2629	0.245283	0.864103	11
GO:0042393	histone binding	238	0.312302	1.26283	0.188679	0.863804	72
GO:0000242	pericentriolar material	22	0.4524	1.2628	0.176471	0.863364	5
GO:0002643	regulation of tolerance induction	14	0.434828	1.26232	0.12069	0.865127	6
GO:0072009	nephron epithelium development	22	0.47856	1.26216	0.188679	0.865404	10
GO:0035812	renal sodium excretion	3	0.853876	1.26206	0.0943396	0.865165	2
GO:0010842	retina layer formation	25	0.387292	1.26193	0.156863	0.865247	6
GO:1990792	cellular response to glial cell derived neurotrophic factor	2	0.838803	1.26131	0.2	0.86678	1
GO:1990790	response to glial cell derived neurotrophic factor	2	0.838803	1.26131	0.2	0.86678	1
GO:0002377	immunoglobulin production	19	0.467682	1.2613	0.18	0.866259	7
GO:0010847	regulation of chromatin assembly	28	0.481738	1.26109	0.25	0.866648	9
GO:0016553	base conversion or substitution editing	17	0.439667	1.26095	0.178571	0.866783	6
GO:0008024	cyclin/CDK positive transcription elongation factor complex	6	0.594731	1.26086	0.166667	0.86656	1
GO:1904289	regulation of mitotic DNA damage checkpoint	2	0.911815	1.26077	0.0196078	0.866413	1
GO:0002092	positive regulation of receptor internalization	27	0.33887	1.26077	0.14	0.865867	4
GO:0030422	production of siRNA involved in RNA interference	8	0.542147	1.26068	0.18	0.865759	2
GO:0051568	histone H3-K4 methylation	41	0.317705	1.26048	0.134615	0.866093	6
GO:0032055	negative regulation of translation in response to stress	3	0.809142	1.25998	0.183673	0.867698	2
GO:0032525	somite rostral/caudal axis specification	11	0.553553	1.25983	0.12	0.867777	4
GO:0140131	positive regulation of lymphocyte chemotaxis	17	0.481014	1.25962	0.22	0.868141	6
GO:0016108	tetraterpenoid metabolic process	3	0.716603	1.25946	0.204082	0.867751	2
GO:0016116	carotenoid metabolic process	3	0.716603	1.25946	0.204082	0.867751	2
GO:0042098	T cell proliferation	37	0.374854	1.25932	0.245283	0.867942	11
GO:0002764	immune response-regulating signaling pathway	262	0.302371	1.25915	0.12	0.868139	73
GO:0062187	anandamide 8,9 epoxidase activity	2	0.887444	1.25899	0.14	0.867701	2
GO:0062188	anandamide 11,12 epoxidase activity	2	0.887444	1.25899	0.14	0.867701	2
GO:0032819	positive regulation of natural killer cell proliferation	8	0.519308	1.25886	0.204082	0.867635	3
GO:0062183	all-trans retinoic acid 18-hydroxylase activity	2	0.842774	1.25872	0.134615	0.86773	2
GO:0002676	regulation of chronic inflammatory response	7	0.631053	1.25869	0.285714	0.867279	4
GO:1900264	positive regulation of DNA-directed DNA polymerase activity	13	0.722094	1.25863	0.226415	0.866464	9
GO:1900262	regulation of DNA-directed DNA polymerase activity	13	0.722094	1.25863	0.226415	0.866464	9
GO:0048343	paraxial mesodermal cell fate commitment	2	0.883832	1.25843	0.12	0.866976	2
GO:0008628	hormone-mediated apoptotic signaling pathway	3	0.649165	1.2582	0.245283	0.867423	1
GO:0043372	positive regulation of CD4-positive, alpha-beta T cell differentiation	27	0.37117	1.25795	0.208333	0.867923	7
GO:0045004	DNA replication proofreading	2	0.89893	1.25789	0.145833	0.867639	2
GO:0036378	calcitriol biosynthetic process from calciol	4	0.709673	1.2578	0.191489	0.865926	4
GO:0042368	vitamin D biosynthetic process	4	0.709673	1.2578	0.191489	0.865926	4
GO:0044107	cellular alcohol metabolic process	4	0.709673	1.2578	0.191489	0.865926	4
GO:0044108	cellular alcohol biosynthetic process	4	0.709673	1.2578	0.191489	0.865926	4
GO:0036449	microtubule minus-end	7	0.605654	1.2575	0.23913	0.866552	1
GO:0010693	negative regulation of alkaline phosphatase activity	2	0.85646	1.25742	0.185185	0.866371	2
GO:1990003	inosine-diphosphatase activity	2	0.831873	1.25682	0.166667	0.868116	1
GO:0016538	cyclin-dependent protein serine/threonine kinase regulator activity	49	0.437828	1.25678	0.215686	0.867855	14
GO:0045188	regulation of circadian sleep/wake cycle, non-REM sleep	5	0.658669	1.25675	0.230769	0.867466	3
GO:0072318	clathrin coat disassembly	8	0.457957	1.25656	0.204082	0.867597	1
GO:1901491	negative regulation of lymphangiogenesis	3	0.7578	1.2565	0.196078	0.86732	3
GO:0019864	IgG binding	7	0.654997	1.25614	0.204545	0.868462	3
GO:0045588	positive regulation of gamma-delta T cell differentiation	7	0.588035	1.25613	0.254902	0.867973	4
GO:0051790	short-chain fatty acid biosynthetic process	3	0.774786	1.25608	0.14	0.867681	1
GO:0002223	stimulatory C-type lectin receptor signaling pathway	19	0.407066	1.25588	0.155556	0.868017	3
GO:0040029	regulation of gene expression, epigenetic	105	0.364398	1.25585	0.24	0.867614	37
GO:0051292	nuclear pore complex assembly	10	0.592957	1.2556	0.27451	0.868188	3
GO:0045145	single-stranded DNA 5'-3' exodeoxyribonuclease activity	4	0.615429	1.25558	0.215686	0.867743	2
GO:0030997	regulation of centriole-centriole cohesion	3	0.689279	1.25552	0.24	0.867409	1
GO:0055087	Ski complex	3	0.669807	1.2555	0.156863	0.866955	1
GO:0002930	trabecular meshwork development	2	0.864141	1.25549	0.22	0.866433	1
GO:0000152	nuclear ubiquitin ligase complex	45	0.435972	1.2553	0.16	0.866843	11
GO:0048179	activin receptor complex	7	0.607044	1.25516	0.195652	0.866815	1
GO:0045659	negative regulation of neutrophil differentiation	2	0.810297	1.25495	0.156863	0.867261	2
GO:0042772	DNA damage response, signal transduction resulting in transcription	14	0.576097	1.25492	0.294118	0.866866	5
GO:0000082	G1/S transition of mitotic cell cycle	59	0.405075	1.25475	0.196078	0.86697	21
GO:0070435	Shc-EGFR complex	2	0.7742	1.25468	0.240741	0.866696	1
GO:0045930	negative regulation of mitotic cell cycle	196	0.383107	1.25456	0.25	0.866742	65
GO:0033065	Rad51C-XRCC3 complex	2	0.817004	1.25441	0.152174	0.866877	2
GO:0002316	follicular B cell differentiation	3	0.651771	1.25426	0.157895	0.866928	1
GO:0051965	positive regulation of synapse assembly	62	0.309841	1.25404	0.178571	0.867435	23
GO:0031570	DNA integrity checkpoint signaling	110	0.407334	1.25385	0.283019	0.867783	44
GO:1903799	negative regulation of production of miRNAs involved in gene silencing by miRNA	10	0.560592	1.25379	0.245614	0.86751	3
GO:1903929	primary palate development	2	0.823936	1.25326	0.0943396	0.869148	1
GO:0002079	inner acrosomal membrane	4	0.696236	1.25322	0.25	0.868874	1
GO:0016447	somatic recombination of immunoglobulin gene segments	23	0.460756	1.25321	0.245283	0.868444	12
GO:0031261	DNA replication preinitiation complex	12	0.766716	1.25302	0.173077	0.868718	10
GO:0009948	anterior/posterior axis specification	35	0.421768	1.253	0.181818	0.868268	12
GO:0007418	ventral midline development	3	0.809029	1.25294	0.259259	0.868058	2
GO:0044417	translocation of molecules into host	9	0.479685	1.2529	0.22	0.867698	4
GO:1990667	PCSK9-AnxA2 complex	2	0.755457	1.25278	0.22449	0.867092	1
GO:1905595	regulation of low-density lipoprotein particle receptor binding	2	0.755457	1.25278	0.22449	0.867092	1
GO:0070259	tyrosyl-DNA phosphodiesterase activity	2	0.822408	1.25199	0.255319	0.869842	2
GO:0000782	telomere cap complex	12	0.460237	1.25194	0.25	0.869017	3
GO:0000783	nuclear telomere cap complex	12	0.460237	1.25194	0.25	0.869017	3
GO:0102336	3-oxo-arachidoyl-CoA synthase activity	3	0.691134	1.2514	0.152174	0.870761	3
GO:0007346	regulation of mitotic cell cycle	444	0.350217	1.25131	0.25	0.870607	117
GO:1903934	positive regulation of DNA primase activity	5	0.842608	1.25098	0.18	0.870792	4
GO:1903932	regulation of DNA primase activity	5	0.842608	1.25098	0.18	0.870792	4
GO:0099635	voltage-gated calcium channel activity involved in positive regulation of presynaptic cytosolic calcium levels	3	0.705218	1.25072	0.22	0.870183	1
GO:0099533	positive regulation of presynaptic cytosolic calcium concentration	3	0.705218	1.25072	0.22	0.870183	1
GO:0099703	induction of synaptic vesicle exocytosis by positive regulation of presynaptic cytosolic calcium ion concentration	3	0.705218	1.25072	0.22	0.870183	1
GO:1904339	negative regulation of dopaminergic neuron differentiation	3	0.715671	1.25054	0.203704	0.870464	1
GO:1902426	deactivation of mitotic spindle assembly checkpoint	3	0.723495	1.25013	0.208333	0.87048	2
GO:0090233	negative regulation of spindle checkpoint	3	0.723495	1.25013	0.208333	0.87048	2
GO:0140499	negative regulation of mitotic spindle assembly checkpoint signaling	3	0.723495	1.25013	0.208333	0.87048	2
GO:0016432	tRNA-uridine aminocarboxypropyltransferase activity	2	0.791215	1.25011	0.140351	0.869993	1
GO:0007064	mitotic sister chromatid cohesion	17	0.476959	1.25007	0.276596	0.86963	6
GO:0045665	negative regulation of neuron differentiation	72	0.404099	1.24968	0.230769	0.87083	28
GO:0051443	positive regulation of ubiquitin-protein transferase activity	31	0.431781	1.24923	0.255319	0.872234	5
GO:0048666	neuron development	152	0.245414	1.24919	0.0925926	0.871845	49
GO:1901995	positive regulation of meiotic cell cycle phase transition	4	0.662733	1.24905	0.272727	0.872005	3
GO:0021942	radial glia guided migration of Purkinje cell	4	0.694575	1.24873	0.285714	0.872816	1
GO:1902366	regulation of Notch signaling pathway involved in somitogenesis	2	0.953783	1.24867	0.0784314	0.871977	2
GO:1902367	negative regulation of Notch signaling pathway involved in somitogenesis	2	0.953783	1.24867	0.0784314	0.871977	2
GO:0043392	negative regulation of DNA binding	51	0.385689	1.2486	0.241379	0.871763	13
GO:0034274	Atg12-Atg5-Atg16 complex	4	0.582419	1.24859	0.166667	0.871268	4
GO:1903760	regulation of voltage-gated potassium channel activity involved in ventricular cardiac muscle cell action potential repolarization	3	0.758561	1.24798	0.204082	0.873151	3
GO:0097272	ammonium homeostasis	6	0.612897	1.24798	0.18	0.87263	2
GO:0004339	glucan 1,4-alpha-glucosidase activity	2	0.8327	1.24798	0.153846	0.872115	2
GO:0070601	centromeric sister chromatid cohesion	7	0.688343	1.24794	0.226415	0.871718	4
GO:0097153	cysteine-type endopeptidase activity involved in apoptotic process	10	0.526541	1.24782	0.166667	0.871755	7
GO:1904694	negative regulation of vascular associated smooth muscle contraction	3	0.659194	1.24754	0.169811	0.872367	1
GO:0010656	negative regulation of muscle cell apoptotic process	35	0.392266	1.24744	0.267857	0.872221	11
GO:0032057	negative regulation of translational initiation in response to stress	4	0.637527	1.24736	0.276596	0.872089	1
GO:0090618	DNA clamp unloading	2	0.867675	1.2473	0.145455	0.871242	2
GO:0061860	DNA clamp unloader activity	2	0.867675	1.2473	0.145455	0.871242	2
GO:0021957	corticospinal tract morphogenesis	4	0.64034	1.24718	0.255319	0.871421	3
GO:0045143	homologous chromosome segregation	7	0.83786	1.2471	0.0961538	0.871275	6
GO:0030520	intracellular estrogen receptor signaling pathway	19	0.393713	1.24675	0.159091	0.872236	6
GO:0097477	lateral motor column neuron migration	3	0.724388	1.24647	0.2	0.872921	1
GO:0001946	lymphangiogenesis	12	0.461463	1.24618	0.254545	0.873622	5
GO:0046870	cadmium ion binding	4	0.636462	1.24611	0.185185	0.873439	1
GO:0004082	bisphosphoglycerate mutase activity	4	0.700699	1.24607	0.217391	0.872549	3
GO:0004619	phosphoglycerate mutase activity	4	0.700699	1.24607	0.217391	0.872549	3
GO:0051095	regulation of helicase activity	12	0.554519	1.24607	0.306122	0.872028	5
GO:1900452	regulation of long-term synaptic depression	13	0.443808	1.246	0.192308	0.871766	4
GO:0047894	flavonol 3-sulfotransferase activity	3	0.755706	1.24589	0.196078	0.871884	1
GO:0060795	cell fate commitment involved in formation of primary germ layer	10	0.526192	1.24565	0.2	0.872274	5
GO:0010948	negative regulation of cell cycle process	254	0.364504	1.24549	0.264151	0.872411	76
GO:1902732	positive regulation of chondrocyte proliferation	7	0.683843	1.24486	0.14	0.874655	3
GO:0071276	cellular response to cadmium ion	30	0.399651	1.24467	0.26087	0.874877	7
GO:0042495	detection of triacyl bacterial lipopeptide	2	0.851404	1.24462	0.177778	0.874004	1
GO:0035354	Toll-like receptor 1-Toll-like receptor 2 protein complex	2	0.851404	1.24462	0.177778	0.874004	1
GO:2000659	regulation of interleukin-1-mediated signaling pathway	5	0.608932	1.24446	0.230769	0.874215	3
GO:1904399	heparan sulfate binding	3	0.774272	1.24429	0.266667	0.874466	2
GO:0090245	axis elongation involved in somitogenesis	2	0.812198	1.24402	0.210526	0.875124	2
GO:0042800	histone methyltransferase activity (H3-K4 specific)	17	0.389171	1.24397	0.176471	0.874817	2
GO:0050429	calcium-dependent phospholipase C activity	2	0.868381	1.24381	0.150943	0.874957	2
GO:0042796	snRNA transcription by RNA polymerase III	8	0.57031	1.2437	0.283019	0.874961	7
GO:0070900	mitochondrial tRNA modification	9	0.561803	1.24348	0.245283	0.874959	5
GO:1900864	mitochondrial RNA modification	9	0.561803	1.24348	0.245283	0.874959	5
GO:0045586	regulation of gamma-delta T cell differentiation	9	0.490612	1.24343	0.218182	0.874683	4
GO:0003219	cardiac right ventricle formation	3	0.693069	1.24306	0.207547	0.875804	2
GO:0010753	positive regulation of cGMP-mediated signaling	6	0.554872	1.24274	0.163265	0.876572	3
GO:0004601	peroxidase activity	46	0.353149	1.24271	0.156863	0.876181	13
GO:0000002	mitochondrial genome maintenance	11	0.410204	1.24265	0.115385	0.87589	4
GO:0030575	nuclear body organization	16	0.409904	1.24247	0.222222	0.876138	4
GO:1901970	positive regulation of mitotic sister chromatid separation	15	0.498418	1.24232	0.176471	0.875736	6
GO:0045842	positive regulation of mitotic metaphase/anaphase transition	15	0.498418	1.24232	0.176471	0.875736	6
GO:0035025	positive regulation of Rho protein signal transduction	30	0.395658	1.24224	0.2	0.875575	7
GO:0006198	cAMP catabolic process	9	0.453851	1.24174	0.244898	0.877213	3
GO:0033567	DNA replication, Okazaki fragment processing	2	0.848287	1.24168	0.0943396	0.876937	2
GO:0030551	cyclic nucleotide binding	36	0.329791	1.24141	0.142857	0.877467	9
GO:0032786	positive regulation of DNA-templated transcription, elongation	30	0.388967	1.24102	0.237288	0.878663	8
GO:0014737	positive regulation of muscle atrophy	2	0.86591	1.24087	0.133333	0.87871	2
GO:0046543	development of secondary female sexual characteristics	2	0.870222	1.24087	0.125	0.878216	1
GO:0097200	cysteine-type endopeptidase activity involved in execution phase of apoptosis	9	0.555029	1.24082	0.224138	0.87796	7
GO:0015108	chloride transmembrane transporter activity	16	0.429948	1.24073	0.207547	0.877848	6
GO:0072181	mesonephric duct formation	2	0.826563	1.24059	0.173913	0.8779	2
GO:0010517	regulation of phospholipase activity	65	0.289479	1.24035	0.15	0.878438	13
GO:1902261	positive regulation of delayed rectifier potassium channel activity	4	0.663115	1.24032	0.104167	0.878078	3
GO:0071750	dimeric IgA immunoglobulin complex	3	0.859199	1.24	0.166667	0.878311	3
GO:0071752	secretory dimeric IgA immunoglobulin complex	3	0.859199	1.24	0.166667	0.878311	3
GO:0038157	granulocyte-macrophage colony-stimulating factor signaling pathway	3	0.718217	1.23988	0.229167	0.877673	1
GO:0030526	granulocyte macrophage colony-stimulating factor receptor complex	3	0.718217	1.23988	0.229167	0.877673	1
GO:0001544	initiation of primordial ovarian follicle growth	2	0.839607	1.23982	0.106383	0.877438	1
GO:1905704	positive regulation of inhibitory synapse assembly	2	0.838294	1.23977	0.145833	0.877076	2
GO:0106293	NADH oxidase H202-forming activity	2	0.822978	1.23934	0.142857	0.878376	2
GO:0043970	histone H3-K9 acetylation	2	0.842503	1.23933	0.115385	0.8779	2
GO:0045165	cell fate commitment	149	0.369612	1.23931	0.275862	0.877499	53
GO:0060374	mast cell differentiation	3	0.680505	1.23913	0.183673	0.877797	2
GO:1990247	N6-methyladenosine-containing RNA binding	7	0.555635	1.2387	0.3	0.879078	4
GO:0060316	positive regulation of ryanodine-sensitive calcium-release channel activity	8	0.433304	1.23861	0.1875	0.878888	4
GO:0003264	regulation of cardioblast proliferation	8	0.509847	1.23853	0.258621	0.878762	3
GO:0020037	heme binding	123	0.298502	1.2384	0.169811	0.878676	34
GO:0007620	copulation	2	0.824798	1.23787	0.145455	0.880391	2
GO:0002067	glandular epithelial cell differentiation	24	0.43333	1.23756	0.236364	0.881138	6
GO:0097101	blood vessel endothelial cell fate specification	3	0.678406	1.23727	0.254902	0.88183	1
GO:0036372	opsin transport	2	0.723423	1.23674	0.153846	0.883417	1
GO:0070533	BRCA1-C complex	6	0.640227	1.23658	0.24	0.883519	3
GO:0016160	amylase activity	2	0.894259	1.23633	0.215686	0.883518	2
GO:0004556	alpha-amylase activity	2	0.894259	1.23633	0.215686	0.883518	2
GO:0070301	cellular response to hydrogen peroxide	58	0.362765	1.23627	0.196078	0.883351	17
GO:0034723	DNA replication-dependent chromatin organization	10	0.648516	1.23603	0.291667	0.883247	6
GO:0006335	DNA replication-dependent chromatin assembly	10	0.648516	1.23603	0.291667	0.883247	6
GO:0001788	antibody-dependent cellular cytotoxicity	3	0.85083	1.23527	0.104167	0.884946	2
GO:0001794	type IIa hypersensitivity	3	0.85083	1.23527	0.104167	0.884946	2
GO:0002445	type II hypersensitivity	3	0.85083	1.23527	0.104167	0.884946	2
GO:0051053	negative regulation of DNA metabolic process	114	0.331301	1.23516	0.188679	0.884842	34
GO:0090129	positive regulation of synapse maturation	9	0.52505	1.23513	0.294118	0.884441	2
GO:0031491	nucleosome binding	65	0.401049	1.23509	0.265306	0.884124	32
GO:0006161	deoxyguanosine catabolic process	2	0.727448	1.235	0.226415	0.882964	2
GO:0042453	deoxyguanosine metabolic process	2	0.727448	1.235	0.226415	0.882964	2
GO:0006147	guanine catabolic process	2	0.727448	1.235	0.226415	0.882964	2
GO:0045786	negative regulation of cell cycle	331	0.354577	1.23492	0.264151	0.882765	101
GO:0021516	dorsal spinal cord development	8	0.510455	1.23486	0.192308	0.882473	5
GO:0016593	Cdc73/Paf1 complex	7	0.553231	1.23466	0.265306	0.882691	6
GO:0031591	wybutosine biosynthetic process	4	0.78281	1.2346	0.117647	0.881978	3
GO:0031590	wybutosine metabolic process	4	0.78281	1.2346	0.117647	0.881978	3
GO:0031769	glucagon receptor binding	2	0.804676	1.23452	0.145455	0.881848	2
GO:1901143	insulin catabolic process	3	0.685972	1.23446	0.109091	0.881645	1
GO:1904252	negative regulation of bile acid metabolic process	3	0.699609	1.2344	0.20339	0.880906	1
GO:0070858	negative regulation of bile acid biosynthetic process	3	0.699609	1.2344	0.20339	0.880906	1
GO:0010751	negative regulation of nitric oxide mediated signal transduction	3	0.745363	1.23433	0.2	0.880665	3
GO:1903615	positive regulation of protein tyrosine phosphatase activity	2	0.85861	1.23433	0.0833333	0.880178	1
GO:0016445	somatic diversification of immunoglobulins	32	0.378561	1.2343	0.293103	0.879808	10
GO:0007386	compartment pattern specification	5	0.782309	1.23429	0.134615	0.879351	4
GO:0046370	fructose biosynthetic process	2	0.823067	1.23412	0.175	0.879478	1
GO:0000723	telomere maintenance	75	0.383408	1.23401	0.265306	0.879513	22
GO:0014038	regulation of Schwann cell differentiation	3	0.605814	1.23394	0.272727	0.879394	1
GO:0046717	acid secretion	20	0.411728	1.23394	0.20339	0.8789	6
GO:0001569	branching involved in blood vessel morphogenesis	28	0.434051	1.23357	0.277778	0.880114	10
GO:0007406	negative regulation of neuroblast proliferation	5	0.539351	1.23345	0.214286	0.88012	2
GO:0032426	stereocilium tip	20	0.440239	1.2334	0.196429	0.879823	9
GO:0051318	G1 phase	2	0.846168	1.23337	0.166667	0.877955	2
GO:0044848	biological phase	2	0.846168	1.23337	0.166667	0.877955	2
GO:0000080	mitotic G1 phase	2	0.846168	1.23337	0.166667	0.877955	2
GO:0022403	cell cycle phase	2	0.846168	1.23337	0.166667	0.877955	2
GO:0016121	carotene catabolic process	2	0.833514	1.23337	0.163265	0.87551	2
GO:0010436	carotenoid dioxygenase activity	2	0.833514	1.23337	0.163265	0.87551	2
GO:0016119	carotene metabolic process	2	0.833514	1.23337	0.163265	0.87551	2
GO:0046247	terpene catabolic process	2	0.833514	1.23337	0.163265	0.87551	2
GO:0003834	beta-carotene 15,15'-dioxygenase activity	2	0.833514	1.23337	0.163265	0.87551	2
GO:1902165	regulation of intrinsic apoptotic signaling pathway in response to DNA damage by p53 class mediator	17	0.468338	1.23334	0.294118	0.875122	5
GO:0001621	G protein-coupled ADP receptor activity	3	0.683409	1.23325	0.236364	0.874964	2
GO:0072354	histone kinase activity (H3-T3 specific)	2	0.879556	1.23298	0.134615	0.874991	1
GO:0072355	histone H3-T3 phosphorylation	2	0.879556	1.23298	0.134615	0.874991	1
GO:0090200	positive regulation of release of cytochrome c from mitochondria	26	0.360131	1.2329	0.173077	0.874871	8
GO:1905232	cellular response to L-glutamate	4	0.699898	1.23283	0.27451	0.874637	2
GO:0033861	negative regulation of NAD(P)H oxidase activity	3	0.735669	1.2327	0.26	0.87466	3
GO:0097529	myeloid leukocyte migration	95	0.3569	1.23258	0.254545	0.874593	31
GO:2000452	regulation of CD8-positive, alpha-beta cytotoxic T cell extravasation	2	0.773212	1.23248	0.188679	0.874545	1
GO:0005880	nuclear microtubule	2	0.886167	1.23192	0.0925926	0.876388	2
GO:0030485	smooth muscle contractile fiber	2	0.801255	1.2317	0.192308	0.876662	2
GO:0050906	detection of stimulus involved in sensory perception	190	0.306788	1.23162	0.150943	0.876485	45
GO:0022616	DNA strand elongation	19	0.541503	1.23156	0.269231	0.876232	10
GO:0021800	cerebral cortex tangential migration	4	0.603714	1.23155	0.2	0.875752	2
GO:0106294	NADPH oxidase H202-forming activity	3	0.77632	1.23147	0.152174	0.87566	3
GO:0009138	pyrimidine nucleoside diphosphate metabolic process	8	0.491035	1.23108	0.3125	0.87664	2
GO:0016973	poly(A)+ mRNA export from nucleus	22	0.419265	1.23101	0.196078	0.876472	5
GO:0000055	ribosomal large subunit export from nucleus	7	0.586682	1.23065	0.288462	0.877559	5
GO:2000878	positive regulation of oligopeptide transport	2	0.836366	1.23045	0.153846	0.875575	2
GO:2001148	regulation of dipeptide transmembrane transport	2	0.836366	1.23045	0.153846	0.875575	2
GO:2001150	positive regulation of dipeptide transmembrane transport	2	0.836366	1.23045	0.153846	0.875575	2
GO:2000880	positive regulation of dipeptide transport	2	0.836366	1.23045	0.153846	0.875575	2
GO:0090089	regulation of dipeptide transport	2	0.836366	1.23045	0.153846	0.875575	2
GO:0090088	regulation of oligopeptide transport	2	0.836366	1.23045	0.153846	0.875575	2
GO:0050922	negative regulation of chemotaxis	60	0.360077	1.23037	0.290909	0.875498	29
GO:1905590	fibronectin fibril organization	2	0.844238	1.23027	0.134615	0.875375	1
GO:0071595	Nem1-Spo7 phosphatase complex	2	0.823683	1.23011	0.25	0.87551	1
GO:0004668	protein-arginine deiminase activity	2	0.780456	1.2298	0.212766	0.875263	1
GO:0018101	protein citrullination	2	0.780456	1.2298	0.212766	0.875263	1
GO:0036414	histone citrullination	2	0.780456	1.2298	0.212766	0.875263	1
GO:1905675	negative regulation of adaptive immune memory response	2	0.776803	1.22974	0.203704	0.875055	1
GO:0009139	pyrimidine nucleoside diphosphate biosynthetic process	6	0.579265	1.22959	0.245283	0.875158	2
GO:0051446	positive regulation of meiotic cell cycle	23	0.400409	1.22953	0.192308	0.874955	6
GO:0045986	negative regulation of smooth muscle contraction	15	0.374614	1.22944	0.169492	0.874884	4
GO:0097475	motor neuron migration	6	0.522947	1.22922	0.1875	0.875305	1
GO:0045622	regulation of T-helper cell differentiation	31	0.364346	1.22872	0.215686	0.877042	7
GO:0000939	inner kinetochore	2	0.858958	1.22859	0.137255	0.877096	2
GO:1901988	negative regulation of cell cycle phase transition	207	0.378247	1.22843	0.27451	0.877202	81
GO:0031004	potassium ion-transporting ATPase complex	3	0.659145	1.22829	0.206897	0.877247	1
GO:0030156	benzodiazepine receptor binding	5	0.542529	1.22818	0.2	0.877292	2
GO:0062186	anandamide epoxidase activity	3	0.770585	1.22797	0.173077	0.877148	2
GO:0062189	anandamide 14,15 epoxidase activity	3	0.770585	1.22797	0.173077	0.877148	2
GO:1900245	positive regulation of MDA-5 signaling pathway	4	0.550153	1.22796	0.229167	0.876735	3
GO:0071735	IgG immunoglobulin complex	4	0.87595	1.22789	0.2	0.876454	4
GO:0090222	centrosome-templated microtubule nucleation	2	0.794357	1.22779	0.169811	0.876382	2
GO:0070830	bicellular tight junction assembly	47	0.341695	1.22774	0.178571	0.876078	8
GO:0060122	inner ear receptor cell stereocilium organization	29	0.446363	1.22767	0.254237	0.875858	9
GO:0060134	prepulse inhibition	11	0.420057	1.22767	0.222222	0.875387	4
GO:0000390	spliceosomal complex disassembly	3	0.608276	1.22765	0.282609	0.874981	2
GO:0007435	salivary gland morphogenesis	7	0.504109	1.22688	0.153846	0.877611	3
GO:0140035	ubiquitination-like modification-dependent protein binding	14	0.386019	1.22681	0.166667	0.877428	7
GO:0015631	tubulin binding	375	0.254336	1.22657	0.12	0.877904	70
GO:1901623	regulation of lymphocyte chemotaxis	22	0.483338	1.22647	0.208333	0.877767	13
GO:0001972	retinoic acid binding	25	0.522226	1.22623	0.127273	0.878335	8
GO:0015226	carnitine transmembrane transporter activity	2	0.805139	1.22614	0.170213	0.878356	1
GO:2000648	positive regulation of stem cell proliferation	23	0.390155	1.22588	0.301887	0.878978	8
GO:0071294	cellular response to zinc ion	18	0.468272	1.22576	0.306122	0.878934	6
GO:0046906	tetrapyrrole binding	133	0.284658	1.22557	0.181818	0.87906	36
GO:0035050	embryonic heart tube development	16	0.447225	1.22552	0.277778	0.878849	5
GO:0005847	mRNA cleavage and polyadenylation specificity factor complex	15	0.4529	1.22544	0.277778	0.878703	3
GO:0019276	UDP-N-acetylgalactosamine metabolic process	3	0.704854	1.22541	0.27451	0.878363	1
GO:1990518	single-stranded 3'-5' DNA helicase activity	3	0.744216	1.22536	0.196078	0.87813	1
GO:0086059	voltage-gated calcium channel activity involved SA node cell action potential	2	0.815144	1.2251	0.183673	0.878787	1
GO:0010623	programmed cell death involved in cell development	9	0.532328	1.22499	0.204545	0.878688	3
GO:0051799	negative regulation of hair follicle development	5	0.562078	1.22469	0.276596	0.879399	1
GO:0005344	oxygen carrier activity	11	0.507131	1.22457	0.240741	0.879479	6
GO:0002468	dendritic cell antigen processing and presentation	3	0.750858	1.22453	0.212766	0.879168	2
GO:2001255	positive regulation of histone H3-K36 trimethylation	3	0.663202	1.22445	0.232143	0.879036	1
GO:0030263	apoptotic chromosome condensation	5	0.63772	1.22402	0.269231	0.880311	4
GO:0002636	positive regulation of germinal center formation	2	0.836691	1.22399	0.2	0.879977	2
GO:0015842	aminergic neurotransmitter loading into synaptic vesicle	4	0.702862	1.22395	0.25	0.879633	3
GO:0071163	DNA replication preinitiation complex assembly	3	0.871881	1.22363	0.134615	0.880241	3
GO:0008623	CHRAC	3	0.78748	1.22346	0.2	0.88038	2
GO:0106030	neuron projection fasciculation	22	0.356198	1.22341	0.185185	0.879602	5
GO:0007413	axonal fasciculation	22	0.356198	1.22341	0.185185	0.879602	5
GO:0046703	natural killer cell lectin-like receptor binding	9	0.483695	1.22324	0.277778	0.879869	6
GO:0061104	adrenal chromaffin cell differentiation	2	0.934367	1.22306	0.18	0.880122	2
GO:0046427	positive regulation of receptor signaling pathway via JAK-STAT	25	0.382331	1.22283	0.188679	0.880476	11
GO:0033762	response to glucagon	20	0.382687	1.22282	0.224138	0.880056	4
GO:0034392	negative regulation of smooth muscle cell apoptotic process	9	0.456368	1.22252	0.137255	0.880679	2
GO:0030951	establishment or maintenance of microtubule cytoskeleton polarity	4	0.605593	1.22242	0.22	0.880725	2
GO:0050905	neuromuscular process	89	0.292986	1.22229	0.157895	0.880923	15
GO:0002753	cytoplasmic pattern recognition receptor signaling pathway	27	0.382426	1.22225	0.152174	0.880594	8
GO:0009120	deoxyribonucleoside metabolic process	11	0.535008	1.22167	0.269231	0.882425	4
GO:0043045	DNA methylation involved in embryo development	8	0.576751	1.22167	0.28	0.881481	3
GO:1901538	changes to DNA methylation involved in embryo development	8	0.576751	1.22167	0.28	0.881481	3
GO:0009146	purine nucleoside triphosphate catabolic process	5	0.511445	1.22157	0.173913	0.881404	2
GO:0033276	transcription factor TFTC complex	14	0.42677	1.22153	0.269231	0.881081	5
GO:0014043	negative regulation of neuron maturation	3	0.757718	1.22132	0.210526	0.881368	2
GO:2000234	positive regulation of rRNA processing	10	0.585036	1.22132	0.291667	0.880909	5
GO:0001097	TFIIH-class transcription factor complex binding	2	0.784473	1.22117	0.306122	0.881001	2
GO:0072028	nephron morphogenesis	2	0.812413	1.22081	0.137931	0.882015	1
GO:0032069	regulation of nuclease activity	21	0.410166	1.22064	0.269231	0.882287	7
GO:0007538	primary sex determination	3	0.690522	1.22048	0.22	0.88251	2
GO:0002096	polkadots	2	0.829596	1.22036	0.2	0.8824	1
GO:0005021	vascular endothelial growth factor-activated receptor activity	7	0.51854	1.22028	0.207547	0.882242	2
GO:0045645	positive regulation of eosinophil differentiation	2	0.819475	1.22014	0.3	0.88187	2
GO:0045643	regulation of eosinophil differentiation	2	0.819475	1.22014	0.3	0.88187	2
GO:0032154	cleavage furrow	56	0.333375	1.22002	0.215686	0.881888	14
GO:2000347	positive regulation of hepatocyte proliferation	9	0.493633	1.22	0.22449	0.88154	4
GO:0051400	BH domain binding	9	0.526077	1.21982	0.229167	0.881789	7
GO:0051286	cell tip	5	0.587605	1.21974	0.207547	0.881672	1
GO:0004802	transketolase activity	3	0.68715	1.21949	0.22449	0.882313	2
GO:0000808	origin recognition complex	9	0.592768	1.21939	0.27451	0.88174	4
GO:0005664	nuclear origin of replication recognition complex	9	0.592768	1.21939	0.27451	0.88174	4
GO:0120192	tight junction assembly	54	0.339306	1.21922	0.189655	0.88197	9
GO:0045876	positive regulation of sister chromatid cohesion	9	0.553722	1.21905	0.346154	0.882214	4
GO:0021693	cerebellar Purkinje cell layer structural organization	2	0.876012	1.21889	0.203704	0.882317	2
GO:0070366	regulation of hepatocyte differentiation	2	0.800358	1.21877	0.163636	0.882407	2
GO:0001609	G protein-coupled adenosine receptor activity	4	0.614429	1.2184	0.236364	0.883474	2
GO:0016590	ACF complex	2	0.828215	1.21757	0.226415	0.886441	1
GO:0015106	bicarbonate transmembrane transporter activity	21	0.418989	1.21719	0.196429	0.887446	9
GO:0002551	mast cell chemotaxis	3	0.678208	1.21697	0.26087	0.887852	2
GO:0034039	8-oxo-7,8-dihydroguanine DNA N-glycosylase activity	2	0.738943	1.21688	0.2	0.887786	1
GO:1903724	positive regulation of centriole elongation	5	0.56188	1.21679	0.211538	0.887725	2
GO:0031492	nucleosomal DNA binding	38	0.442188	1.21675	0.333333	0.887448	21
GO:0010985	negative regulation of lipoprotein particle clearance	8	0.496173	1.21656	0.283019	0.887723	3
GO:0051575	5'-deoxyribose-5-phosphate lyase activity	5	0.652072	1.21646	0.339286	0.887716	3
GO:0038007	netrin-activated signaling pathway	10	0.433562	1.216	0.226415	0.889052	1
GO:1990026	hippocampal mossy fiber expansion	2	0.827106	1.21576	0.265306	0.889514	2
GO:0030182	neuron differentiation	269	0.317012	1.2157	0.178571	0.889326	89
GO:0014807	regulation of somitogenesis	4	0.813111	1.21566	0.22449	0.889059	4
GO:0002951	leukotriene-C(4) hydrolase	2	0.851982	1.21548	0.166667	0.88869	1
GO:0000048	peptidyltransferase activity	2	0.851982	1.21548	0.166667	0.88869	1
GO:0061333	renal tubule morphogenesis	17	0.450684	1.21518	0.240741	0.889383	4
GO:0008213	protein alkylation	138	0.276376	1.21511	0.211538	0.888768	44
GO:0006479	protein methylation	138	0.276376	1.21511	0.211538	0.888768	44
GO:0004312	fatty acid synthase activity	13	0.436446	1.21487	0.2	0.889233	6
GO:1905874	regulation of postsynaptic density organization	13	0.408351	1.21482	0.18	0.888931	3
GO:0045602	negative regulation of endothelial cell differentiation	9	0.454433	1.21459	0.22	0.889217	3
GO:0005971	ribonucleoside-diphosphate reductase complex	2	0.903193	1.21458	0.0625	0.888826	2
GO:0009996	negative regulation of cell fate specification	5	0.729023	1.21437	0.218182	0.889191	4
GO:1990918	double-strand break repair involved in meiotic recombination	5	0.726703	1.21426	0.192308	0.889201	4
GO:0002220	innate immune response activating cell surface receptor signaling pathway	21	0.387931	1.21422	0.181818	0.888846	3
GO:0002524	hypersensitivity	5	0.695588	1.21398	0.265306	0.889171	2
GO:0120001	apical plasma membrane urothelial plaque	3	0.681769	1.21396	0.226415	0.888759	2
GO:0035184	histone threonine kinase activity	7	0.568463	1.21395	0.26087	0.887843	2
GO:0035405	histone-threonine phosphorylation	7	0.568463	1.21395	0.26087	0.887843	2
GO:0090599	alpha-glucosidase activity	6	0.62333	1.21374	0.226415	0.888253	3
GO:0036018	cellular response to erythropoietin	2	0.899663	1.21368	0.23913	0.888015	2
GO:0000791	euchromatin	59	0.323809	1.21368	0.209302	0.887551	23
GO:0140311	protein sequestering activity	5	0.593951	1.21347	0.25	0.88792	1
GO:1902101	positive regulation of metaphase/anaphase transition of cell cycle	16	0.470209	1.21342	0.25	0.887678	6
GO:0007144	female meiosis I	9	0.52662	1.21322	0.272727	0.88806	5
GO:0072740	cellular response to anisomycin	3	0.658194	1.21287	0.25	0.888817	3
GO:2001198	regulation of dendritic cell differentiation	12	0.472449	1.21249	0.185185	0.889815	6
GO:0006425	glutaminyl-tRNA aminoacylation	2	0.734861	1.21235	0.27451	0.889397	2
GO:0004819	glutamine-tRNA ligase activity	2	0.734861	1.21235	0.27451	0.889397	2
GO:1905820	positive regulation of chromosome separation	18	0.462105	1.21189	0.269231	0.890883	6
GO:0031507	heterochromatin assembly	42	0.407624	1.21182	0.26	0.89061	15
GO:0097346	INO80-type complex	26	0.438834	1.21166	0.244898	0.890777	4
GO:0060713	labyrinthine layer morphogenesis	2	0.721754	1.21111	0.191489	0.892538	1
GO:0051295	establishment of meiotic spindle localization	5	0.610635	1.2109	0.230769	0.893025	2
GO:0016884	carbon-nitrogen ligase activity, with glutamine as amido-N-donor	10	0.438213	1.21012	0.277778	0.895548	5
GO:1903551	regulation of extracellular exosome assembly	6	0.514983	1.21008	0.25	0.895216	3
GO:0045029	G protein-coupled UDP receptor activity	2	0.748997	1.20935	0.140351	0.897515	1
GO:0006999	nuclear pore organization	14	0.534912	1.20844	0.358491	0.900655	6
GO:0019086	late viral transcription	4	0.652586	1.20834	0.320755	0.900584	1
GO:1905459	regulation of vascular associated smooth muscle cell apoptotic process	8	0.454437	1.20811	0.145833	0.901083	1
GO:1901336	lactone biosynthetic process	2	0.723351	1.20808	0.307692	0.900257	1
GO:0019853	L-ascorbic acid biosynthetic process	2	0.723351	1.20808	0.307692	0.900257	1
GO:0071504	cellular response to heparin	5	0.562892	1.20774	0.230769	0.901194	1
GO:0060229	lipase activator activity	14	0.447507	1.2076	0.173913	0.901289	4
GO:0016508	long-chain-enoyl-CoA hydratase activity	3	0.66667	1.2072	0.169811	0.902469	2
GO:2000449	regulation of CD8-positive, alpha-beta T cell extravasation	3	0.669556	1.20712	0.219512	0.902349	1
GO:0075506	entry of viral genome into host nucleus through nuclear pore complex via importin	2	0.744342	1.20704	0.26087	0.90216	1
GO:0051754	meiotic sister chromatid cohesion, centromeric	4	0.789043	1.20674	0.2	0.902826	3
GO:0072429	response to intra-S DNA damage checkpoint signaling	4	0.673883	1.20663	0.283019	0.902694	1
GO:1904976	cellular response to bleomycin	2	0.852957	1.20647	0.2	0.902415	2
GO:1904975	response to bleomycin	2	0.852957	1.20647	0.2	0.902415	2
GO:1905437	positive regulation of histone H3-K4 trimethylation	2	0.800033	1.20638	0.266667	0.901863	2
GO:1905435	regulation of histone H3-K4 trimethylation	2	0.800033	1.20638	0.266667	0.901863	2
GO:0032042	mitochondrial DNA metabolic process	11	0.591424	1.20632	0.264151	0.901652	5
GO:0072038	mesenchymal stem cell maintenance involved in nephron morphogenesis	2	0.826563	1.20618	0.218182	0.901686	2
GO:0044026	DNA hypermethylation	2	0.851248	1.20594	0.134615	0.902132	1
GO:0042613	MHC class II protein complex	15	0.473081	1.2058	0.25	0.902322	6
GO:0016494	C-X-C chemokine receptor activity	7	0.600564	1.20574	0.294118	0.902116	4
GO:1902202	regulation of hepatocyte growth factor receptor signaling pathway	4	0.678994	1.20573	0.215686	0.901702	1
GO:1903845	negative regulation of cellular response to transforming growth factor beta stimulus	3	0.650998	1.20561	0.245614	0.901723	3
GO:0001740	Barr body	6	0.653527	1.20544	0.23913	0.902146	4
GO:0042488	positive regulation of odontogenesis of dentin-containing tooth	2	0.762539	1.20543	0.254902	0.90172	1
GO:0072017	distal tubule development	4	0.708155	1.20526	0.264151	0.901979	3
GO:0006270	DNA replication initiation	29	0.570538	1.20501	0.333333	0.902423	15
GO:0071866	negative regulation of apoptotic process in bone marrow cell	2	0.814913	1.20474	0.254545	0.902437	2
GO:0071865	regulation of apoptotic process in bone marrow cell	2	0.814913	1.20474	0.254545	0.902437	2
GO:0071754	IgM immunoglobulin complex, circulating	3	0.859199	1.20472	0.183673	0.90114	3
GO:0071753	IgM immunoglobulin complex	3	0.859199	1.20472	0.183673	0.90114	3
GO:0071756	pentameric IgM immunoglobulin complex	3	0.859199	1.20472	0.183673	0.90114	3
GO:0032849	positive regulation of cellular pH reduction	6	0.528893	1.20458	0.230769	0.901148	3
GO:0090219	negative regulation of lipid kinase activity	10	0.420444	1.20456	0.130435	0.900793	5
GO:2001056	positive regulation of cysteine-type endopeptidase activity	138	0.288226	1.20397	0.176471	0.902664	28
GO:0042220	response to cocaine	36	0.323771	1.20396	0.173913	0.902214	6
GO:0070557	PCNA-p21 complex	2	0.85755	1.20391	0.236364	0.901928	1
GO:0051823	regulation of synapse structural plasticity	8	0.491317	1.20383	0.307692	0.901763	3
GO:0035500	MH2 domain binding	2	0.851925	1.2038	0.12963	0.901378	2
GO:0052695	cellular glucuronidation	13	0.60602	1.20329	0.327273	0.90306	8
GO:0048541	Peyer's patch development	3	0.718634	1.20301	0.313725	0.903331	2
GO:0048537	mucosa-associated lymphoid tissue development	3	0.718634	1.20301	0.313725	0.903331	2
GO:0070894	regulation of transposon integration	2	0.804357	1.20297	0.208333	0.902618	1
GO:0070895	negative regulation of transposon integration	2	0.804357	1.20297	0.208333	0.902618	1
GO:0005680	anaphase-promoting complex	21	0.454265	1.20293	0.26	0.902311	5
GO:0042770	signal transduction in response to DNA damage	131	0.374551	1.20258	0.288462	0.903322	40
GO:0070172	positive regulation of tooth mineralization	6	0.594031	1.20249	0.267857	0.903234	3
GO:0009216	purine deoxyribonucleoside triphosphate biosynthetic process	2	0.778529	1.20245	0.259259	0.902932	1
GO:0099024	plasma membrane invagination	62	0.408261	1.20225	0.326923	0.903286	23
GO:0009264	deoxyribonucleotide catabolic process	28	0.339785	1.20201	0.207547	0.903772	11
GO:0061383	trabecula morphogenesis	22	0.484223	1.20155	0.326923	0.905302	7
GO:0048476	Holliday junction resolvase complex	3	0.760041	1.20142	0.25	0.905333	2
GO:0010157	response to chlorate	2	0.818788	1.20133	0.26	0.905312	1
GO:0004829	threonine-tRNA ligase activity	3	0.627767	1.20122	0.235294	0.904785	2
GO:0006435	threonyl-tRNA aminoacylation	3	0.627767	1.20122	0.235294	0.904785	2
GO:0048752	semicircular canal morphogenesis	5	0.61548	1.20095	0.326531	0.905461	3
GO:0071546	pi-body	7	0.578955	1.20073	0.285714	0.905837	4
GO:2000726	negative regulation of cardiac muscle cell differentiation	7	0.605472	1.20041	0.309091	0.906678	2
GO:0106333	subcortical maternal complex	2	0.830528	1.2004	0.181818	0.90624	1
GO:0061323	cell proliferation involved in heart morphogenesis	3	0.684723	1.20002	0.232143	0.90731	2
GO:0000963	mitochondrial RNA processing	20	0.43362	1.19984	0.288462	0.907114	11
GO:0140053	mitochondrial gene expression	20	0.43362	1.19984	0.288462	0.907114	11
GO:0042474	middle ear morphogenesis	20	0.506448	1.1998	0.277778	0.906783	9
GO:0046605	regulation of centrosome cycle	52	0.354382	1.19978	0.230769	0.906473	20
GO:0002418	immune response to tumor cell	4	0.674209	1.19975	0.275862	0.906121	3
GO:0070776	MOZ/MORF histone acetyltransferase complex	9	0.504148	1.19971	0.36	0.90582	6
GO:0030280	structural constituent of skin epidermis	20	0.473511	1.19915	0.25	0.907548	11
[truncated: 14,859 more rows]

## Sheet: GSEA_KEGG pathway
Supplementary Table S3: GSEA enrichment analysis (KEGG pathway) results for normalized gene counts from FUS mutant versus FUS WT iPSC-derived MNs (Study 1-5)
Gene set ID	Gene set description	Gene set size	Enrichment score (FUS mutant vs FUS WT)	Normalized enrichment score (FUS mutant vs FUS WT)	P-value (FUS mutant vs FUS WT)	FDR (FUS mutant vs FUS WT)	Leading edge size (FUS mutant vs FUS WT)
path:hsa04950	Maturity onset diabetes of the young	25	0.545847	1.66486	0	1	10
path:hsa03460	Fanconi anemia pathway	55	0.514233	1.55835	0.0769231	1	25
path:hsa05322	Systemic lupus erythematosus	118	0.464763	1.5266	0.127273	1	51
path:hsa04110	Cell cycle	126	0.509565	1.4391	0.102041	1	49
path:hsa04914	Progesterone-mediated oocyte maturation	97	0.324952	1.43757	0.0196078	1	21
path:hsa04658	Th1 and Th2 cell differentiation	82	0.36784	1.39948	0	1	17
path:hsa04114	Oocyte meiosis	124	0.303562	1.3804	0.0909091	1	28
path:hsa05224	Breast cancer	144	0.375154	1.35012	0.163636	1	42
path:hsa00830	Retinol metabolism	58	0.399209	1.34492	0.107143	1	17
path:hsa04660	T cell receptor signaling pathway	93	0.316366	1.33411	0.05	1	31
path:hsa04613	Neutrophil extracellular trap formation	170	0.341426	1.31242	0.236364	1	76
path:hsa05217	Basal cell carcinoma	63	0.518037	1.30085	0.277778	1	22
path:hsa05332	Graft-versus-host disease	26	0.420261	1.28968	0.211538	1	7
path:hsa01522	Endocrine resistance	96	0.288682	1.28289	0.137255	1	22
path:hsa05168	Herpes simplex virus 1 infection	468	0.38382	1.24404	0.28	1	186
path:hsa04550	Signaling pathways regulating pluripotency of stem cells	141	0.343841	1.24197	0.153846	1	34
path:hsa05330	Allograft rejection	27	0.415728	1.23688	0.244898	1	8
path:hsa03440	Homologous recombination	41	0.491615	1.23299	0.208333	1	21
path:hsa04940	Type I diabetes mellitus	35	0.392011	1.23069	0.155556	1	8
path:hsa05416	Viral myocarditis	55	0.301593	1.23061	0.142857	1	8
path:hsa05310	Asthma	18	0.484885	1.2248	0.22449	1	8
path:hsa04115	p53 signaling pathway	73	0.423126	1.20721	0.365385	1	32
path:hsa04664	Fc epsilon RI signaling pathway	61	0.317817	1.20003	0.23913	1	17
path:hsa05034	Alcoholism	178	0.308714	1.19846	0.28	1	60
path:hsa03030	DNA replication	36	0.583522	1.19715	0.392157	1	20
path:hsa05204	Chemical carcinogenesis - DNA adducts	55	0.377975	1.19309	0.26087	1	23
path:hsa05226	Gastric cancer	146	0.327007	1.18989	0.25	1	31
path:hsa03450	Non-homologous end-joining	12	0.473232	1.18007	0.301887	1	2
path:hsa03410	Base excision repair	34	0.463497	1.17325	0.352941	1	10
path:hsa03040	Spliceosome	147	0.417411	1.1713	0.291667	1	70
path:hsa04659	Th17 cell differentiation	94	0.2843	1.16797	0.185185	1	15
path:hsa04640	Hematopoietic cell lineage	77	0.31191	1.16792	0.277778	1	16
path:hsa00980	Metabolism of xenobiotics by cytochrome P450	61	0.348282	1.1601	0.212766	1	16
path:hsa00310	Lysine degradation	63	0.303218	1.14668	0.291667	1	18
path:hsa04926	Relaxin signaling pathway	125	0.254118	1.14075	0.291667	1	19
path:hsa05206	MicroRNAs in cancer	163	0.319537	1.13721	0.333333	1	54
path:hsa05225	Hepatocellular carcinoma	164	0.305297	1.13068	0.350877	1	43
path:hsa04015	Rap1 signaling pathway	205	0.249955	1.12478	0.3	1	71
path:hsa00100	Steroid biosynthesis	19	0.46066	1.12224	0.375	1	8
path:hsa04340	Hedgehog signaling pathway	56	0.295201	1.12144	0.327273	1	8
path:hsa05140	Leishmaniasis	66	0.309617	1.11833	0.28	1	14
path:hsa05340	Primary immunodeficiency	30	0.355702	1.11773	0.326923	1	12
path:hsa04916	Melanogenesis	98	0.296665	1.11744	0.346154	1	21
path:hsa04912	GnRH signaling pathway	89	0.254638	1.10075	0.326531	1	15
path:hsa05150	Staphylococcus aureus infection	61	0.347519	1.09948	0.37037	1	17
path:hsa00240	Pyrimidine metabolism	56	0.324128	1.09826	0.365385	1	23
path:hsa00140	Steroid hormone biosynthesis	46	0.324683	1.08252	0.25	1	13
path:hsa05321	Inflammatory bowel disease	52	0.323576	1.07055	0.358491	1	12
path:hsa04650	Natural killer cell mediated cytotoxicity	94	0.264587	1.0685	0.34	1	16
path:hsa03430	Mismatch repair	24	0.418546	1.06445	0.529412	1	10
path:hsa04068	FoxO signaling pathway	128	0.259895	1.06436	0.367347	1	20
path:hsa05320	Autoimmune thyroid disease	32	0.344837	1.06092	0.4375	1	8
path:hsa00982	Drug metabolism - cytochrome P450	57	0.327456	1.0604	0.382979	1	14
path:hsa04215	Apoptosis - multiple species	31	0.32245	1.05828	0.456522	1	11
path:hsa04722	Neurotrophin signaling pathway	117	0.212835	1.03618	0.468085	1	17
path:hsa05200	Pathways in cancer	500	0.250215	1.03333	0.471698	1	90
path:hsa00983	Drug metabolism - other enzymes	68	0.318042	1.03194	0.423077	1	22
path:hsa05152	Tuberculosis	153	0.221554	1.02795	0.472727	1	25
path:hsa04330	Notch signaling pathway	57	0.381096	1.02732	0.490909	1	17
path:hsa04742	Taste transduction	76	0.316614	1.0265	0.45283	1	34
path:hsa05214	Glioma	73	0.251053	1.01932	0.45283	1	23
path:hsa00785	Lipoic acid metabolism	4	0.54072	1.01615	0.464286	1	2
path:hsa04670	Leukocyte transendothelial migration	108	0.261235	1.01347	0.444444	1	19
path:hsa04270	Vascular smooth muscle contraction	125	0.222455	1.01217	0.415094	1	21
path:hsa04934	Cushing syndrome	151	0.263284	1.00937	0.52	1	41
path:hsa00030	Pentose phosphate pathway	30	0.291137	0.997586	0.48	1	12
path:hsa05202	Transcriptional misregulation in cancer	177	0.27103	0.987583	0.5	1	54
path:hsa00040	Pentose and glucuronate interconversions	28	0.383448	0.976287	0.471698	1	6
path:hsa04666	Fc gamma R-mediated phagocytosis	94	0.230334	0.974223	0.458333	1	30
path:hsa03420	Nucleotide excision repair	46	0.354402	0.974126	0.509804	1	14
path:hsa04623	Cytosolic DNA-sensing pathway	45	0.281423	0.939323	0.568627	1	13
path:hsa04218	Cellular senescence	152	0.238265	0.936198	0.537037	1	35
path:hsa00650	Butanoate metabolism	24	0.282531	0.931297	0.533333	1	8
path:hsa00450	Selenocompound metabolism	17	0.334422	0.931283	0.56	1	5
path:hsa04060	Cytokine-cytokine receptor interaction	208	0.261291	0.930924	0.566038	1	49
path:hsa00790	Folate biosynthesis	26	0.321558	0.927605	0.638298	1	3
path:hsa05210	Colorectal cancer	86	0.238283	0.924924	0.6	1	15
path:hsa05222	Small cell lung cancer	92	0.264941	0.908794	0.528302	1	34
path:hsa05218	Melanoma	70	0.257394	0.908012	0.679245	1	10
path:hsa05145	Toxoplasmosis	104	0.236706	0.903472	0.565217	1	12
path:hsa03250	Viral life cycle - HIV-1	62	0.268532	0.896372	0.659574	1	20
path:hsa05171	Coronavirus disease - COVID-19	203	0.271809	0.893354	0.615385	1	100
path:hsa05203	Viral carcinogenesis	194	0.206038	0.893071	0.636364	1	44
path:hsa05205	Proteoglycans in cancer	199	0.244939	0.880169	0.574074	1	44
path:hsa03010	Ribosome	139	0.420814	0.879339	0.66	1	86
path:hsa05166	Human T-cell leukemia virus 1 infection	213	0.204428	0.875874	0.588235	1	25
path:hsa04750	Inflammatory mediator regulation of TRP channels	93	0.213903	0.874485	0.705882	1	15
path:hsa04520	Adherens junction	71	0.245899	0.867874	0.641509	1	17
path:hsa00051	Fructose and mannose metabolism	33	0.259692	0.864683	0.636364	1	12
path:hsa04512	ECM-receptor interaction	85	0.282257	0.860014	0.566038	1	20
path:hsa00232	Caffeine metabolism	6	0.375902	0.851637	0.647059	1	2
path:hsa04072	Phospholipase D signaling pathway	141	0.199744	0.85079	0.686275	1	33
path:hsa04370	VEGF signaling pathway	58	0.216051	0.84994	0.7	1	8
path:hsa04974	Protein digestion and absorption	94	0.248498	0.839542	0.611111	1	16
path:hsa03013	Nucleocytoplasmic transport	109	0.255202	0.83824	0.666667	1	39
path:hsa05120	Epithelial cell signaling in Helicobacter pylori infection	70	0.212853	0.835953	0.596154	1	11
path:hsa04310	Wnt signaling pathway	168	0.217897	0.833643	0.724138	1	31
path:hsa05169	Epstein-Barr virus infection	183	0.217309	0.829599	0.745098	1	42
path:hsa05161	Hepatitis B	147	0.205632	0.827602	0.711538	1	20
path:hsa05170	Human immunodeficiency virus 1 infection	190	0.186397	0.824732	0.8125	1	30
path:hsa04061	Viral protein interaction with cytokine and cytokine receptor	60	0.297272	0.823646	0.692308	1	21
path:hsa04010	MAPK signaling pathway	289	0.174026	0.821746	0.784314	1	75
path:hsa04935	Growth hormone synthesis, secretion and action	114	0.198706	0.817084	0.686275	1	30
path:hsa05165	Human papillomavirus infection	315	0.205822	0.815346	0.685185	1	65
path:hsa03022	Basal transcription factors	44	0.269749	0.814535	0.708333	1	9
path:hsa04929	GnRH secretion	64	0.20686	0.806945	0.795918	1	16
path:hsa04662	B cell receptor signaling pathway	70	0.203895	0.80059	0.840909	1	8
path:hsa04622	RIG-I-like receptor signaling pathway	55	0.221567	0.799942	0.830189	1	18
path:hsa04620	Toll-like receptor signaling pathway	83	0.21726	0.795338	0.8	1	9
path:hsa05230	Central carbon metabolism in cancer	70	0.190817	0.792795	0.796296	1	14
path:hsa04390	Hippo signaling pathway	157	0.230376	0.792115	0.625	1	34
path:hsa04933	AGE-RAGE signaling pathway in diabetic complications	98	0.214687	0.789493	0.784314	1	32
path:hsa00230	Purine metabolism	123	0.168685	0.785995	0.843137	0.999203	45
path:hsa05223	Non-small cell lung cancer	73	0.20385	0.780589	0.653061	0.998563	24
path:hsa00860	Porphyrin metabolism	37	0.257211	0.777107	0.849057	0.995718	9
path:hsa00780	Biotin metabolism	3	0.425221	0.774631	0.8	0.990797	1
path:hsa04924	Renin secretion	64	0.192785	0.766985	0.865385	0.993731	23
path:hsa04726	Serotonergic synapse	106	0.180915	0.76328	0.836364	0.992367	36
path:hsa00730	Thiamine metabolism	14	0.32713	0.762753	0.826923	0.985099	3
path:hsa05220	Chronic myeloid leukemia	76	0.238956	0.759095	0.77551	0.982414	24
path:hsa01524	Platinum drug resistance	69	0.201554	0.758087	0.767857	0.976191	16
path:hsa00670	One carbon pool by folate	21	0.225854	0.757246	0.745098	0.969373	4
path:hsa05142	Chagas disease	90	0.208802	0.755942	0.837209	0.963219	12
path:hsa03015	mRNA surveillance pathway	97	0.200463	0.754552	0.78	0.957576	23
path:hsa05146	Amoebiasis	83	0.214725	0.743876	0.787234	0.966095	26
path:hsa00430	Taurine and hypotaurine metabolism	15	0.264536	0.743299	0.775862	0.959102	1
path:hsa04210	Apoptosis	130	0.18908	0.740067	0.857143	0.956033	29
path:hsa04917	Prolactin signaling pathway	69	0.2073	0.732936	0.837209	0.957726	9
path:hsa00480	Glutathione metabolism	50	0.229983	0.725598	0.693878	0.960051	14
path:hsa05212	Pancreatic cancer	76	0.21189	0.721102	0.82	0.957111	23
path:hsa05033	Nicotine addiction	40	0.257973	0.708015	0.76	0.965438	4
path:hsa01521	EGFR tyrosine kinase inhibitor resistance	78	0.181772	0.707299	0.8125	0.958897	17
path:hsa04530	Tight junction	159	0.16744	0.705556	0.849057	0.953412	28
path:hsa05144	Malaria	44	0.260131	0.700334	0.788462	0.952448	9
path:hsa05133	Pertussis	67	0.210187	0.700061	0.854167	0.945834	10
path:hsa05032	Morphine addiction	90	0.180656	0.699277	0.901961	0.939567	27
path:hsa04936	Alcoholic liver disease	120	0.181903	0.695444	0.897959	0.936306	15
path:hsa04350	TGF-beta signaling pathway	91	0.211641	0.693095	0.763636	0.9318	14
path:hsa04657	IL-17 signaling pathway	79	0.183531	0.680628	0.857143	0.938057	14
path:hsa04380	Osteoclast differentiation	113	0.154929	0.645878	0.918367	0.963162	8
path:hsa05030	Cocaine addiction	49	0.168036	0.644423	0.961538	0.957657	10
path:hsa04668	TNF signaling pathway	108	0.183823	0.641825	0.918367	0.953187	30
path:hsa04012	ErbB signaling pathway	84	0.139977	0.623043	0.957447	0.958941	19
path:hsa00970	Aminoacyl-tRNA biosynthesis	66	0.195475	0.607791	0.772727	0.964143	16
path:hsa04360	Axon guidance	183	0.147758	0.600203	0.934783	0.962183	18
path:hsa05213	Endometrial cancer	59	0.164501	0.596409	0.92	0.958386	9
path:hsa03018	RNA degradation	78	0.164132	0.59595	0.978723	0.952098	17
path:hsa01523	Antifolate resistance	29	0.167618	0.52964	0.980769	0.977876	9
path:hsa03008	Ribosome biogenesis in eukaryotes	90	0.164473	0.464283	0.97619	0.989107	32
path:hsa04392	Hippo signaling pathway - multiple species	29	-0.207047	-0.561722	0.938776	0.95992	13
path:hsa00740	Riboflavin metabolism	8	-0.257781	-0.574109	0.9	0.959164	3
path:hsa04120	Ubiquitin mediated proteolysis	141	-0.18435	-0.629887	0.82	0.932176	41
path:hsa05167	Kaposi sarcoma-associated herpesvirus infection	171	-0.154404	-0.642226	0.977273	0.92752	45
path:hsa04930	Type II diabetes mellitus	43	-0.196695	-0.652702	0.87037	0.92449	11
path:hsa04064	NF-kappa B signaling pathway	95	-0.179546	-0.661323	0.96	0.922031	11
path:hsa04122	Sulfur relay system	8	-0.342492	-0.661405	0.836735	0.926616	1
path:hsa05130	Pathogenic Escherichia coli infection	186	-0.16232	-0.666034	0.9375	0.926876	40
path:hsa00052	Galactose metabolism	29	-0.241046	-0.681649	0.88	0.916816	6
path:hsa04150	mTOR signaling pathway	154	-0.148645	-0.683733	0.9375	0.91979	34
path:hsa04727	GABAergic synapse	88	-0.182054	-0.689248	0.869565	0.919276	20
path:hsa05131	Shigellosis	240	-0.150888	-0.689654	0.943396	0.923908	62
path:hsa05215	Prostate cancer	97	-0.182339	-0.694052	0.866667	0.923349	32
path:hsa05163	Human cytomegalovirus infection	200	-0.162418	-0.701154	0.888889	0.920337	47
path:hsa04911	Insulin secretion	83	-0.2032	-0.701549	0.893617	0.924735	19
path:hsa04625	C-type lectin receptor signaling pathway	90	-0.162583	-0.705875	0.944444	0.924742	29
path:hsa05162	Measles	116	-0.179349	-0.716357	0.843137	0.916968	22
path:hsa05418	Fluid shear stress and atherosclerosis	128	-0.189479	-0.716689	0.847826	0.921357	47
path:hsa05164	Influenza A	150	-0.174633	-0.725008	0.890909	0.91567	28
path:hsa04915	Estrogen signaling pathway	120	-0.173728	-0.729344	0.836735	0.91407	33
path:hsa04014	Ras signaling pathway	221	-0.148312	-0.730429	0.958333	0.918191	59
path:hsa04062	Chemokine signaling pathway	159	-0.174234	-0.735803	0.913043	0.916193	33
path:hsa05143	African trypanosomiasis	28	-0.262338	-0.747344	0.770833	0.90474	4
path:hsa04932	Non-alcoholic fatty liver disease	147	-0.209337	-0.749718	0.76	0.90722	36
path:hsa01232	Nucleotide metabolism	82	-0.201224	-0.753161	0.833333	0.908661	16
path:hsa00053	Ascorbate and aldarate metabolism	23	-0.316338	-0.759819	0.772727	0.905018	4
path:hsa04211	Longevity regulating pathway	87	-0.16813	-0.760535	0.836735	0.90923	21
path:hsa04714	Thermogenesis	226	-0.199607	-0.763839	0.6875	0.9103	63
path:hsa04213	Longevity regulating pathway - multiple species	61	-0.201111	-0.765309	0.803922	0.913979	15
path:hsa05219	Bladder cancer	41	-0.24193	-0.780403	0.735849	0.895921	6
path:hsa00062	Fatty acid elongation	27	-0.222527	-0.7808	0.78	0.900801	7
path:hsa04217	Necroptosis	140	-0.177628	-0.78902	0.795918	0.892042	54
path:hsa04723	Retrograde endocannabinoid signaling	147	-0.195658	-0.789677	0.784314	0.896399	47
path:hsa05216	Thyroid cancer	37	-0.244366	-0.795935	0.636364	0.892503	4
path:hsa05235	PD-L1 expression and PD-1 checkpoint pathway in cancer	85	-0.200697	-0.804784	0.72549	0.886365	17
path:hsa04744	Phototransduction	25	-0.245437	-0.805353	0.77551	0.890767	9
path:hsa04724	Glutamatergic synapse	112	-0.196531	-0.807761	0.693878	0.892141	29
path:hsa04611	Platelet activation	119	-0.187021	-0.81241	0.822222	0.890286	31
path:hsa04922	Glucagon signaling pathway	102	-0.186625	-0.818633	0.77551	0.887246	18
path:hsa04740	Olfactory transduction	122	-0.221608	-0.831937	0.730769	0.869775	39
path:hsa05160	Hepatitis C	139	-0.208511	-0.83248	0.647059	0.874285	31
path:hsa04071	Sphingolipid signaling pathway	114	-0.208584	-0.834585	0.76	0.87619	40
path:hsa00590	Arachidonic acid metabolism	49	-0.256668	-0.841995	0.608696	0.87015	14
path:hsa05031	Amphetamine addiction	67	-0.221196	-0.846709	0.627451	0.866806	23
path:hsa05100	Bacterial invasion of epithelial cells	76	-0.221828	-0.84734	0.62	0.87149	19
path:hsa00900	Terpenoid backbone biosynthesis	22	-0.353273	-0.848274	0.634615	0.875553	4
path:hsa05135	Yersinia infection	132	-0.207713	-0.848472	0.653846	0.880893	28
path:hsa05020	Prion disease	260	-0.240075	-0.852846	0.692308	0.878146	78
path:hsa01240	Biosynthesis of cofactors	145	-0.23869	-0.853685	0.645833	0.882568	37
path:hsa04810	Regulation of actin cytoskeleton	211	-0.202165	-0.855681	0.680851	0.884866	68
path:hsa05208	Chemical carcinogenesis - reactive oxygen species	216	-0.225526	-0.856628	0.627451	0.888686	75
path:hsa00562	Inositol phosphate metabolism	71	-0.20858	-0.866038	0.702128	0.877616	17
path:hsa04024	cAMP signaling pathway	212	-0.188146	-0.867281	0.673913	0.88136	52
path:hsa00010	Glycolysis / Gluconeogenesis	64	-0.230452	-0.867288	0.596491	0.887481	14
path:hsa03020	RNA polymerase	34	-0.312072	-0.868781	0.603774	0.891184	12
path:hsa05010	Alzheimer disease	374	-0.21526	-0.87248	0.653846	0.88925	105
path:hsa04970	Salivary secretion	78	-0.259678	-0.876645	0.66	0.887861	26
path:hsa04621	NOD-like receptor signaling pathway	154	-0.210256	-0.877103	0.627451	0.892884	24
path:hsa04020	Calcium signaling pathway	233	-0.196726	-0.878066	0.6875	0.896484	69
path:hsa04080	Neuroactive ligand-receptor interaction	332	-0.198008	-0.884127	0.666667	0.891185	66
path:hsa05417	Lipid and atherosclerosis	194	-0.203501	-0.894946	0.680851	0.876626	42
path:hsa01250	Biosynthesis of nucleotide sugars	37	-0.259912	-0.895072	0.653846	0.882647	15
path:hsa00524	Neomycin, kanamycin and gentamicin biosynthesis	5	-0.380624	-0.897726	0.6	0.883627	2
path:hsa00603	Glycosphingolipid biosynthesis - globo and isoglobo series	15	-0.327735	-0.904464	0.607843	0.875491	6
path:hsa04151	PI3K-Akt signaling pathway	322	-0.209135	-0.9062	0.688889	0.878689	98
path:hsa04510	Focal adhesion	198	-0.22879	-0.906206	0.541667	0.885345	42
path:hsa05012	Parkinson disease	260	-0.287118	-0.924856	0.584906	0.852186	110
path:hsa04540	Gap junction	87	-0.214381	-0.927123	0.6	0.853503	29
path:hsa04913	Ovarian steroidogenesis	46	-0.248675	-0.934753	0.461538	0.84607	15
path:hsa05014	Amyotrophic lateral sclerosis	353	-0.243126	-0.935451	0.535714	0.851508	104
path:hsa04973	Carbohydrate digestion and absorption	40	-0.280339	-0.937361	0.55814	0.853849	12
path:hsa04921	Oxytocin signaling pathway	148	-0.194448	-0.938001	0.568627	0.859802	36
path:hsa04713	Circadian entrainment	94	-0.239187	-0.939901	0.520833	0.86234	33
path:hsa04927	Cortisol synthesis and secretion	61	-0.24575	-0.943455	0.565217	0.86166	20
path:hsa05410	Hypertrophic cardiomyopathy	86	-0.250384	-0.965623	0.466667	0.81855	20
path:hsa00630	Glyoxylate and dicarboxylate metabolism	28	-0.31436	-0.966377	0.574468	0.823178	4
path:hsa00400	Phenylalanine, tyrosine and tryptophan biosynthesis	5	-0.511074	-0.972503	0.538462	0.815194	2
path:hsa04910	Insulin signaling pathway	133	-0.220505	-0.976449	0.508772	0.813234	37
path:hsa05207	Chemical carcinogenesis - receptor activation	183	-0.202028	-0.983739	0.522727	0.80348	44
path:hsa00640	Propanoate metabolism	32	-0.284794	-0.984162	0.44	0.809409	11
path:hsa01230	Biosynthesis of amino acids	74	-0.284145	-0.991237	0.415094	0.801133	16
path:hsa05132	Salmonella infection	242	-0.245651	-0.991604	0.5	0.807243	84
path:hsa04728	Dopaminergic synapse	128	-0.232517	-0.991754	0.396226	0.813661	43
path:hsa04371	Apelin signaling pathway	131	-0.210232	-0.992296	0.510204	0.819279	35
path:hsa00591	Linoleic acid metabolism	22	-0.343236	-0.994042	0.45	0.822545	7
path:hsa04710	Circadian rhythm	33	-0.314203	-0.996092	0.458333	0.824736	13
path:hsa00512	Mucin type O-glycan biosynthesis	36	-0.368511	-0.999047	0.418605	0.825199	16
path:hsa05016	Huntington disease	299	-0.282812	-1.0037	0.490196	0.821577	126
path:hsa04928	Parathyroid hormone synthesis, secretion and action	103	-0.222587	-1.0058	0.446809	0.824772	33
path:hsa04720	Long-term potentiation	65	-0.249464	-1.00587	0.421053	0.832409	24
path:hsa05022	Pathways of neurodegeneration - multiple diseases	462	-0.230561	-1.0134	0.462963	0.825624	134
path:hsa00500	Starch and sucrose metabolism	30	-0.321602	-1.02314	0.4	0.81098	6
path:hsa04514	Cell adhesion molecules	146	-0.272572	-1.03855	0.452381	0.781215	37
path:hsa03050	Proteasome	45	-0.488277	-1.03892	0.54	0.788393	27
path:hsa04920	Adipocytokine signaling pathway	65	-0.258836	-1.04205	0.433962	0.788539	15
path:hsa00380	Tryptophan metabolism	40	-0.265018	-1.04418	0.377778	0.791064	9
path:hsa00520	Amino sugar and nucleotide sugar metabolism	49	-0.329339	-1.047	0.446809	0.792381	24
path:hsa05231	Choline metabolism in cancer	97	-0.238313	-1.04706	0.42	0.800074	29
path:hsa01040	Biosynthesis of unsaturated fatty acids	27	-0.30284	-1.04725	0.404255	0.807806	14
path:hsa00514	Other types of O-glycan biosynthesis	47	-0.334634	-1.04725	0.408163	0.816049	21
path:hsa00410	beta-Alanine metabolism	30	-0.277645	-1.05019	0.346154	0.817322	10
path:hsa00280	Valine, leucine and isoleucine degradation	47	-0.263059	-1.05361	0.396226	0.817178	17
path:hsa05412	Arrhythmogenic right ventricular cardiomyopathy	77	-0.289303	-1.05456	0.431818	0.823228	20
path:hsa00270	Cysteine and methionine metabolism	49	-0.307947	-1.05806	0.372549	0.823144	13
path:hsa00250	Alanine, aspartate and glutamate metabolism	34	-0.29042	-1.06256	0.37037	0.821072	7
path:hsa00360	Phenylalanine metabolism	14	-0.419215	-1.06405	0.46	0.825731	5
path:hsa00190	Oxidative phosphorylation	131	-0.389171	-1.06447	0.458333	0.834171	54
path:hsa00920	Sulfur metabolism	10	-0.505167	-1.07186	0.425532	0.823944	4
path:hsa00340	Histidine metabolism	21	-0.345198	-1.07253	0.340909	0.831386	5
path:hsa04137	Mitophagy - animal	71	-0.34276	-1.07388	0.38	0.836111	31
path:hsa05134	Legionellosis	51	-0.311055	-1.07394	0.352941	0.845721	12
path:hsa01212	Fatty acid metabolism	57	-0.27054	-1.07434	0.454545	0.855287	16
path:hsa00220	Arginine biosynthesis	21	-0.344142	-1.07675	0.413043	0.859102	9
path:hsa04070	Phosphatidylinositol signaling system	94	-0.243957	-1.07851	0.346939	0.863558	26
path:hsa04610	Complement and coagulation cascades	70	-0.316771	-1.08156	0.4	0.865061	18
path:hsa00440	Phosphonate and phosphinate metabolism	6	-0.519527	-1.08284	0.34	0.872373	1
path:hsa00130	Ubiquinone and other terpenoid-quinone biosynthesis	11	-0.483545	-1.08483	0.4	0.876445	7
path:hsa04630	JAK-STAT signaling pathway	127	-0.263221	-1.08964	0.372549	0.873693	29
path:hsa04152	AMPK signaling pathway	118	-0.258093	-1.09966	0.32	0.856551	40
path:hsa04925	Aldosterone synthesis and secretion	91	-0.275188	-1.10473	0.36	0.854509	27
path:hsa04136	Autophagy - other	31	-0.340468	-1.11071	0.36	0.847017	10
path:hsa05414	Dilated cardiomyopathy	93	-0.289211	-1.11788	0.291667	0.837809	29
path:hsa04612	Antigen processing and presentation	59	-0.328891	-1.12234	0.346154	0.836051	22
path:hsa05415	Diabetic cardiomyopathy	197	-0.291338	-1.12266	0.352941	0.846101	71
path:hsa05221	Acute myeloid leukemia	63	-0.285937	-1.13824	0.265306	0.812625	22
path:hsa04725	Cholinergic synapse	109	-0.262406	-1.14076	0.309091	0.816376	34
path:hsa00350	Tyrosine metabolism	33	-0.36611	-1.14201	0.354167	0.824623	11
path:hsa00561	Glycerolipid metabolism	56	-0.277844	-1.14257	0.282609	0.83393	19
path:hsa00760	Nicotinate and nicotinamide metabolism	34	-0.332129	-1.14664	0.288889	0.834305	9
path:hsa04976	Bile secretion	79	-0.294591	-1.14789	0.22449	0.841821	32
path:hsa00061	Fatty acid biosynthesis	18	-0.376638	-1.15286	0.340909	0.840774	6
path:hsa04144	Endocytosis	246	-0.262547	-1.16221	0.230769	0.824655	92
path:hsa04978	Mineral absorption	51	-0.296689	-1.16723	0.217391	0.821359	15
path:hsa04971	Gastric acid secretion	72	-0.279552	-1.16845	0.25	0.830405	29
path:hsa04923	Regulation of lipolysis in adipocytes	54	-0.296728	-1.16915	0.222222	0.840654	19
path:hsa04931	Insulin resistance	104	-0.277347	-1.18479	0.217391	0.807667	35
path:hsa04977	Vitamin digestion and absorption	25	-0.362683	-1.20082	0.22	0.774355	11
path:hsa04730	Long-term depression	60	-0.285387	-1.21656	0.172414	0.737047	26
path:hsa04261	Adrenergic signaling in cardiomyocytes	144	-0.285735	-1.22093	0.222222	0.739561	43
path:hsa04066	HIF-1 signaling pathway	106	-0.283244	-1.2211	0.1875	0.751914	32
path:hsa00592	alpha-Linolenic acid metabolism	19	-0.371055	-1.23234	0.163265	0.729463	11
path:hsa05323	Rheumatoid arthritis	81	-0.292171	-1.23275	0.244898	0.741252	18
path:hsa04022	cGMP-PKG signaling pathway	158	-0.247556	-1.23297	0.117647	0.75389	62
path:hsa00531	Glycosaminoglycan degradation	18	-0.489495	-1.23626	0.340426	0.758232	12
path:hsa00071	Fatty acid degradation	43	-0.331473	-1.23679	0.125	0.769924	16
path:hsa00564	Glycerophospholipid metabolism	91	-0.290773	-1.24367	0.266667	0.762532	20
path:hsa04918	Thyroid hormone synthesis	71	-0.345858	-1.24665	0.245283	0.769109	26
path:hsa00910	Nitrogen metabolism	15	-0.508068	-1.24727	0.222222	0.782875	7
path:hsa04614	Renin-angiotensin system	22	-0.378895	-1.2497	0.153846	0.791549	7
path:hsa00534	Glycosaminoglycan biosynthesis - heparan sulfate / heparin	24	-0.418093	-1.25693	0.297872	0.783991	14
path:hsa04919	Thyroid hormone signaling pathway	122	-0.28411	-1.26992	0.12766	0.755726	22
path:hsa04962	Vasopressin-regulated water reabsorption	44	-0.354967	-1.27575	0.183333	0.749569	15
path:hsa00260	Glycine, serine and threonine metabolism	39	-0.407661	-1.28434	0.163265	0.739035	14
path:hsa04145	Phagosome	142	-0.284666	-1.28738	0.08	0.744813	57
path:hsa04721	Synaptic vesicle cycle	77	-0.359038	-1.28957	0.22	0.753007	35
path:hsa00750	Vitamin B6 metabolism	6	-0.552593	-1.29458	0.137255	0.753895	3
path:hsa01200	Carbon metabolism	112	-0.338621	-1.3019	0.166667	0.745818	28
path:hsa04966	Collecting duct acid secretion	27	-0.401516	-1.32266	0.155556	0.688854	16
path:hsa04979	Cholesterol metabolism	44	-0.384572	-1.32701	0.208333	0.689941	21
path:hsa00565	Ether lipid metabolism	44	-0.372675	-1.32778	0.166667	0.705667	13
path:hsa00290	Valine, leucine and isoleucine biosynthesis	5	-0.645567	-1.32833	0.163636	0.720996	3
path:hsa00120	Primary bile acid biosynthesis	14	-0.493748	-1.33022	0.116279	0.733328	6
path:hsa02010	ABC transporters	46	-0.425587	-1.33438	0.108108	0.73647	19
path:hsa04216	Ferroptosis	40	-0.396457	-1.33782	0.27451	0.743532	14
path:hsa00532	Glycosaminoglycan biosynthesis - chondroitin sulfate / dermatan sulfate	20	-0.534565	-1.33916	0.204545	0.756968	12
path:hsa00770	Pantothenate and CoA biosynthesis	21	-0.407231	-1.34126	0.152174	0.770523	5
path:hsa00510	N-Glycan biosynthesis	49	-0.455184	-1.34467	0.234043	0.780112	23
path:hsa00604	Glycosphingolipid biosynthesis - ganglio series	15	-0.480358	-1.35085	0.183673	0.785722	11
path:hsa04960	Aldosterone-regulated sodium reabsorption	35	-0.369848	-1.35087	0.148148	0.812816	14
path:hsa00600	Sphingolipid metabolism	51	-0.384334	-1.35447	0.1875	0.825767	18
path:hsa04146	Peroxisome	80	-0.34048	-1.35943	0.16	0.831981	23
path:hsa04140	Autophagy - animal	141	-0.341098	-1.36163	0.145455	0.855989	55
path:hsa04260	Cardiac muscle contraction	82	-0.374016	-1.36172	0.137255	0.889305	26
path:hsa05017	Spinocerebellar ataxia	139	-0.290405	-1.36342	0.142857	0.91674	44
path:hsa04961	Endocrine and other factor-regulated calcium reabsorption	54	-0.36652	-1.36748	0.12963	0.934013	21
path:hsa04672	Intestinal immune network for IgA production	37	-0.407162	-1.37334	0.0816327	0.946036	12
path:hsa03060	Protein export	23	-0.59608	-1.37492	0.117647	0.979542	15
path:hsa00601	Glycosphingolipid biosynthesis - lacto and neolacto series	27	-0.389573	-1.38188	0.107143	0.993888	12
path:hsa00470	D-Amino acid metabolism	6	-0.601998	-1.3865	0.115385	1	3
path:hsa03320	PPAR signaling pathway	68	-0.322391	-1.38669	0.113208	1	22
path:hsa00513	Various types of N-glycan biosynthesis	38	-0.541689	-1.39605	0.136364	1	23
path:hsa05211	Renal cell carcinoma	68	-0.385347	-1.46279	0.150943	0.751044	14
path:hsa00511	Other glycan degradation	17	-0.662649	-1.46822	0.0444444	0.773409	8
path:hsa04964	Proximal tubule bicarbonate reclamation	22	-0.544173	-1.47077	0.0588235	0.822056	11
path:hsa01210	2-Oxocarboxylic acid metabolism	18	-0.500439	-1.48113	0.0740741	0.828462	6
path:hsa04141	Protein processing in endoplasmic reticulum	167	-0.479823	-1.48616	0.1875	0.870566	76
path:hsa00515	Mannose type O-glycan biosynthesis	23	-0.538031	-1.49566	0.12	0.886745	12
path:hsa00533	Glycosaminoglycan biosynthesis - keratan sulfate	14	-0.596549	-1.51746	0.02	0.834589	7
path:hsa00620	Pyruvate metabolism	47	-0.414921	-1.53286	0.0178571	0.838822	10
path:hsa04972	Pancreatic secretion	84	-0.3679	-1.54198	0.06	0.870085	37
path:hsa04975	Fat digestion and absorption	32	-0.448319	-1.57511	0.04	0.751971	12
path:hsa04130	SNARE interactions in vesicular transport	33	-0.448012	-1.61268	0.0727273	0.632964	12
path:hsa04142	Lysosome	130	-0.47154	-1.63569	0.0425532	0.591023	68
path:hsa00330	Arginine and proline metabolism	49	-0.45957	-1.67858	0	0.50791	19
path:hsa00020	Citrate cycle (TCA cycle)	30	-0.626784	-1.68629	0	0.634888	11
path:hsa00563	Glycosylphosphatidylinositol (GPI)-anchor biosynthesis	27	-0.634149	-1.74702	0.0217391	0.490595	14
path:hsa05110	Vibrio cholerae infection	50	-0.489757	-1.884	0.0192308	0.196238	30
