# Supplementary material for: Transcriptomic Alteration in FUS-ALS Points Towards Apoptosis-Rather than Ferroptosis-Related Cell Death Pathway
Source: Cells. 2025 Sep 10;14(18):1417. doi: 10.3390/cells14181417 (PMC12468769; doi:10.3390/cells14181417)
Supplement: Supplementary file 1 [file cells-14-01417-s001.zip › Supple_Tables/Table S5.xlsx]

## Sheet: DAVID_GO_BP_DEFRGs
Supplementary Table S5: GO term analysis results of the DEFRGs from FUS mutant versus FUS WT (Up and Down DEGs) iPSC-derived MNs (Study 1-5) using DAVID database
Category	Term	Count	%	PValue	Genes	List Total	Pop Hits	Pop Total	Fold Enrichment	Bonferroni	Benjamini	FDR
GOTERM_BP_DIRECT	GO:0042149~cellular response to glucose starvation	3	9.67742	0.00278996	HSPA5, PLIN2, HNRNPA1	31	51	19478	36.9602	0.642328	1	1
GOTERM_BP_DIRECT	GO:0017038~protein import	2	6.45161	0.0152992	LAMP2, CUL4B	31	10	19478	125.665	0.996565	1	1
GOTERM_BP_DIRECT	GO:0048708~astrocyte differentiation	2	6.45161	0.0288748	MYCN, CUL4B	31	19	19478	66.1392	0.999979	1	1
GOTERM_BP_DIRECT	GO:2000378~negative regulation of reactive oxygen species metabolic process	2	6.45161	0.0363385	TFAP2A, MYCN	31	24	19478	52.3602	0.999999	1	1
GOTERM_BP_DIRECT	GO:0010498~proteasomal protein catabolic process	2	6.45161	0.0422694	VCP, CUL4B	31	28	19478	44.8802	1	1	1
GOTERM_BP_DIRECT	GO:0044331~cell-cell adhesion mediated by cadherin	2	6.45161	0.0466945	CDH2, CDH1	31	31	19478	40.5369	1	1	1
GOTERM_BP_DIRECT	GO:0034332~adherens junction organization	2	6.45161	0.0481651	CDH2, CDH1	31	32	19478	39.2702	1	1	1
GOTERM_BP_DIRECT	GO:0031333~negative regulation of protein-containing complex assembly	2	6.45161	0.0569429	HSPA5, LAMP2	31	38	19478	33.0696	1	1	1
GOTERM_BP_DIRECT	GO:0007043~cell-cell junction assembly	2	6.45161	0.0569429	CDH2, CDH1	31	38	19478	33.0696	1	1	1
GOTERM_BP_DIRECT	GO:0045892~negative regulation of DNA-templated transcription	4	12.9032	0.0571581	TFAP2A, KDM5C, ZNF350, ZEB1	31	573	19478	4.3862	1	1	1
GOTERM_BP_DIRECT	GO:0048704~embryonic skeletal system morphogenesis	2	6.45161	0.0641979	MYCN, ZEB1	31	43	19478	29.2243	1	1	1
GOTERM_BP_DIRECT	GO:0018108~peptidyl-tyrosine phosphorylation	2	6.45161	0.0670847	EFEMP1, DDR2	31	45	19478	27.9254	1	1	1
GOTERM_BP_DIRECT	GO:0016339~calcium-dependent cell-cell adhesion via plasma membrane cell adhesion molecules	2	6.45161	0.069963	CDH2, CDH1	31	47	19478	26.7371	1	1	1
GOTERM_BP_DIRECT	GO:0097352~autophagosome maturation	2	6.45161	0.0771211	VCP, LAMP2	31	52	19478	24.1663	1	1	1
GOTERM_BP_DIRECT	GO:1900087~positive regulation of G1/S transition of mitotic cell cycle	2	6.45161	0.0785464	CUL4B, DDR2	31	53	19478	23.7103	1	1	1
GOTERM_BP_DIRECT	GO:0051603~proteolysis involved in protein catabolic process	2	6.45161	0.0785464	HSPA5, CTSB	31	53	19478	23.7103	1	1	1
GOTERM_BP_DIRECT	GO:0030968~endoplasmic reticulum unfolded protein response	2	6.45161	0.0813904	VCP, HSPA5	31	55	19478	22.8481	1	1	1
GOTERM_BP_DIRECT	GO:0006974~DNA damage response	3	9.67742	0.0834313	VCP, WDR76, CUL4B	31	313	19478	6.02226	1	1	1
GOTERM_BP_DIRECT	GO:0045893~positive regulation of DNA-templated transcription	4	12.9032	0.0959358	TFAP2A, TAF15, MYCN, CDH1	31	714	19478	3.52001	1	1	1
GOTERM_BP_DIRECT	GO:0071560~cellular response to transforming growth factor beta stimulus	2	6.45161	0.0996711	ZEB1, DDR2	31	68	19478	18.4801	1	1	1

## Sheet: DAVID_GO_CC_DEFRGs
Category	Term	Count	%	PValue	Genes	List Total	Pop Hits	Pop Total	Fold Enrichment	Bonferroni	Benjamini	FDR
GOTERM_CC_DIRECT	GO:0070062~extracellular exosome	10	32.2581	0.0033675	VCP, ASAH2, EFEMP1, HSPA5, CDH1, LAMP2, ACSL4, HNRNPA1, CUL4B, CTSB	31	2242	20795	2.992	0.348445	0.273345	0.273345
GOTERM_CC_DIRECT	GO:0005634~nucleus	17	54.8387	0.00639598	TFAP2A, PTPN18, OTUD5, KDM5C, VCP, ZNF350, TAF15, HSPA5, USP11, WDR76, LMNB1, MYCN, ZEB1, PLIN2, IGF2BP2, HNRNPA1, CUL4B	31	6244	20795	1.82635	0.557316	0.273345	0.273345
GOTERM_CC_DIRECT	GO:0005654~nucleoplasm	13	41.9355	0.00852907	TFAP2A, PTPN18, KDM5C, VCP, ZNF350, TAF15, USP11, LMNB1, MYCN, ZEB1, POLE2, HNRNPA1, CUL4B	31	4107	20795	2.12332	0.663056	0.273345	0.273345
GOTERM_CC_DIRECT	GO:0042470~melanosome	3	9.67742	0.00947671	TMED10, HSPA5, CTSB	31	102	20795	19.7296	0.701588	0.273345	0.273345
GOTERM_CC_DIRECT	GO:0005811~lipid droplet	3	9.67742	0.0107616	VCP, ACSL4, PLIN2	31	109	20795	18.4626	0.746941	0.273345	0.273345
GOTERM_CC_DIRECT	GO:0062023~collagen-containing extracellular matrix	4	12.9032	0.0179016	EFEMP1, CDH2, RARRES2, CTSB	31	387	20795	6.9334	0.899148	0.378917	0.378917
GOTERM_CC_DIRECT	GO:0030057~desmosome	2	6.45161	0.0410299	CDH2, CDH1	31	29	20795	46.2625	0.995111	0.717238	0.717238
GOTERM_CC_DIRECT	GO:0016342~catenin complex	2	6.45161	0.0451803	CDH2, CDH1	31	32	20795	41.9254	0.997182	0.717238	0.717238
GOTERM_CC_DIRECT	GO:0030864~cortical actin cytoskeleton	2	6.45161	0.0804303	CDH2, CDH1	31	58	20795	23.1313	0.999976	1	1
GOTERM_CC_DIRECT	GO:0048471~perinuclear region of cytoplasm	4	12.9032	0.0924472	VCP, CDH1, LAMP2, CTSB	31	750	20795	3.57763	0.999996	1	1
GOTERM_CC_DIRECT	GO:0005783~endoplasmic reticulum	5	16.129	0.0947179	VCP, TMED10, HSPA5, ACSL4, PLIN2	31	1213	20795	2.76507	0.999997	1	1

## Sheet: DAVID_GO_MF_DEFRGs
Category	Term	Count	%	PValue	Genes	List Total	Pop Hits	Pop Total	Fold Enrichment	Bonferroni	Benjamini	FDR
GOTERM_MF_DIRECT	GO:0003677~DNA binding	9	29.0323	0.00129765	TFAP2A, KDM5C, ZNF350, TAF15, MYCN, ZEB1, POLE2, HNRNPA1, WDR76	30	1500	19253	3.8506	0.166222	0.18167	0.180373
GOTERM_MF_DIRECT	GO:0019904~protein domain specific binding	4	12.9032	0.00415699	VCP, HSPA5, LAMP2, HNRNPA1	30	217	19253	11.8298	0.441886	0.21175	0.210238
GOTERM_MF_DIRECT	GO:0005509~calcium ion binding	6	19.3548	0.00453751	SCUBE3, ASAH2, EFEMP1, CDH2, HSPA5, CDH1	30	739	19253	5.21055	0.470963	0.21175	0.210238
GOTERM_MF_DIRECT	GO:0045296~cadherin binding	4	12.9032	0.0119718	EIF5, CDH2, HSPA5, CDH1	30	319	19253	8.04723	0.814772	0.419013	0.41602
GOTERM_MF_DIRECT	GO:0005515~protein binding	27	87.0968	0.0164267	KDM5C, VCP, ZNF350, TMED10, USP11, LMNB1, SCUBE3, EFEMP1, CDH2, CDH1, LAMP2, IGF2BP2, HNRNPA1, CTSB, TFAP2A, PTPN18, TAF15, HSPA5, RARRES2, WDR76, MYCN, ZEB1, EIF5, POLE2, PLIN2, CUL4B, DDR2	30	13690	19253	1.26572	0.901612	0.452932	0.449697
GOTERM_MF_DIRECT	GO:0045295~gamma-catenin binding	2	6.45161	0.0194114	CDH2, CDH1	30	13	19253	98.7333	0.935708	0.452932	0.449697
GOTERM_MF_DIRECT	GO:0042802~identical protein binding	7	22.5806	0.0459442	TFAP2A, SCUBE3, KDM5C, VCP, CDH2, CDH1, HNRNPA1	30	1777	19253	2.52806	0.998619	0.822012	0.81614
GOTERM_MF_DIRECT	GO:0003730~mRNA 3'-UTR binding	3	9.67742	0.0545792	TAF15, IGF2BP2, HNRNPA1	30	251	19253	7.67052	0.999613	0.822012	0.81614
GOTERM_MF_DIRECT	GO:0003700~DNA-binding transcription factor activity	4	12.9032	0.0628875	TFAP2A, ZNF350, MYCN, ZEB1	30	610	19253	4.20831	0.999888	0.822012	0.81614
GOTERM_MF_DIRECT	GO:0001227~DNA-binding transcription repressor activity, RNA polymerase II-specific	3	9.67742	0.0628933	TFAP2A, ZNF350, ZEB1	30	272	19253	7.07831	0.999888	0.822012	0.81614
GOTERM_MF_DIRECT	GO:0003723~RNA binding	6	19.3548	0.0684278	VCP, TAF15, EIF5, CDH2, IGF2BP2, HNRNPA1	30	1485	19253	2.593	0.999951	0.822012	0.81614
GOTERM_MF_DIRECT	GO:0005006~epidermal growth factor receptor activity	2	6.45161	0.0754874	EFEMP1, DDR2	30	52	19253	24.6833	0.999983	0.822012	0.81614
GOTERM_MF_DIRECT	GO:0031625~ubiquitin protein ligase binding	3	9.67742	0.0763297	VCP, HSPA5, CUL4B	30	304	19253	6.33322	0.999985	0.822012	0.81614
GOTERM_MF_DIRECT	GO:0004197~cysteine-type endopeptidase activity	2	6.45161	0.0962198	USP11, CTSB	30	67	19253	19.1572	0.999999	0.936246	0.929558

## Sheet: DAVID_Reactome_DEFRGs
Supplementary Table S5: Pathway term analysis results of the DEFRGs from FUS mutant versus FUS WT (Up and Down DEGs) iPSC-derived MNs (Study 1-5) using DAVID database
Category	Term	Count	%	PValue	Genes	List Total	Pop Hits	Pop Total	Fold Enrichment	Bonferroni	Benjamini	FDR
REACTOME_PATHWAY	R-HSA-9926550~Regulation of MITF-M-dependent genes involved in extracellular matrix, focal adhesion and epithelial-to-mesenchymal transition	3	9.67742	0.000372057	ZEB1, CDH2, CDH1	29	12	11494	99.0862	0.0912056	0.0956186	0.0956186
REACTOME_PATHWAY	R-HSA-9856651~MITF-M-dependent gene expression	4	12.9032	0.00200001	TFAP2A, ZEB1, CDH2, CDH1	29	104	11494	15.244	0.402211	0.257001	0.257001
REACTOME_PATHWAY	R-HSA-73893~DNA Damage Bypass	3	9.67742	0.00602361	VCP, POLE2, CUL4B	29	48	11494	24.7716	0.788334	0.378103	0.378103
REACTOME_PATHWAY	R-HSA-9730414~MITF-M-regulated melanocyte development	4	12.9032	0.00615367	TFAP2A, ZEB1, CDH2, CDH1	29	155	11494	10.2283	0.795335	0.378103	0.378103
REACTOME_PATHWAY	R-HSA-1474244~Extracellular matrix organization	5	16.129	0.00735609	SCUBE3, EFEMP1, CDH1, CTSB, DDR2	29	323	11494	6.13537	0.850057	0.378103	0.378103
REACTOME_PATHWAY	R-HSA-114608~Platelet degranulation	3	9.67742	0.0401727	HSPA5, RARRES2, LAMP2	29	131	11494	9.0766	0.999973	1	1
REACTOME_PATHWAY	R-HSA-76005~Response to elevated platelet cytosolic Ca2+	3	9.67742	0.04299	HSPA5, RARRES2, LAMP2	29	136	11494	8.7429	0.999988	1	1
REACTOME_PATHWAY	R-HSA-1474228~Degradation of the extracellular matrix	3	9.67742	0.04588	SCUBE3, CDH1, CTSB	29	141	11494	8.43287	0.999994	1	1
REACTOME_PATHWAY	R-HSA-9613829~Chaperone Mediated Autophagy	2	6.45161	0.0522909	LAMP2, PLIN2	29	22	11494	36.0313	0.999999	1	1
REACTOME_PATHWAY	R-HSA-9612973~Autophagy	3	9.67742	0.0574884	VCP, LAMP2, PLIN2	29	160	11494	7.43147	1	1	1
REACTOME_PATHWAY	R-HSA-597592~Post-translational protein modification	8	25.8065	0.0697381	TFAP2A, OTUD5, VCP, ZNF350, TMED10, CDH2, USP11, CUL4B	29	1532	11494	2.06969	1	1	1
REACTOME_PATHWAY	R-HSA-110314~Recognition of DNA damage by PCNA-containing replication complex	2	6.45161	0.0706439	POLE2, CUL4B	29	30	11494	26.423	1	1	1
REACTOME_PATHWAY	R-HSA-111465~Apoptotic cleavage of cellular proteins	2	6.45161	0.0864213	CDH1, LMNB1	29	37	11494	21.424	1	1	1
REACTOME_PATHWAY	R-HSA-5689896~Ovarian tumor domain proteases	2	6.45161	0.0908815	OTUD5, VCP	29	39	11494	20.3254	1	1	1
REACTOME_PATHWAY	R-HSA-110313~Translesion synthesis by Y family DNA polymerases bypasses lesions on DNA template	2	6.45161	0.0908815	VCP, POLE2	29	39	11494	20.3254	1	1	1
REACTOME_PATHWAY	R-HSA-5696400~Dual Incision in GG-NER	2	6.45161	0.0953206	POLE2, CUL4B	29	41	11494	19.3339	1	1	1

## Sheet: DAVID_GO_BP_DEFRGs_Up
Supplementary Table S5: GO term analysis results of the DEFRGs from FUS mutant versus FUS WT (Up DEGs) iPSC-derived MNs (Study 1-5) using DAVID database
Category	Term	Count	%	PValue	Genes	List Total	Pop Hits	Pop Total	Fold Enrichment	Bonferroni	Benjamini	FDR
GOTERM_BP_DIRECT	GO:2000378~negative regulation of reactive oxygen species metabolic process	2	12.5	0.0183304	TFAP2A, MYCN	16	24	19478	101.448	0.924985	1	1
GOTERM_BP_DIRECT	GO:0048704~embryonic skeletal system morphogenesis	2	12.5	0.032619	MYCN, ZEB1	16	43	19478	56.6221	0.990369	1	1
GOTERM_BP_DIRECT	GO:0042149~cellular response to glucose starvation	2	12.5	0.0385769	PLIN2, HNRNPA1	16	51	19478	47.7402	0.995945	1	1
GOTERM_BP_DIRECT	GO:0051028~mRNA transport	2	12.5	0.0692985	IGF2BP2, HNRNPA1	16	93	19478	26.1801	0.999957	1	1
GOTERM_BP_DIRECT	GO:0045892~negative regulation of DNA-templated transcription	3	18.75	0.070455	TFAP2A, ZNF350, ZEB1	16	573	19478	6.37369	0.999964	1	1
GOTERM_BP_DIRECT	GO:0045893~positive regulation of DNA-templated transcription	3	18.75	0.102864	TFAP2A, TAF15, MYCN	16	714	19478	5.11502	1	1	1
GOTERM_BP_DIRECT	GO:0000122~negative regulation of transcription by RNA polymerase II	3	18.75	0.166521	TFAP2A, ZNF350, ZEB1	16	958	19478	3.81224	1	1	1
GOTERM_BP_DIRECT	GO:0045944~positive regulation of transcription by RNA polymerase II	3	18.75	0.236755	TFAP2A, MYCN, ZEB1	16	1205	19478	3.03081	1	1	1
GOTERM_BP_DIRECT	GO:0007399~nervous system development	2	12.5	0.296942	TFAP2A, IGF2BP2	16	452	19478	5.38662	1	1	1
GOTERM_BP_DIRECT	GO:0010628~positive regulation of gene expression	2	12.5	0.317181	TFAP2A, MYCN	16	489	19478	4.97904	1	1	1
GOTERM_BP_DIRECT	GO:0006357~regulation of transcription by RNA polymerase II	3	18.75	0.384513	ZNF350, MYCN, ZEB1	16	1711	19478	2.1345	1	1	1

## Sheet: DAVID_GO_CC_DEFRGs_Up
Category	Term	Count	%	PValue	Genes	List Total	Pop Hits	Pop Total	Fold Enrichment	Bonferroni	Benjamini	FDR
GOTERM_CC_DIRECT	GO:0005634~nucleus	11	68.75	0.00366736	TFAP2A, PTPN18, ZNF350, TAF15, MYCN, ZEB1, PLIN2, IGF2BP2, HNRNPA1, WDR76, LMNB1	16	6244	20795	2.28965	0.142996	0.081736	0.081736
GOTERM_CC_DIRECT	GO:0005654~nucleoplasm	9	56.25	0.00389219	TFAP2A, PTPN18, ZNF350, TAF15, MYCN, ZEB1, POLE2, HNRNPA1, LMNB1	16	4107	20795	2.84811	0.151081	0.081736	0.081736
GOTERM_CC_DIRECT	GO:0016363~nuclear matrix	2	12.5	0.0904677	ZNF350, LMNB1	16	131	20795	19.8426	0.981364	1	1
GOTERM_CC_DIRECT	GO:0000785~chromatin	3	18.75	0.195404	TFAP2A, MYCN, ZEB1	16	1133	20795	3.44136	0.999892	1	1
GOTERM_CC_DIRECT	GO:0016604~nuclear body	2	12.5	0.241186	ZNF350, POLE2	16	379	20795	6.85851	0.999991	1	1
GOTERM_CC_DIRECT	GO:0005829~cytosol	6	37.5	0.397247	PTPN18, ZEB1, EIF5, PLIN2, IGF2BP2, HNRNPA1	16	5713	20795	1.36498	1	1	1

## Sheet: DAVID_GO_MF_DEFRGs_Up
Category	Term	Count	%	PValue	Genes	List Total	Pop Hits	Pop Total	Fold Enrichment	Bonferroni	Benjamini	FDR
GOTERM_MF_DIRECT	GO:0003677~DNA binding	8	50	6.3223e-05	TFAP2A, ZNF350, TAF15, MYCN, ZEB1, POLE2, HNRNPA1, WDR76	16	1500	19253	6.41767	0.00334532	0.00335082	0.0032876
GOTERM_MF_DIRECT	GO:0003700~DNA-binding transcription factor activity	4	25	0.0108347	TFAP2A, ZNF350, MYCN, ZEB1	16	610	19253	7.89057	0.438629	0.245075	0.240451
GOTERM_MF_DIRECT	GO:0003730~mRNA 3'-UTR binding	3	18.75	0.0158944	TAF15, IGF2BP2, HNRNPA1	16	251	19253	14.3822	0.572231	0.245075	0.240451
GOTERM_MF_DIRECT	GO:0001227~DNA-binding transcription repressor activity, RNA polymerase II-specific	3	18.75	0.0184962	TFAP2A, ZNF350, ZEB1	16	272	19253	13.2718	0.62823	0.245075	0.240451
GOTERM_MF_DIRECT	GO:0005515~protein binding	15	93.75	0.0425566	TFAP2A, PTPN18, ZNF350, TAF15, RARRES2, WDR76, LMNB1, SCUBE3, MYCN, ZEB1, EIF5, POLE2, PLIN2, IGF2BP2, HNRNPA1	16	13690	19253	1.31846	0.900231	0.4511	0.442588
GOTERM_MF_DIRECT	GO:0000978~RNA polymerase II cis-regulatory region sequence-specific DNA binding	4	25	0.0596193	TFAP2A, ZNF350, MYCN, ZEB1	16	1176	19253	4.0929	0.961532	0.526637	0.5167
GOTERM_MF_DIRECT	GO:1990837~sequence-specific double-stranded DNA binding	3	18.75	0.070807	TFAP2A, MYCN, LMNB1	16	568	19253	6.35552	0.979601	0.53611	0.525995
GOTERM_MF_DIRECT	GO:0003723~RNA binding	4	25	0.103836	TAF15, EIF5, IGF2BP2, HNRNPA1	16	1485	19253	3.24125	0.997004	0.687912	0.674933
GOTERM_MF_DIRECT	GO:0008270~zinc ion binding	4	25	0.238519	ASAH2, ZNF350, TAF15, ZEB1	16	2187	19253	2.20085	0.999999	1	1
GOTERM_MF_DIRECT	GO:0000981~DNA-binding transcription factor activity, RNA polymerase II-specific	3	18.75	0.256516	TFAP2A, MYCN, ZEB1	16	1258	19253	2.86958	1	1	1
GOTERM_MF_DIRECT	GO:0003682~chromatin binding	2	12.5	0.321345	TFAP2A, ZEB1	16	491	19253	4.90148	1	1	1
GOTERM_MF_DIRECT	GO:0001228~DNA-binding transcription activator activity, RNA polymerase II-specific	2	12.5	0.324595	TFAP2A, MYCN	16	497	19253	4.8423	1	1	1

## Sheet: DAVID_Reactome_DEFRGs_Up
Supplementary Table S5: Pathway term analysis results of the DEFRGs from FUS mutant versus FUS WT (Up DEGs) iPSC-derived MNs (Study 1-5) using DAVID database
Category	Term	Count	%	PValue	Genes	List Total	Pop Hits	Pop Total	Fold Enrichment	Bonferroni	Benjamini	FDR
REACTOME_PATHWAY	R-HSA-449147~Signaling by Interleukins	3	18.75	0.11023	PTPN18, ZEB1, LMNB1	15	471	11494	4.88068	1	1	1
REACTOME_PATHWAY	R-HSA-9856651~MITF-M-dependent gene expression	2	12.5	0.119551	TFAP2A, ZEB1	15	104	11494	14.7359	1	1	1
REACTOME_PATHWAY	R-HSA-9006934~Signaling by Receptor Tyrosine Kinases	3	18.75	0.137398	PTPN18, MYCN, HNRNPA1	15	538	11494	4.27286	1	1	1
REACTOME_PATHWAY	R-HSA-9730414~MITF-M-regulated melanocyte development	2	12.5	0.173195	TFAP2A, ZEB1	15	155	11494	9.88731	1	1	1
REACTOME_PATHWAY	R-HSA-3108232~SUMO E3 ligases SUMOylate target proteins	2	12.5	0.19936	TFAP2A, ZNF350	15	181	11494	8.46703	1	1	1
REACTOME_PATHWAY	R-HSA-2990846~SUMOylation	2	12.5	0.205288	TFAP2A, ZNF350	15	187	11494	8.19537	1	1	1
REACTOME_PATHWAY	R-HSA-1280215~Cytokine Signaling in Immune system	3	18.75	0.254765	PTPN18, ZEB1, LMNB1	15	801	11494	2.86991	1	1	1
REACTOME_PATHWAY	R-HSA-74160~Gene expression (Transcription)	4	25	0.312811	TFAP2A, ZNF350, TAF15, PLIN2	15	1614	11494	1.89905	1	1	1

## Sheet: DAVID_GO_BP_DEFRGs_Down
Supplementary Table S5: GO term analysis results of the DEFRGs from FUS mutant versus FUS WT (Down DEGs) iPSC-derived MNs (Study 1-5) using DAVID database
Category	Term	Count	%	PValue	Genes	List Total	Pop Hits	Pop Total	Fold Enrichment	Bonferroni	Benjamini	FDR
GOTERM_BP_DIRECT	GO:0017038~protein import	2	13.3333	0.00716604	LAMP2, CUL4B	15	10	19478	259.707	0.828299	0.792719	0.792719
GOTERM_BP_DIRECT	GO:0010498~proteasomal protein catabolic process	2	13.3333	0.0199449	VCP, CUL4B	15	28	19478	92.7524	0.992816	0.792719	0.792719
GOTERM_BP_DIRECT	GO:0044331~cell-cell adhesion mediated by cadherin	2	13.3333	0.0220598	CDH2, CDH1	15	31	19478	83.7763	0.995768	0.792719	0.792719
GOTERM_BP_DIRECT	GO:0034332~adherens junction organization	2	13.3333	0.0227638	CDH2, CDH1	15	32	19478	81.1583	0.996453	0.792719	0.792719
GOTERM_BP_DIRECT	GO:0007043~cell-cell junction assembly	2	13.3333	0.0269781	CDH2, CDH1	15	38	19478	68.3439	0.99877	0.792719	0.792719
GOTERM_BP_DIRECT	GO:0031333~negative regulation of protein-containing complex assembly	2	13.3333	0.0269781	HSPA5, LAMP2	15	38	19478	68.3439	0.99877	0.792719	0.792719
GOTERM_BP_DIRECT	GO:0018108~peptidyl-tyrosine phosphorylation	2	13.3333	0.0318734	EFEMP1, DDR2	15	45	19478	57.7126	0.999642	0.792719	0.792719
GOTERM_BP_DIRECT	GO:0016339~calcium-dependent cell-cell adhesion via plasma membrane cell adhesion molecules	2	13.3333	0.0332679	CDH2, CDH1	15	47	19478	55.2567	0.999749	0.792719	0.792719
GOTERM_BP_DIRECT	GO:0097352~autophagosome maturation	2	13.3333	0.0367459	VCP, LAMP2	15	52	19478	49.9436	0.999896	0.792719	0.792719
GOTERM_BP_DIRECT	GO:0051603~proteolysis involved in protein catabolic process	2	13.3333	0.0374401	HSPA5, CTSB	15	53	19478	49.0013	0.999913	0.792719	0.792719
GOTERM_BP_DIRECT	GO:1900087~positive regulation of G1/S transition of mitotic cell cycle	2	13.3333	0.0374401	CUL4B, DDR2	15	53	19478	49.0013	0.999913	0.792719	0.792719
GOTERM_BP_DIRECT	GO:0030968~endoplasmic reticulum unfolded protein response	2	13.3333	0.0388271	VCP, HSPA5	15	55	19478	47.2194	0.999939	0.792719	0.792719
GOTERM_BP_DIRECT	GO:0007416~synapse assembly	2	13.3333	0.0539622	CDH2, CDH1	15	77	19478	33.7281	0.999999	0.925939	0.925939
GOTERM_BP_DIRECT	GO:0045732~positive regulation of protein catabolic process	2	13.3333	0.0566901	VCP, CUL4B	15	81	19478	32.0626	0.999999	0.925939	0.925939
GOTERM_BP_DIRECT	GO:0009636~response to toxic substance	2	13.3333	0.0566901	KDM5C, CDH1	15	81	19478	32.0626	0.999999	0.925939	0.925939
GOTERM_BP_DIRECT	GO:0036503~ERAD pathway	2	13.3333	0.066855	VCP, HSPA5	15	96	19478	27.0528	1	0.965991	0.965991
GOTERM_BP_DIRECT	GO:0006508~proteolysis	3	20	0.0704931	OTUD5, USP11, CTSB	15	615	19478	6.33431	1	0.965991	0.965991
GOTERM_BP_DIRECT	GO:0007173~epidermal growth factor receptor signaling pathway	2	13.3333	0.0715637	EFEMP1, DDR2	15	103	19478	25.2142	1	0.965991	0.965991
GOTERM_BP_DIRECT	GO:0000902~cell morphogenesis	2	13.3333	0.0749136	CDH2, CDH1	15	108	19478	24.0469	1	0.965991	0.965991
GOTERM_BP_DIRECT	GO:0006888~endoplasmic reticulum to Golgi vesicle-mediated transport	2	13.3333	0.0842335	VCP, TMED10	15	122	19478	21.2874	1	0.996927	0.996927
GOTERM_BP_DIRECT	GO:0031175~neuron projection development	2	13.3333	0.0882011	CDH1, CUL4B	15	128	19478	20.2896	1	0.996927	0.996927
GOTERM_BP_DIRECT	GO:0016579~protein deubiquitination	2	13.3333	0.08952	OTUD5, USP11	15	130	19478	19.9774	1	0.996927	0.996927

## Sheet: DAVID_GO_CC_DEFRGs_Down
Category	Term	Count	%	PValue	Genes	List Total	Pop Hits	Pop Total	Fold Enrichment	Bonferroni	Benjamini	FDR
GOTERM_CC_DIRECT	GO:0070062~extracellular exosome	8	53.3333	0.000289644	VCP, EFEMP1, HSPA5, CDH1, LAMP2, ACSL4, CUL4B, CTSB	15	2242	20795	4.94677	0.0299591	0.0304127	0.0304127
GOTERM_CC_DIRECT	GO:0042470~melanosome	3	20	0.00208624	TMED10, HSPA5, CTSB	15	102	20795	40.7745	0.196906	0.109527	0.109527
GOTERM_CC_DIRECT	GO:0048471~perinuclear region of cytoplasm	4	26.6667	0.0126316	VCP, CDH1, LAMP2, CTSB	15	750	20795	7.39378	0.736781	0.424393	0.424393
GOTERM_CC_DIRECT	GO:0030057~desmosome	2	13.3333	0.0193539	CDH2, CDH1	15	29	20795	95.6092	0.871533	0.424393	0.424393
GOTERM_CC_DIRECT	GO:0016342~catenin complex	2	13.3333	0.0213361	CDH2, CDH1	15	32	20795	86.6458	0.896121	0.424393	0.424393
GOTERM_CC_DIRECT	GO:0062023~collagen-containing extracellular matrix	3	20	0.0271184	EFEMP1, CDH2, CTSB	15	387	20795	10.7468	0.944243	0.424393	0.424393
GOTERM_CC_DIRECT	GO:0016324~apical plasma membrane	3	20	0.0307205	CDH2, CTSB, DDR2	15	414	20795	10.0459	0.96223	0.424393	0.424393
GOTERM_CC_DIRECT	GO:0005925~focal adhesion	3	20	0.0333651	CDH2, HSPA5, DDR2	15	433	20795	9.60508	0.97165	0.424393	0.424393
GOTERM_CC_DIRECT	GO:0030864~cortical actin cytoskeleton	2	13.3333	0.0383595	CDH2, CDH1	15	58	20795	47.8046	0.983544	0.424393	0.424393
GOTERM_CC_DIRECT	GO:0005789~endoplasmic reticulum membrane	4	26.6667	0.0420071	VCP, TMED10, HSPA5, ACSL4	15	1186	20795	4.67566	0.988958	0.424393	0.424393
GOTERM_CC_DIRECT	GO:0005783~endoplasmic reticulum	4	26.6667	0.0444602	VCP, TMED10, HSPA5, ACSL4	15	1213	20795	4.57159	0.991564	0.424393	0.424393
GOTERM_CC_DIRECT	GO:0005793~endoplasmic reticulum-Golgi intermediate compartment	2	13.3333	0.0525488	TMED10, HSPA5	15	80	20795	34.6583	0.996545	0.459802	0.459802
GOTERM_CC_DIRECT	GO:0005811~lipid droplet	2	13.3333	0.0709559	VCP, ACSL4	15	109	20795	25.4373	0.99956	0.573106	0.573106
GOTERM_CC_DIRECT	GO:1904813~ficolin-1-rich granule lumen	2	13.3333	0.0815913	VCP, CTSB	15	126	20795	22.0053	0.999869	0.611935	0.611935

[truncated: 3 more sheets: DAVID_GO_MF_DEFRGs_Down, DAVID_Reactome_DEFRGs_Down, Sheet1]
