# Supplementary material for: Transcriptomic Alteration in FUS-ALS Points Towards Apoptosis-Rather than Ferroptosis-Related Cell Death Pathway
Source: Cells. 2025 Sep 10;14(18):1417. doi: 10.3390/cells14181417 (PMC12468769; doi:10.3390/cells14181417)
Supplement: Supplementary file 1 [file cells-14-01417-s001.zip › Supple_Tables/Table S6.xlsx]

## Sheet: PPI_DEFRGs
Supplementary Table S6: PPI analysis results of the 31 DEFRGs from FUS mutant versus FUS WT (Up/Down DEGs) iPSC-derived MNs (Study 1-5) using STRING database (PPI enrichment p-value: 9.41 x 10-5), avg. local clustering coefficient:0.568, interaction score: 0.150
#node1	node2	node1_string_id	node2_string_id	neighborhood_on_chromosome	gene_fusion	phylogenetic_cooccurrence	homology	coexpression	experimentally_determined_interaction	database_annotated	automated_textmining	combined_score
ACSL4	CDH1	9606.ENSP00000339787	9606.ENSP00000261769	0	0	0	0	0	0	0	0.188	0.188
ACSL4	WDR76	9606.ENSP00000339787	9606.ENSP00000263795	0	0	0	0	0	0.089	0	0.204	0.244
ACSL4	PLIN2	9606.ENSP00000339787	9606.ENSP00000276914	0	0	0	0	0.06	0.071	0	0.349	0.382
ACSL4	MYCN	9606.ENSP00000339787	9606.ENSP00000281043	0	0	0	0	0	0.062	0	0.131	0.15
ACSL4	HSPA5	9606.ENSP00000339787	9606.ENSP00000324173	0	0	0	0	0.042	0	0	0.4	0.401
ACSL4	VCP	9606.ENSP00000339787	9606.ENSP00000351777	0	0	0	0	0.079	0	0	0.13	0.165
ACSL4	CTSB	9606.ENSP00000339787	9606.ENSP00000345672	0	0	0	0	0.053	0	0	0.161	0.173
ACSL4	KDM5C	9606.ENSP00000339787	9606.ENSP00000364550	0	0	0	0	0.063	0.066	0	0.147	0.189
ACSL4	ZEB1	9606.ENSP00000339787	9606.ENSP00000354487	0	0	0	0	0.06	0	0	0.191	0.207
ACSL4	LAMP2	9606.ENSP00000339787	9606.ENSP00000408411	0	0	0	0	0.113	0	0	0.218	0.277
ACSL4	TMEM164	9606.ENSP00000339787	9606.ENSP00000361138	0	0	0	0	0.103	0	0	0.247	0.295
ACSL4	CUL4B	9606.ENSP00000339787	9606.ENSP00000384109	0	0	0	0	0.211	0.073	0	0.176	0.345
ASAH2	CTSB	9606.ENSP00000378897	9606.ENSP00000345672	0	0	0	0	0	0	0	0.174	0.173
CDH1	LMNB1	9606.ENSP00000261769	9606.ENSP00000261366	0	0	0	0	0.042	0	0	0.454	0.454
CDH1	KDM5C	9606.ENSP00000261769	9606.ENSP00000364550	0	0	0	0	0	0.059	0	0.152	0.168
CDH1	ACSL4	9606.ENSP00000261769	9606.ENSP00000339787	0	0	0	0	0	0	0	0.188	0.188
CDH1	CUL4B	9606.ENSP00000261769	9606.ENSP00000384109	0	0	0	0	0	0	0	0.19	0.19
CDH1	PLIN2	9606.ENSP00000261769	9606.ENSP00000276914	0	0	0	0	0.052	0.046	0	0.177	0.19
CDH1	HNRNPA1	9606.ENSP00000261769	9606.ENSP00000341826	0	0	0	0	0	0.054	0	0.191	0.202
CDH1	EFEMP1	9606.ENSP00000261769	9606.ENSP00000378058	0	0	0	0	0.045	0.066	0	0.195	0.219
CDH1	IGF2BP2	9606.ENSP00000261769	9606.ENSP00000410242	0	0	0	0	0	0	0	0.223	0.223
CDH1	LAMP2	9606.ENSP00000261769	9606.ENSP00000408411	0	0	0	0	0.055	0	0	0.22	0.231
CDH1	CTSB	9606.ENSP00000261769	9606.ENSP00000345672	0	0	0	0	0.086	0.08	0	0.349	0.404
CDH1	MYCN	9606.ENSP00000261769	9606.ENSP00000281043	0	0	0	0	0.042	0.05	0	0.444	0.449
CDH1	DDR2	9606.ENSP00000261769	9606.ENSP00000356899	0	0	0	0	0	0.292	0	0.324	0.5
CDH1	TFAP2A	9606.ENSP00000261769	9606.ENSP00000501092	0	0	0	0	0.063	0	0	0.577	0.587
CDH1	HSPA5	9606.ENSP00000261769	9606.ENSP00000324173	0	0	0	0	0	0.328	0	0.414	0.589
CDH1	ZEB1	9606.ENSP00000261769	9606.ENSP00000354487	0	0	0	0	0.053	0	0	0.961	0.961
CDH1	CDH2	9606.ENSP00000261769	9606.ENSP00000269141	0	0	0.055	0.916	0	0	0.72	0.983	0.995
CDH2	LMNB1	9606.ENSP00000269141	9606.ENSP00000261366	0	0	0	0	0.075	0	0	0.38	0.402
CDH2	CDH1	9606.ENSP00000269141	9606.ENSP00000261769	0	0	0.055	0.916	0	0	0.72	0.983	0.995
CDH2	CUL4B	9606.ENSP00000269141	9606.ENSP00000384109	0	0	0	0	0	0	0	0.153	0.152
CDH2	LAMP2	9606.ENSP00000269141	9606.ENSP00000408411	0	0	0	0	0.055	0	0	0.149	0.162
CDH2	HNRNPA1	9606.ENSP00000269141	9606.ENSP00000341826	0	0	0	0	0.045	0.075	0	0.144	0.178
CDH2	IGF2BP2	9606.ENSP00000269141	9606.ENSP00000410242	0	0	0	0	0.086	0	0	0.18	0.218
CDH2	EFEMP1	9606.ENSP00000269141	9606.ENSP00000378058	0	0	0	0	0.083	0.066	0	0.167	0.224
CDH2	CTSB	9606.ENSP00000269141	9606.ENSP00000345672	0	0	0	0	0	0	0	0.245	0.244
CDH2	HSPA5	9606.ENSP00000269141	9606.ENSP00000324173	0	0	0	0	0.042	0.044	0	0.323	0.326
CDH2	MYCN	9606.ENSP00000269141	9606.ENSP00000281043	0	0	0	0	0.049	0.05	0	0.322	0.333
CDH2	TFAP2A	9606.ENSP00000269141	9606.ENSP00000501092	0	0	0	0	0.057	0	0	0.344	0.355
CDH2	DDR2	9606.ENSP00000269141	9606.ENSP00000356899	0	0	0	0	0.067	0.36	0	0.271	0.526
CDH2	ZEB1	9606.ENSP00000269141	9606.ENSP00000354487	0	0	0	0	0.071	0	0	0.881	0.885
CTSB	OTUD5	9606.ENSP00000345672	9606.ENSP00000156084	0	0	0	0	0	0	0	0.167	0.167
CTSB	POLE2	9606.ENSP00000345672	9606.ENSP00000216367	0	0	0	0	0	0.292	0	0.057	0.303
CTSB	LMNB1	9606.ENSP00000345672	9606.ENSP00000261366	0	0	0	0	0.055	0.047	0	0.22	0.236
CTSB	CDH1	9606.ENSP00000345672	9606.ENSP00000261769	0	0	0	0	0.086	0.08	0	0.349	0.404
CTSB	CDH2	9606.ENSP00000345672	9606.ENSP00000269141	0	0	0	0	0	0	0	0.245	0.244
CTSB	PLIN2	9606.ENSP00000345672	9606.ENSP00000276914	0	0	0	0	0.077	0.051	0	0.208	0.246
CTSB	TMED10	9606.ENSP00000345672	9606.ENSP00000303145	0	0	0	0	0.089	0	0	0.129	0.174
CTSB	HSPA5	9606.ENSP00000345672	9606.ENSP00000324173	0	0	0	0	0.052	0.052	0	0.6	0.609
CTSB	ACSL4	9606.ENSP00000345672	9606.ENSP00000339787	0	0	0	0	0.053	0	0	0.161	0.173
CTSB	ZEB1	9606.ENSP00000345672	9606.ENSP00000354487	0	0	0	0	0	0	0	0.167	0.167
CTSB	ASAH2	9606.ENSP00000345672	9606.ENSP00000378897	0	0	0	0	0	0	0	0.174	0.173
CTSB	VCP	9606.ENSP00000345672	9606.ENSP00000351777	0	0	0	0	0.042	0.055	0	0.21	0.223
CTSB	LAMP2	9606.ENSP00000345672	9606.ENSP00000408411	0	0	0	0	0.158	0.102	0	0.667	0.726
CUL4B	POLE2	9606.ENSP00000384109	9606.ENSP00000216367	0	0	0	0	0.086	0	0.5	0.072	0.538
CUL4B	USP11	9606.ENSP00000384109	9606.ENSP00000218348	0	0	0	0	0.112	0.072	0	0.15	0.238
CUL4B	CDH1	9606.ENSP00000384109	9606.ENSP00000261769	0	0	0	0	0	0	0	0.19	0.19
CUL4B	WDR76	9606.ENSP00000384109	9606.ENSP00000263795	0	0	0	0	0	0.331	0	0.582	0.709
CUL4B	CDH2	9606.ENSP00000384109	9606.ENSP00000269141	0	0	0	0	0	0	0	0.153	0.152
CUL4B	MYCN	9606.ENSP00000384109	9606.ENSP00000281043	0	0	0	0	0	0.161	0	0.115	0.225
CUL4B	ACSL4	9606.ENSP00000384109	9606.ENSP00000339787	0	0	0	0	0.211	0.073	0	0.176	0.345
CUL4B	HNRNPA1	9606.ENSP00000384109	9606.ENSP00000341826	0	0	0	0	0.067	0.096	0	0.099	0.173
CUL4B	VCP	9606.ENSP00000384109	9606.ENSP00000351777	0	0	0	0	0.074	0.167	0	0.178	0.311
CUL4B	ZEB1	9606.ENSP00000384109	9606.ENSP00000354487	0	0	0	0	0.102	0.074	0	0.147	0.228
CUL4B	KDM5C	9606.ENSP00000384109	9606.ENSP00000364550	0	0	0	0	0.074	0.071	0	0.25	0.298
CUL4B	LAMP2	9606.ENSP00000384109	9606.ENSP00000408411	0	0.161	0	0	0.249	0	0	0.159	0.423
DDR2	CDH1	9606.ENSP00000356899	9606.ENSP00000261769	0	0	0	0	0	0.292	0	0.324	0.5
DDR2	CDH2	9606.ENSP00000356899	9606.ENSP00000269141	0	0	0	0	0.067	0.36	0	0.271	0.526
DDR2	MYCN	9606.ENSP00000356899	9606.ENSP00000281043	0	0	0	0	0	0	0	0.23	0.229
DDR2	ZEB1	9606.ENSP00000356899	9606.ENSP00000354487	0	0	0	0	0.109	0	0	0.272	0.323
DDR2	EFEMP1	9606.ENSP00000356899	9606.ENSP00000378058	0	0	0	0	0.173	0	0	0.069	0.197
EFEMP1	CDH1	9606.ENSP00000378058	9606.ENSP00000261769	0	0	0	0	0.045	0.066	0	0.195	0.219
EFEMP1	CDH2	9606.ENSP00000378058	9606.ENSP00000269141	0	0	0	0	0.083	0.066	0	0.167	0.224
EFEMP1	HSPA5	9606.ENSP00000378058	9606.ENSP00000324173	0	0	0	0	0.046	0.456	0	0.133	0.511
EFEMP1	ZEB1	9606.ENSP00000378058	9606.ENSP00000354487	0	0	0	0	0.056	0.045	0	0.137	0.154
EFEMP1	DDR2	9606.ENSP00000378058	9606.ENSP00000356899	0	0	0	0	0.173	0	0	0.069	0.197
EIF5	VCP	9606.ENSP00000216554	9606.ENSP00000351777	0	0	0	0	0.149	0	0	0.147	0.243
EIF5	HSPA5	9606.ENSP00000216554	9606.ENSP00000324173	0	0	0	0	0.168	0.074	0	0.145	0.284
EIF5	HNRNPA1	9606.ENSP00000216554	9606.ENSP00000341826	0	0	0	0	0.135	0.066	0	0.25	0.342
HNRNPA1	EIF5	9606.ENSP00000341826	9606.ENSP00000216554	0	0	0	0	0.135	0.066	0	0.25	0.342
HNRNPA1	USP11	9606.ENSP00000341826	9606.ENSP00000218348	0	0	0	0	0.076	0.126	0	0	0.158
HNRNPA1	LMNB1	9606.ENSP00000341826	9606.ENSP00000261366	0	0	0	0	0.098	0.218	0	0.273	0.442
HNRNPA1	CDH1	9606.ENSP00000341826	9606.ENSP00000261769	0	0	0	0	0	0.054	0	0.191	0.202
HNRNPA1	CDH2	9606.ENSP00000341826	9606.ENSP00000269141	0	0	0	0	0.045	0.075	0	0.144	0.178
HNRNPA1	MYCN	9606.ENSP00000341826	9606.ENSP00000281043	0	0	0	0	0.072	0.166	0	0.166	0.298
HNRNPA1	HSPA5	9606.ENSP00000341826	9606.ENSP00000324173	0	0	0	0	0.124	0.199	0	0.433	0.567
HNRNPA1	CUL4B	9606.ENSP00000341826	9606.ENSP00000384109	0	0	0	0	0.067	0.096	0	0.099	0.173
HNRNPA1	ZEB1	9606.ENSP00000341826	9606.ENSP00000354487	0	0	0	0	0.047	0	0	0.178	0.183
HNRNPA1	IGF2BP2	9606.ENSP00000341826	9606.ENSP00000410242	0	0	0	0	0.049	0.307	0	0.219	0.44
HNRNPA1	VCP	9606.ENSP00000341826	9606.ENSP00000351777	0	0	0	0	0.075	0.187	0	0.622	0.692
HNRNPA1	TAF15	9606.ENSP00000341826	9606.ENSP00000474096	0	0	0	0.636	0.749	0.442	0	0.254	0.886
HSPA5	EIF5	9606.ENSP00000324173	9606.ENSP00000216554	0	0	0	0	0.168	0.074	0	0.145	0.284
HSPA5	USP11	9606.ENSP00000324173	9606.ENSP00000218348	0	0	0	0	0.042	0.294	0	0.065	0.313
HSPA5	LMNB1	9606.ENSP00000324173	9606.ENSP00000261366	0	0	0	0	0.087	0	0	0.314	0.347
HSPA5	CDH1	9606.ENSP00000324173	9606.ENSP00000261769	0	0	0	0	0	0.328	0	0.414	0.589
HSPA5	WDR76	9606.ENSP00000324173	9606.ENSP00000263795	0	0	0	0	0.062	0.311	0	0	0.326
HSPA5	CDH2	9606.ENSP00000324173	9606.ENSP00000269141	0	0	0	0	0.042	0.044	0	0.323	0.326
HSPA5	PLIN2	9606.ENSP00000324173	9606.ENSP00000276914	0	0	0	0	0.081	0.1	0	0.316	0.385
HSPA5	MYCN	9606.ENSP00000324173	9606.ENSP00000281043	0	0	0	0	0	0.17	0	0.153	0.267
HSPA5	TMED10	9606.ENSP00000324173	9606.ENSP00000303145	0	0	0	0	0.196	0.092	0	0.29	0.436
HSPA5	ZEB1	9606.ENSP00000324173	9606.ENSP00000354487	0	0	0	0	0	0	0	0.225	0.224
HSPA5	TAF15	9606.ENSP00000324173	9606.ENSP00000474096	0	0	0	0	0.057	0.227	0	0	0.24
HSPA5	LAMP2	9606.ENSP00000324173	9606.ENSP00000408411	0	0	0	0	0.061	0	0	0.387	0.4
HSPA5	ACSL4	9606.ENSP00000324173	9606.ENSP00000339787	0	0	0	0	0.042	0	0	0.4	0.401
HSPA5	EFEMP1	9606.ENSP00000324173	9606.ENSP00000378058	0	0	0	0	0.046	0.456	0	0.133	0.511
HSPA5	HNRNPA1	9606.ENSP00000324173	9606.ENSP00000341826	0	0	0	0	0.124	0.199	0	0.433	0.567
HSPA5	CTSB	9606.ENSP00000324173	9606.ENSP00000345672	0	0	0	0	0.052	0.052	0	0.6	0.609
HSPA5	VCP	9606.ENSP00000324173	9606.ENSP00000351777	0.042	0	0	0	0.385	0.193	0	0.896	0.944
IGF2BP2	CDH1	9606.ENSP00000410242	9606.ENSP00000261769	0	0	0	0	0	0	0	0.223	0.223
IGF2BP2	CDH2	9606.ENSP00000410242	9606.ENSP00000269141	0	0	0	0	0.086	0	0	0.18	0.218
IGF2BP2	MYCN	9606.ENSP00000410242	9606.ENSP00000281043	0	0	0	0	0.048	0.161	0	0.118	0.234
IGF2BP2	HNRNPA1	9606.ENSP00000410242	9606.ENSP00000341826	0	0	0	0	0.049	0.307	0	0.219	0.44
IGF2BP2	ZEB1	9606.ENSP00000410242	9606.ENSP00000354487	0	0	0	0	0	0	0	0.263	0.263
KDM5C	OTUD5	9606.ENSP00000364550	9606.ENSP00000156084	0	0	0	0	0.194	0	0	0.09	0.236
KDM5C	USP11	9606.ENSP00000364550	9606.ENSP00000218348	0	0	0	0	0.163	0	0	0.082	0.198
KDM5C	CDH1	9606.ENSP00000364550	9606.ENSP00000261769	0	0	0	0	0	0.059	0	0.152	0.168
KDM5C	MYCN	9606.ENSP00000364550	9606.ENSP00000281043	0	0	0	0	0	0	0	0.204	0.204
KDM5C	ACSL4	9606.ENSP00000364550	9606.ENSP00000339787	0	0	0	0	0.063	0.066	0	0.147	0.189
KDM5C	TMEM164	9606.ENSP00000364550	9606.ENSP00000361138	0	0	0	0	0.201	0	0	0.051	0.209
KDM5C	CUL4B	9606.ENSP00000364550	9606.ENSP00000384109	0	0	0	0	0.074	0.071	0	0.25	0.298
LAMP2	LMNB1	9606.ENSP00000408411	9606.ENSP00000261366	0	0	0	0	0.08	0.073	0	0.27	0.324
LAMP2	CDH1	9606.ENSP00000408411	9606.ENSP00000261769	0	0	0	0	0.055	0	0	0.22	0.231
LAMP2	CDH2	9606.ENSP00000408411	9606.ENSP00000269141	0	0	0	0	0.055	0	0	0.149	0.162
LAMP2	PLIN2	9606.ENSP00000408411	9606.ENSP00000276914	0	0	0	0	0.049	0.054	0.5	0.309	0.647
LAMP2	TMED10	9606.ENSP00000408411	9606.ENSP00000303145	0	0	0	0	0.202	0	0	0.06	0.217
LAMP2	HSPA5	9606.ENSP00000408411	9606.ENSP00000324173	0	0	0	0	0.061	0	0	0.387	0.4
LAMP2	ACSL4	9606.ENSP00000408411	9606.ENSP00000339787	0	0	0	0	0.113	0	0	0.218	0.277
LAMP2	CTSB	9606.ENSP00000408411	9606.ENSP00000345672	0	0	0	0	0.158	0.102	0	0.667	0.726
LAMP2	VCP	9606.ENSP00000408411	9606.ENSP00000351777	0	0	0	0	0.06	0.292	0	0.266	0.469
LAMP2	CUL4B	9606.ENSP00000408411	9606.ENSP00000384109	0	0.161	0	0	0.249	0	0	0.159	0.423
LMNB1	CTSB	9606.ENSP00000261366	9606.ENSP00000345672	0	0	0	0	0.055	0.047	0	0.22	0.236
LMNB1	VCP	9606.ENSP00000261366	9606.ENSP00000351777	0	0	0	0	0.056	0	0	0.244	0.255
LMNB1	TAF15	9606.ENSP00000261366	9606.ENSP00000474096	0	0	0	0	0.105	0.212	0	0	0.264
LMNB1	ZEB1	9606.ENSP00000261366	9606.ENSP00000354487	0	0	0	0	0.042	0	0	0.278	0.278
LMNB1	LAMP2	9606.ENSP00000261366	9606.ENSP00000408411	0	0	0	0	0.08	0.073	0	0.27	0.324
LMNB1	HSPA5	9606.ENSP00000261366	9606.ENSP00000324173	0	0	0	0	0.087	0	0	0.314	0.347
LMNB1	WDR76	9606.ENSP00000261366	9606.ENSP00000263795	0	0	0	0	0.125	0.292	0	0	0.354
LMNB1	CDH2	9606.ENSP00000261366	9606.ENSP00000269141	0	0	0	0	0.075	0	0	0.38	0.402
LMNB1	HNRNPA1	9606.ENSP00000261366	9606.ENSP00000341826	0	0	0	0	0.098	0.218	0	0.273	0.442
LMNB1	CDH1	9606.ENSP00000261366	9606.ENSP00000261769	0	0	0	0	0.042	0	0	0.454	0.454
LMNB1	MYCN	9606.ENSP00000261366	9606.ENSP00000281043	0	0	0	0	0.044	0.161	0	0.442	0.513
MYCN	USP11	9606.ENSP00000281043	9606.ENSP00000218348	0	0	0	0	0	0.292	0	0.16	0.379
MYCN	LMNB1	9606.ENSP00000281043	9606.ENSP00000261366	0	0	0	0	0.044	0.161	0	0.442	0.513
MYCN	CDH1	9606.ENSP00000281043	9606.ENSP00000261769	0	0	0	0	0.042	0.05	0	0.444	0.449
MYCN	CDH2	9606.ENSP00000281043	9606.ENSP00000269141	0	0	0	0	0.049	0.05	0	0.322	0.333
MYCN	ACSL4	9606.ENSP00000281043	9606.ENSP00000339787	0	0	0	0	0	0.062	0	0.131	0.15
MYCN	TAF15	9606.ENSP00000281043	9606.ENSP00000474096	0	0	0	0	0	0.161	0	0.043	0.162
MYCN	KDM5C	9606.ENSP00000281043	9606.ENSP00000364550	0	0	0	0	0	0	0	0.204	0.204
MYCN	CUL4B	9606.ENSP00000281043	9606.ENSP00000384109	0	0	0	0	0	0.161	0	0.115	0.225
MYCN	TFAP2A	9606.ENSP00000281043	9606.ENSP00000501092	0	0	0	0	0	0	0	0.228	0.227
MYCN	DDR2	9606.ENSP00000281043	9606.ENSP00000356899	0	0	0	0	0	0	0	0.23	0.229
MYCN	IGF2BP2	9606.ENSP00000281043	9606.ENSP00000410242	0	0	0	0	0.048	0.161	0	0.118	0.234
MYCN	HSPA5	9606.ENSP00000281043	9606.ENSP00000324173	0	0	0	0	0	0.17	0	0.153	0.267
MYCN	HNRNPA1	9606.ENSP00000281043	9606.ENSP00000341826	0	0	0	0	0.072	0.166	0	0.166	0.298
MYCN	ZEB1	9606.ENSP00000281043	9606.ENSP00000354487	0	0	0	0	0	0	0	0.37	0.37
OTUD5	CTSB	9606.ENSP00000156084	9606.ENSP00000345672	0	0	0	0	0	0	0	0.167	0.167
OTUD5	KDM5C	9606.ENSP00000156084	9606.ENSP00000364550	0	0	0	0	0.194	0	0	0.09	0.236
OTUD5	USP11	9606.ENSP00000156084	9606.ENSP00000218348	0	0	0	0	0.138	0.184	0	0.629	0.716
PLIN2	CDH1	9606.ENSP00000276914	9606.ENSP00000261769	0	0	0	0	0.052	0.046	0	0.177	0.19
PLIN2	VCP	9606.ENSP00000276914	9606.ENSP00000351777	0	0	0	0	0.057	0.071	0	0.173	0.213
PLIN2	CTSB	9606.ENSP00000276914	9606.ENSP00000345672	0	0	0	0	0.077	0.051	0	0.208	0.246
PLIN2	ACSL4	9606.ENSP00000276914	9606.ENSP00000339787	0	0	0	0	0.06	0.071	0	0.349	0.382
PLIN2	HSPA5	9606.ENSP00000276914	9606.ENSP00000324173	0	0	0	0	0.081	0.1	0	0.316	0.385
PLIN2	LAMP2	9606.ENSP00000276914	9606.ENSP00000408411	0	0	0	0	0.049	0.054	0.5	0.309	0.647
POLE2	WDR76	9606.ENSP00000216367	9606.ENSP00000263795	0	0	0	0	0.25	0	0	0	0.25
POLE2	CTSB	9606.ENSP00000216367	9606.ENSP00000345672	0	0	0	0	0	0.292	0	0.057	0.303
POLE2	CUL4B	9606.ENSP00000216367	9606.ENSP00000384109	0	0	0	0	0.086	0	0.5	0.072	0.538
TAF15	LMNB1	9606.ENSP00000474096	9606.ENSP00000261366	0	0	0	0	0.105	0.212	0	0	0.264
TAF15	MYCN	9606.ENSP00000474096	9606.ENSP00000281043	0	0	0	0	0	0.161	0	0.043	0.162
TAF15	HSPA5	9606.ENSP00000474096	9606.ENSP00000324173	0	0	0	0	0.057	0.227	0	0	0.24
TAF15	HNRNPA1	9606.ENSP00000474096	9606.ENSP00000341826	0	0	0	0.636	0.749	0.442	0	0.254	0.886
TAF15	VCP	9606.ENSP00000474096	9606.ENSP00000351777	0	0	0	0	0.069	0.066	0	0.342	0.378
TFAP2A	CDH1	9606.ENSP00000501092	9606.ENSP00000261769	0	0	0	0	0.063	0	0	0.577	0.587
TFAP2A	CDH2	9606.ENSP00000501092	9606.ENSP00000269141	0	0	0	0	0.057	0	0	0.344	0.355
TFAP2A	MYCN	9606.ENSP00000501092	9606.ENSP00000281043	0	0	0	0	0	0	0	0.228	0.227
TFAP2A	ZEB1	9606.ENSP00000501092	9606.ENSP00000354487	0	0	0	0	0	0.086	0	0.283	0.317
TMED10	CTSB	9606.ENSP00000303145	9606.ENSP00000345672	0	0	0	0	0.089	0	0	0.129	0.174
TMED10	LAMP2	9606.ENSP00000303145	9606.ENSP00000408411	0	0	0	0	0.202	0	0	0.06	0.217
TMED10	VCP	9606.ENSP00000303145	9606.ENSP00000351777	0	0	0	0	0.179	0.166	0	0.104	0.333
TMED10	HSPA5	9606.ENSP00000303145	9606.ENSP00000324173	0	0	0	0	0.196	0.092	0	0.29	0.436
TMEM164	ACSL4	9606.ENSP00000361138	9606.ENSP00000339787	0	0	0	0	0.103	0	0	0.247	0.295
TMEM164	KDM5C	9606.ENSP00000361138	9606.ENSP00000364550	0	0	0	0	0.201	0	0	0.051	0.209
USP11	OTUD5	9606.ENSP00000218348	9606.ENSP00000156084	0	0	0	0	0.138	0.184	0	0.629	0.716
USP11	HNRNPA1	9606.ENSP00000218348	9606.ENSP00000341826	0	0	0	0	0.076	0.126	0	0	0.158
USP11	KDM5C	9606.ENSP00000218348	9606.ENSP00000364550	0	0	0	0	0.163	0	0	0.082	0.198
USP11	CUL4B	9606.ENSP00000218348	9606.ENSP00000384109	0	0	0	0	0.112	0.072	0	0.15	0.238
USP11	HSPA5	9606.ENSP00000218348	9606.ENSP00000324173	0	0	0	0	0.042	0.294	0	0.065	0.313
USP11	MYCN	9606.ENSP00000218348	9606.ENSP00000281043	0	0	0	0	0	0.292	0	0.16	0.379
USP11	VCP	9606.ENSP00000218348	9606.ENSP00000351777	0	0	0	0	0.075	0.334	0	0.23	0.485
VCP	EIF5	9606.ENSP00000351777	9606.ENSP00000216554	0	0	0	0	0.149	0	0	0.147	0.243
VCP	USP11	9606.ENSP00000351777	9606.ENSP00000218348	0	0	0	0	0.075	0.334	0	0.23	0.485
VCP	LMNB1	9606.ENSP00000351777	9606.ENSP00000261366	0	0	0	0	0.056	0	0	0.244	0.255
VCP	PLIN2	9606.ENSP00000351777	9606.ENSP00000276914	0	0	0	0	0.057	0.071	0	0.173	0.213
VCP	TMED10	9606.ENSP00000351777	9606.ENSP00000303145	0	0	0	0	0.179	0.166	0	0.104	0.333
VCP	HSPA5	9606.ENSP00000351777	9606.ENSP00000324173	0.042	0	0	0	0.385	0.193	0	0.896	0.944
VCP	ACSL4	9606.ENSP00000351777	9606.ENSP00000339787	0	0	0	0	0.079	0	0	0.13	0.165
VCP	HNRNPA1	9606.ENSP00000351777	9606.ENSP00000341826	0	0	0	0	0.075	0.187	0	0.622	0.692
VCP	CTSB	9606.ENSP00000351777	9606.ENSP00000345672	0	0	0	0	0.042	0.055	0	0.21	0.223
VCP	CUL4B	9606.ENSP00000351777	9606.ENSP00000384109	0	0	0	0	0.074	0.167	0	0.178	0.311
VCP	TAF15	9606.ENSP00000351777	9606.ENSP00000474096	0	0	0	0	0.069	0.066	0	0.342	0.378
VCP	LAMP2	9606.ENSP00000351777	9606.ENSP00000408411	0	0	0	0	0.06	0.292	0	0.266	0.469
WDR76	POLE2	9606.ENSP00000263795	9606.ENSP00000216367	0	0	0	0	0.25	0	0	0	0.25
WDR76	LMNB1	9606.ENSP00000263795	9606.ENSP00000261366	0	0	0	0	0.125	0.292	0	0	0.354
WDR76	ACSL4	9606.ENSP00000263795	9606.ENSP00000339787	0	0	0	0	0	0.089	0	0.204	0.244
WDR76	HSPA5	9606.ENSP00000263795	9606.ENSP00000324173	0	0	0	0	0.062	0.311	0	0	0.326
WDR76	CUL4B	9606.ENSP00000263795	9606.ENSP00000384109	0	0	0	0	0	0.331	0	0.582	0.709
ZEB1	LMNB1	9606.ENSP00000354487	9606.ENSP00000261366	0	0	0	0	0.042	0	0	0.278	0.278
ZEB1	CDH1	9606.ENSP00000354487	9606.ENSP00000261769	0	0	0	0	0.053	0	0	0.961	0.961
ZEB1	CDH2	9606.ENSP00000354487	9606.ENSP00000269141	0	0	0	0	0.071	0	0	0.881	0.885
ZEB1	MYCN	9606.ENSP00000354487	9606.ENSP00000281043	0	0	0	0	0	0	0	0.37	0.37
ZEB1	HSPA5	9606.ENSP00000354487	9606.ENSP00000324173	0	0	0	0	0	0	0	0.225	0.224
ZEB1	ACSL4	9606.ENSP00000354487	9606.ENSP00000339787	0	0	0	0	0.06	0	0	0.191	0.207
ZEB1	HNRNPA1	9606.ENSP00000354487	9606.ENSP00000341826	0	0	0	0	0.047	0	0	0.178	0.183
ZEB1	CTSB	9606.ENSP00000354487	9606.ENSP00000345672	0	0	0	0	0	0	0	0.167	0.167
ZEB1	EFEMP1	9606.ENSP00000354487	9606.ENSP00000378058	0	0	0	0	0.056	0.045	0	0.137	0.154
ZEB1	CUL4B	9606.ENSP00000354487	9606.ENSP00000384109	0	0	0	0	0.102	0.074	0	0.147	0.228
ZEB1	IGF2BP2	9606.ENSP00000354487	9606.ENSP00000410242	0	0	0	0	0	0	0	0.263	0.263
ZEB1	TFAP2A	9606.ENSP00000354487	9606.ENSP00000501092	0	0	0	0	0	0.086	0	0.283	0.317
ZEB1	DDR2	9606.ENSP00000354487	9606.ENSP00000356899	0	0	0	0	0.109	0	0	0.272	0.323

## Sheet: CytoHubba_Score_10 Hub genes
Supplementary Table S6: Top 10 ferroptosis-related DEGs in network STRING network ranked by MCC method of CytoHubba (Topological analysis)
Rank	Name	Score
1	CDH1	1524
2	HSPA5	1390
3	CDH2	1302
4	ZEB1	1248
5	MYCN	1122
6	HNRNPA1	1038
7	LMNB1	1034
8	CTSB	555
9	LAMP2	426
10	ACSL4	354

## Sheet: PPI_Hub genes
Supplementary Table S6: Interaction network of top 10 ferroptosis-related DEGs (hub genes) from FUS mutant versus FUS WT (Up/Down DEGs) iPSC-derived MNs (Study 1-5)
interaction	name	path length	selected	shared interaction	shared name	stringdb::coexpression	stringdb::cooccurrence	stringdb::databases	stringdb::experiments	stringdb::fusion	stringdb::interspecies	stringdb::neighborhood	stringdb::score	stringdb::textmining
pp	9606.ENSP00000261769 (pp) 9606.ENSP00000281043		FALSE	pp	9606.ENSP00000261769 (pp) 9606.ENSP00000281043	0.042	0	0	0.05	0		0	0.449	0.444
pp	9606.ENSP00000261366 (pp) 9606.ENSP00000324173		FALSE	pp	9606.ENSP00000261366 (pp) 9606.ENSP00000324173	0.087	0	0	0	0		0	0.347	0.314
pp	9606.ENSP00000324173 (pp) 9606.ENSP00000408411		FALSE	pp	9606.ENSP00000324173 (pp) 9606.ENSP00000408411	0.061	0	0	0	0		0	0.4	0.387
pp	9606.ENSP00000324173 (pp) 9606.ENSP00000339787		FALSE	pp	9606.ENSP00000324173 (pp) 9606.ENSP00000339787	0.042	0	0	0	0		0	0.401	0.4
pp	9606.ENSP00000345672 (pp) 9606.ENSP00000408411		FALSE	pp	9606.ENSP00000345672 (pp) 9606.ENSP00000408411	0.158	0	0	0.102	0		0	0.726	0.667
pp	9606.ENSP00000261366 (pp) 9606.ENSP00000269141		FALSE	pp	9606.ENSP00000261366 (pp) 9606.ENSP00000269141	0.075	0	0	0	0		0	0.402	0.38
pp	9606.ENSP00000324173 (pp) 9606.ENSP00000341826		FALSE	pp	9606.ENSP00000324173 (pp) 9606.ENSP00000341826	0.124	0	0	0.199	0		0	0.567	0.433
pp	9606.ENSP00000261366 (pp) 9606.ENSP00000341826		FALSE	pp	9606.ENSP00000261366 (pp) 9606.ENSP00000341826	0.098	0	0	0.218	0		0	0.442	0.273
pp	9606.ENSP00000261769 (pp) 9606.ENSP00000324173		FALSE	pp	9606.ENSP00000261769 (pp) 9606.ENSP00000324173	0	0	0	0.328	0		0	0.589	0.414
pp	9606.ENSP00000324173 (pp) 9606.ENSP00000345672		FALSE	pp	9606.ENSP00000324173 (pp) 9606.ENSP00000345672	0.052	0	0	0.052	0		0	0.609	0.6
pp	9606.ENSP00000281043 (pp) 9606.ENSP00000339787		FALSE	pp	9606.ENSP00000281043 (pp) 9606.ENSP00000339787	0	0	0	0.062	0		0	0.15	0.131
pp	9606.ENSP00000261769 (pp) 9606.ENSP00000354487		FALSE	pp	9606.ENSP00000261769 (pp) 9606.ENSP00000354487	0.053	0	0	0	0		0	0.961	0.961
pp	9606.ENSP00000261366 (pp) 9606.ENSP00000261769		FALSE	pp	9606.ENSP00000261366 (pp) 9606.ENSP00000261769	0.042	0	0	0	0		0	0.454	0.454
pp	9606.ENSP00000261769 (pp) 9606.ENSP00000269141		FALSE	pp	9606.ENSP00000261769 (pp) 9606.ENSP00000269141	0	0.055	0.72	0	0		0	0.995	0.983
pp	9606.ENSP00000261366 (pp) 9606.ENSP00000281043		FALSE	pp	9606.ENSP00000261366 (pp) 9606.ENSP00000281043	0.044	0	0	0.161	0		0	0.513	0.442
pp	9606.ENSP00000339787 (pp) 9606.ENSP00000345672		FALSE	pp	9606.ENSP00000339787 (pp) 9606.ENSP00000345672	0.053	0	0	0	0		0	0.173	0.161
pp	9606.ENSP00000339787 (pp) 9606.ENSP00000354487		FALSE	pp	9606.ENSP00000339787 (pp) 9606.ENSP00000354487	0.06	0	0	0	0		0	0.207	0.191
pp	9606.ENSP00000261769 (pp) 9606.ENSP00000339787		FALSE	pp	9606.ENSP00000261769 (pp) 9606.ENSP00000339787	0	0	0	0	0		0	0.188	0.188
pp	9606.ENSP00000339787 (pp) 9606.ENSP00000408411		FALSE	pp	9606.ENSP00000339787 (pp) 9606.ENSP00000408411	0.113	0	0	0	0		0	0.277	0.218
pp	9606.ENSP00000269141 (pp) 9606.ENSP00000408411		FALSE	pp	9606.ENSP00000269141 (pp) 9606.ENSP00000408411	0.055	0	0	0	0		0	0.162	0.149
pp	9606.ENSP00000281043 (pp) 9606.ENSP00000324173		FALSE	pp	9606.ENSP00000281043 (pp) 9606.ENSP00000324173	0	0	0	0.17	0		0	0.267	0.153
pp	9606.ENSP00000269141 (pp) 9606.ENSP00000341826		FALSE	pp	9606.ENSP00000269141 (pp) 9606.ENSP00000341826	0.045	0	0	0.075	0		0	0.178	0.144
pp	9606.ENSP00000261366 (pp) 9606.ENSP00000345672		FALSE	pp	9606.ENSP00000261366 (pp) 9606.ENSP00000345672	0.055	0	0	0.047	0		0	0.236	0.22
pp	9606.ENSP00000281043 (pp) 9606.ENSP00000341826		FALSE	pp	9606.ENSP00000281043 (pp) 9606.ENSP00000341826	0.072	0	0	0.166	0		0	0.298	0.166
pp	9606.ENSP00000261769 (pp) 9606.ENSP00000341826		FALSE	pp	9606.ENSP00000261769 (pp) 9606.ENSP00000341826	0	0	0	0.054	0		0	0.202	0.191
pp	9606.ENSP00000281043 (pp) 9606.ENSP00000354487		FALSE	pp	9606.ENSP00000281043 (pp) 9606.ENSP00000354487	0	0	0	0	0		0	0.37	0.37
pp	9606.ENSP00000269141 (pp) 9606.ENSP00000345672		FALSE	pp	9606.ENSP00000269141 (pp) 9606.ENSP00000345672	0	0	0	0	0		0	0.244	0.245
pp	9606.ENSP00000341826 (pp) 9606.ENSP00000354487		FALSE	pp	9606.ENSP00000341826 (pp) 9606.ENSP00000354487	0.047	0	0	0	0		0	0.183	0.178
pp	9606.ENSP00000269141 (pp) 9606.ENSP00000324173		FALSE	pp	9606.ENSP00000269141 (pp) 9606.ENSP00000324173	0.042	0	0	0.044	0		0	0.326	0.323
pp	9606.ENSP00000269141 (pp) 9606.ENSP00000281043		FALSE	pp	9606.ENSP00000269141 (pp) 9606.ENSP00000281043	0.049	0	0	0.05	0		0	0.333	0.322
pp	9606.ENSP00000261366 (pp) 9606.ENSP00000354487		FALSE	pp	9606.ENSP00000261366 (pp) 9606.ENSP00000354487	0.042	0	0	0	0		0	0.278	0.278
pp	9606.ENSP00000261769 (pp) 9606.ENSP00000408411		FALSE	pp	9606.ENSP00000261769 (pp) 9606.ENSP00000408411	0.055	0	0	0	0		0	0.231	0.22
pp	9606.ENSP00000345672 (pp) 9606.ENSP00000354487		FALSE	pp	9606.ENSP00000345672 (pp) 9606.ENSP00000354487	0	0	0	0	0		0	0.167	0.167
pp	9606.ENSP00000261769 (pp) 9606.ENSP00000345672		FALSE	pp	9606.ENSP00000261769 (pp) 9606.ENSP00000345672	0.086	0	0	0.08	0		0	0.404	0.349
pp	9606.ENSP00000324173 (pp) 9606.ENSP00000354487		FALSE	pp	9606.ENSP00000324173 (pp) 9606.ENSP00000354487	0	0	0	0	0		0	0.224	0.225
pp	9606.ENSP00000261366 (pp) 9606.ENSP00000408411		FALSE	pp	9606.ENSP00000261366 (pp) 9606.ENSP00000408411	0.08	0	0	0.073	0		0	0.324	0.27
pp	9606.ENSP00000269141 (pp) 9606.ENSP00000354487		FALSE	pp	9606.ENSP00000269141 (pp) 9606.ENSP00000354487	0.071	0	0	0	0		0	0.885	0.881
